# Supplementary material for: Blood transcriptome reveals immune and metabolic-related genes involved in growth of pasteurized colostrum-fed calves
Source: Front Genet. 2023 Feb 6;14:1075950. doi: 10.3389/fgene.2023.1075950 (PMC9939824; doi:10.3389/fgene.2023.1075950)
Supplement: Supplementary file 2 [file DataSheet2.ZIP]

Archive with 6 entries (6 files):
- Supplementary Table S1.xlsx
- Supplementary Table S2.xlsx
- Supplementary Table S3.xlsx
- Supplementary Table S4.xlsx
- Supplementary Table S5.xlsx
- Supplementary_Material.pdf
