# Supplementary material for: Blood transcriptome reveals immune and metabolic-related genes involved in growth of pasteurized colostrum-fed calves
Source: Front Genet. 2023 Feb 6;14:1075950. doi: 10.3389/fgene.2023.1075950 (PMC9939824; doi:10.3389/fgene.2023.1075950)
Supplement: Supplementary file 2 [file DataSheet2.ZIP › Supplementary Table S1.xlsx]

## Sheet: Sheet1
Supplementary Table 1 Starter composition and nutrient level of calf (DM basis)
Ingredients	Content (%)
Corn	35.9
Expanded soybean meal	22.3
Cottonseed meal	19.8
Distillers dried grain with solubles(corn)	17.5
Limestone	1.8
CaHPO4	0.64
NaCl	0.5
Vitamin d3	0.65
Vitamin e acetate	0.5
CuSO4	0.3
MnSO4	0.2
Total	100
Nutrient levels
CP	≥20.0
CF	≤12.0
Ash	≤10.0
Ca	0.7-1.8
TP	≥0.4
NaCl	0.3-1.5
Lys	≥0.8
