# Supplementary material for: Blood transcriptome reveals immune and metabolic-related genes involved in growth of pasteurized colostrum-fed calves
Source: Front Genet. 2023 Feb 6;14:1075950. doi: 10.3389/fgene.2023.1075950 (PMC9939824; doi:10.3389/fgene.2023.1075950)
Supplement: Supplementary file 2 [file DataSheet2.ZIP › Supplementary Table S2.xlsx]

## Sheet: Sheet1
Supplementary Table S2 Feeding amount of milk to calves in different age.
Days of age	Milk feeding amount (L)
First day of age	6
2 to 3 days of age	5-7
4 to 7 days of age	8-10
8 to 49 days of age	10-12
50 days of age	10-12
51 days of age	10.5
52 days of age	9
53 days of age	7.5
54 days of age	6
55 days of age	6
56 days of age	4.5
57 days of age	4.5
58 days of age	3
59 days of age	3
60 days of age	1.5
