# Supplementary material for: Blood transcriptome reveals immune and metabolic-related genes involved in growth of pasteurized colostrum-fed calves
Source: Front Genet. 2023 Feb 6;14:1075950. doi: 10.3389/fgene.2023.1075950 (PMC9939824; doi:10.3389/fgene.2023.1075950)
Supplement: Supplementary file 2 [file DataSheet2.ZIP › Supplementary Table S3.xlsx]

## Sheet: Sheet1
Supplementary Table 2 Gene rankings calculated using different methods in CytoHubba
node_name	MCC	DMNC	MNC	Degree	EPC	BottleNeck	EcCentricity	Closeness	Radiality	Betweenness	Stress	ClusteringCoefficient
USP45	1	0	1	1	28.971	1	0.08333	40.9691	13.293	0	0	0
TSC1	1	0	1	1	17.128	1	0.09091	30.1215	11.9172	0	0	0
SETX	1	0	1	1	17.278	1	0.09091	30.1215	11.9172	0	0	0
TRIM33	1	0	1	1	9.219	1	0.08333	26.8939	11.1019	0	0	0
PUM2	1	0	1	1	9.061	1	0.08333	26.8939	11.1019	0	0	0
ROMO1	3	0.30779	2	3	25.687	8	0.07143	32.3282	11.8026	2100	11736	0.33333
RND1	1	0	1	1	6.14	1	0.05882	23.0287	9.91083	0	0	0
SYNJ2	2	0.30779	2	2	8.354	1	0.07692	22.6849	9.99363	0	0	1
SYNJ1	4	0.30898	3	3	11.234	2	0.08333	26.6896	10.9809	155	1210	0.66667
PIKFYVE	3	0.30779	2	3	17.609	4	0.09091	31.7048	11.9554	924	4832	0.33333
PIK3C2A	4	0.30898	3	3	10.96	1	0.08333	26.6896	10.9809	155	1210	0.66667
UXT	1	0	1	1	12.838	1	0.07143	28.7282	11.6115	0	0	0
PDPK1	2	0	1	2	35.542	1	0.07692	37.329	12.9936	58.0714	146	0
OTUD7B	3	0.30779	2	3	42.514	2	0.08333	43.9869	13.5414	312	900	0.33333
OTUD1	1	0	1	1	18.493	1	0.07692	33.1933	12.5478	0	0	0
NRP2	2	0	1	2	8.771	1	0.05882	23.6954	9.92357	2	4	0
VEGFC	2	0	1	2	11.869	2	0.0625	27.4443	10.8917	154	696	0
PLXNC1	1	0	1	1	10.884	1	0.0625	26.7776	10.879	0	0	0
PLXNA2	3	0	1	3	11.562	2	0.0625	28.1109	10.9045	466	1398	0
SKIV2L2	6	0.46346	3	3	50.011	1	0.07692	33.4449	12.2612	0	0	1
UTP15	24	0.42794	6	6	62.935	3	0.08333	43.6853	13.242	198.893	1230	0.6
UTP6	24	0.42794	6	6	62.027	1	0.08333	43.6853	13.242	198.893	1230	0.6
SNRNP25	6	0.46346	3	3	49.904	1	0.07692	36.9004	12.6051	0	0	1
NLE1	12	0.47366	4	4	55.49	1	0.07692	37.7337	12.6242	20.6265	128	0.83333
PFDN6	2	0	1	2	28.781	2	0.07692	36.5671	12.6051	312	992	0
POP5	1	0	1	1	29.912	1	0.07692	35.9004	12.5924	0	0	0
POLR2F	7	0.46346	3	4	51.403	9	0.07692	38.7337	12.707	2384	12688	0.5
REL	3	0	1	3	35.672	4	0.09091	38.4326	13.2038	1653.05	6584	0
NRIP1	3	0.30779	2	3	13.113	7	0.09091	31.7691	12.2675	1812	4864	0.33333
NCOA3	2	0.30779	2	2	12.445	1	0.09091	30.6024	12.2293	0	0	1
SNRPF	18	0.45378	5	5	55.153	1	0.07692	38.4837	12.6688	12.6667	58	0.7
SF3B5	18	0.45378	5	5	55.014	1	0.07692	38.4837	12.6688	12.6667	58	0.7
NAA38	6	0.46346	3	3	48.526	1	0.07692	36.9004	12.6051	0	0	1
MAML3	6	0.46346	3	3	39.163	1	0.09091	33.9111	12.7006	0	0	1
MAML2	6	0.46346	3	3	37.737	1	0.09091	33.9111	12.7006	0	0	1
RASA2	1	0	1	1	22.057	1	0.07143	29.9564	11.8217	0	0	0
TIAM2	1	0	1	1	23.178	1	0.07143	29.9564	11.8217	0	0	0
SPEN	14	0.47366	4	6	49.498	8	0.11111	42.5468	13.5414	1728.38	7292	0.4
NSD1	1	0	1	1	21.984	1	0.1	33.5619	12.6306	0	0	0
KLHL28	1	0	1	1	8.835	1	0.08333	26.8939	11.1019	0	0	0
NCOA2	3	0.30779	2	3	20.952	9	0.1	37.3512	13.1783	2384	6040	0.33333
MED13L	6	0.46346	3	3	40.704	1	0.11111	39.0595	13.3439	0	0	1
KAT6A	8	0.46346	3	5	47.524	60	0.11111	47.0909	14.0701	6938.67	25450	0.3
SOS2	2	0.30779	2	2	37.441	1	0.07692	36.2762	12.758	0	0	1
ITPR1	1	0	1	1	4.249	1	0.07692	23.113	10.3439	0	0	0
TGFBR1	4	0.30779	2	4	41.534	13	0.08333	42.856	13.6369	1805.52	4628	0.16667
NOTCH2	10	0.32413	5	5	48.521	1	0.1	41.2313	13.4777	298.892	1576	0.5
IL1RAP	2	0.30779	2	2	27.498	1	0.06667	29.6483	11.3885	0	0	1
IL1R2	2	0.30779	2	2	27.972	1	0.06667	29.6483	11.3885	0	0	1
IL6ST	2	0.30779	2	2	40.586	1	0.07692	39.2262	12.9554	0	0	1
NOD2	2	0	1	2	32.537	2	0.08333	38.0746	12.8217	809.596	3282	0
LTA	3	0	1	3	42.703	12	0.07692	41.5623	13.2548	942.64	4486	0
IFNGR1	8	0.37893	4	4	49.86	1	0.07692	40.5595	12.9809	84	294	0.66667
IFNAR2	6	0.46346	3	3	45.111	1	0.07692	39.7262	12.9618	0	0	1
ICAM2	1	0	1	1	21.306	1	0.06667	29.7461	11.6306	0	0	0
KMT2C	16	0.2927	7	7	48.025	27	0.11111	43.9139	13.586	2737.2	12348	0.38095
HIPK1	2	0.30779	2	2	32.358	1	0.1	34.0619	12.6369	0	0	1
HIST1H2AC	5	0.30898	3	4	44.467	10	0.1	46.2028	13.7771	1798.03	6570	0.33333
HIST1H2BD	4	0.30898	3	3	40.062	1	0.09091	43.3738	13.5159	110.576	610	0.66667
HDAC4	2	0.30779	2	2	30.459	1	0.09091	34.9473	12.7898	0	0	1
NFKBIZ	2	0	1	2	32.939	2	0.08333	35.4675	12.6051	569.959	2154	0
GAB2	6	0.46346	3	3	47.625	1	0.07692	37.1929	12.7834	0	0	1
NOTCH1	12	0.32413	5	7	51.657	6	0.1	43.7052	13.6815	2214.14	9258	0.2381
FOXO1	2	0	1	2	39.244	7	0.09091	42.2631	13.6688	224.264	1132	0
ITGAV	2	0	1	2	30.242	11	0.07692	38.6123	13.1019	1466.57	3928	0
VCAN	1	0	1	1	20.636	1	0.06667	31.6533	11.8089	0	0	0
SNAI1	1	0	1	1	20.891	1	0.06667	31.6533	11.8089	0	0	0
MMP25	1	0	1	1	18.933	1	0.06667	31.6533	11.8089	0	0	0
NRP1	4	0	1	4	21.836	6	0.06667	34.1533	11.8726	1530	4166	0
RPS26	9.22337e+13	1.11656	18	18	66.761	1	0.08333	49.8858	13.4204	0.11765	2	0.99346
RPL36	9.22337e+13	1.11656	18	18	66.834	1	0.08333	49.8858	13.4204	0.11765	2	0.99346
RPL23A	9.22337e+13	1.10097	17	17	66.834	1	0.08333	49.3858	13.414	0	0	1
RPS15A	9.22337e+13	1.11656	18	18	66.834	1	0.08333	49.8858	13.4204	0.11765	2	0.99346
RPS27	9.22337e+13	1.10097	17	17	66.834	1	0.08333	49.3858	13.414	0	0	1
RPL12	9.22337e+13	1.11656	18	18	66.834	1	0.08333	49.8858	13.4204	0.11765	2	0.99346
FAS	1	0	1	1	24.081	1	0.08333	37.1512	13.1847	0	0	0
TAB2	4	0.30779	2	4	41.756	12	0.08333	43.2393	13.6561	1293.87	4954	0.16667
ERC1	1	0	1	1	20.199	1	0.07692	33.0314	12.6624	0	0	0
TECPR2	1	0	1	1	2.912	1	0.06667	19.1039	8.33758	0	0	0
E2F3	1	0	1	1	28.826	1	0.09091	39.7393	13.5223	0	0	0
VMP1	2	0	1	2	3.421	3	0.06667	20.0205	8.36306	620	2424	0
LOC534578	6	0.30898	3	5	47.861	9	0.07143	39.0361	12.6242	446.409	1990	0.2
FN1	9	0.30898	3	8	46.735	10	0.07143	43.0861	12.8026	2869.93	7812	0.07143
EDN1	1	0	1	1	25.474	1	0.06667	30.8316	11.4968	0	0	0
KRAS	18	0.33284	6	8	53.73	3	0.07692	39.6929	12.8153	634.5	3454	0.25
CSF2RB	6	0.46346	3	3	47.941	1	0.07692	37.1929	12.7834	0	0	1
KMT2D	16	0.47366	4	7	44.748	4	0.11111	40.4059	13.1974	927.5	2254	0.33333
MAU2	2	0.30779	2	2	24.392	1	0.1	31.2036	12.2102	0	0	1
PRRC2B	2	0.30779	2	2	26.379	1	0.1	31.2036	12.2102	0	0	1
CRAMP1L	4	0.30898	3	3	28.946	1	0.1	31.7036	12.2166	1	2	0.66667
NDUFB4	120	0.64826	5	5	17.095	1	0.0625	25.3353	9.91083	0	0	1
NDUFB3	120	0.64826	5	5	17.664	1	0.0625	25.3353	9.91083	0	0	1
NDUFA3	120	0.64826	5	5	17.134	1	0.0625	25.3353	9.91083	0	0	1
COX7C	120	0.64826	5	5	17.64	1	0.0625	25.3353	9.91083	0	0	1
UQCR10	124	0.43905	7	7	19.306	2	0.06667	29.6554	10.879	759	4908	0.57143
UQCRQ	124	0.43905	7	7	19.148	5	0.06667	29.6554	10.879	759	4908	0.57143
COX14	2	0.30779	2	2	14.132	1	0.0625	23.8353	9.89172	0	0	1
NPAS2	8	0.37893	4	4	6.45	3	0.07692	24.9464	10.3758	308	1228	0.66667
NR1D2	6	0.46346	3	3	5.174	1	0.07143	21.6627	9.3949	0	0	1
RORA	4	0.30779	2	4	7.762	6	0.08333	28.3168	11.3376	1528	4282	0.16667
DBP	6	0.46346	3	3	5.176	1	0.07143	21.6627	9.3949	0	0	1
CLOCK	8	0.37893	4	4	6.236	1	0.07692	24.9464	10.3758	308	1228	0.66667
DENND5B	1	0	1	1	3.483	1	0.07143	21.0687	9.28025	0	0	0
LTN1	2	0	1	2	10.274	8	0.08333	28.4677	11.1911	2100	8414	0
EPG5	3	0	1	3	4.699	5	0.07143	22.7854	9.33121	1230	4838	0
CHML	3	0	1	3	6.395	7	0.07692	25.4214	10.2739	1822	7234	0
CD83	1	0	1	1	26.042	1	0.07143	34.829	12.293	0	0	0
CD7	1	0	1	1	12.761	1	0.07692	29.7071	12.1783	0	0	0
CCR4	1	0	1	1	25.935	1	0.06667	30.8316	11.4968	0	0	0
CD163	2	0.30779	2	2	39.651	1	0.07143	35.329	12.2994	0	0	1
PTAFR	1	0	1	1	22.877	1	0.06667	26.8633	10.8217	0	0	0
GRO1	135	0.47733	9	10	57.801	13	0.07692	42.2206	12.6752	753.988	4918	0.44444
LOC529196	6	0.46346	3	3	45.26	1	0.06667	32.4983	11.5414	0	0	1
CXCL2	78	0.51223	7	7	56.381	1	0.07143	39.1623	12.3885	92.315	2138	0.66667
CXCL12	68	0.38186	9	11	57.608	6	0.07143	42.5956	12.4904	1025.42	8752	0.29091
CCR1	19	0.45378	5	6	53.475	2	0.07143	34.8931	11.8153	324.674	4906	0.46667
CCR2	52	0.40246	7	7	56.86	2	0.07692	42.8929	13.0382	576.222	6268	0.52381
IL1A	26	0.56839	4	6	52.158	3	0.07143	38.4956	12.3758	620	1788	0.46667
CCR5	50	0.47549	6	6	56.152	1	0.07692	42.3929	13.0319	479.005	5812	0.66667
IL10	139	0.30655	13	16	58.544	9	0.07692	50.0476	13.2866	3690.06	17250	0.2
CCL3	138	0.5012	9	9	57.445	1	0.07143	40.4956	12.414	225.752	3814	0.58333
FAU	9.22337e+13	1.03171	20	20	66.834	1	0.08333	52.8191	13.5478	110.095	732	0.88421
RPS15	9.22337e+13	1.03171	20	20	66.834	1	0.08333	52.8191	13.5478	110.095	732	0.88421
RPS29	9.22337e+13	1.09891	19	19	66.834	1	0.08333	50.3858	13.4268	1.04072	14	0.95906
RPS20	9.22337e+13	1.09891	19	19	66.834	1	0.08333	50.3858	13.4268	1.04072	14	0.95906
UBA52	9.22337e+13	0.77476	24	27	66.834	96	0.09091	62.4822	14.2866	8695.48	38228	0.49288
RPL18A	9.22337e+13	1.09891	19	19	66.834	1	0.08333	50.3858	13.4268	1.04072	14	0.95906
RPS21	9.22337e+13	1.09891	19	19	66.834	1	0.08333	50.3858	13.4268	1.04072	14	0.95906
RPL38	9.22337e+13	1.09891	19	19	66.834	1	0.08333	50.3858	13.4268	1.04072	14	0.95906
RPS14	9.22337e+13	0.87739	22	22	66.834	14	0.09091	56.1084	13.9681	1770.63	8974	0.72727
RPL37A	9.22337e+13	1.09891	19	19	66.834	1	0.08333	50.3858	13.4268	1.04072	14	0.95906
RPL35	9.22337e+13	1.09891	19	19	66.834	1	0.08333	50.3858	13.4268	1.04072	14	0.95906
RPS28	9.22337e+13	0.9035	22	22	66.834	1	0.08333	53.9858	13.5669	214.603	1228	0.74892
RPS17	9.22337e+13	1.03171	20	20	66.834	1	0.08333	52.8191	13.5478	110.095	732	0.88421
CCDC124	6227020800	0.9963	13	13	66.746	1	0.08333	47.3858	13.3885	0	0	1
NEDD4	26	0.45378	5	5	61.366	27	0.09091	50.256	14.1465	1281.14	9270	0.7
CD38	2	0	1	2	29.377	2	0.08333	37.3548	13.172	312	694	0
SOS1	17	0.33284	6	7	57.317	5	0.08333	44.1857	13.5159	946.056	5504	0.33333
CBLB	26	0.45378	5	5	59.988	6	0.09091	45.9703	13.9045	486.098	2950	0.7
MDM2	33	0.32929	7	10	65.542	96	0.1	56.3825	14.5159	9314.32	40564	0.2
JAK2	30	0.20489	12	12	59.733	16	0.08333	49.5857	13.7325	4716.12	27898	0.21212
CD247	1	0	1	1	26.716	1	0.08333	36.6881	13.1592	0	0	0
ITCH	26	0.56839	4	6	60.563	2	0.09091	46.7869	13.9427	850.923	3830	0.46667
CBL	30	0.38039	6	8	62.372	20	0.09091	50.4012	14.1529	5505.93	30908	0.28571
NHP2	153	0.43736	8	16	65.819	19	0.08333	51.7358	13.586	5123.45	22446	0.18333
C9orf114	1	0	1	1	27.018	1	0.07692	35.9004	12.5924	0	0	0
SMG1	8	0.30898	3	7	38.847	22	0.1	39.8663	12.9108	5911	26018	0.09524
KMT2A	27	0.2864	9	10	49.603	14	0.11111	45.7472	13.6242	3719.68	15878	0.26667
SETD1B	9	0.37893	4	5	44.636	10	0.11111	43.0762	13.5478	1665.44	5950	0.4
ASXL2	4	0.30898	3	3	37.114	1	0.1	38.1107	13.0573	460.167	2300	0.66667
DENND4C	2	0	1	2	2.644	2	0.0625	17.8995	7.38217	312	1214	0
ANKFY1	1	0	1	1	2.003	1	0.05882	15.6656	6.38854	0	0	0
EAF1	1	0	1	1	5.84	1	0.07692	23.0892	10.1338	0	0	0
RC3H2	6	0	1	6	19.67	15	0.09091	34.737	12.0955	4124	16752	0
CCNT1	1	0	1	1	4.784	1	0.07692	23.0892	10.1338	0	0	0
AFF4	3	0	1	3	9.707	3	0.08333	28.2273	11.1274	622	2426	0
XIAP	8	0.30898	3	7	54.641	30	0.09091	51.3369	14.1783	3826.95	11016	0.14286
ACVR1B	1	0	1	1	22.664	1	0.08333	37.1512	13.1847	0	0	0
