# Supplementary material for: Blood transcriptome reveals immune and metabolic-related genes involved in growth of pasteurized colostrum-fed calves
Source: Front Genet. 2023 Feb 6;14:1075950. doi: 10.3389/fgene.2023.1075950 (PMC9939824; doi:10.3389/fgene.2023.1075950)
Supplement: Supplementary file 2 [file DataSheet2.ZIP › Supplementary Table S4.xlsx]

## Sheet: Sheet 1
Supplementary Table 3 Correlation of a given gene expression profile with a given model of eigengene
gene_id	moduleColor	GS.InterestedModule	p.GS.InterestedModule	MM.brown	p.MM.brown	MM.green	p.MM.green	MM.greenyellow	p.MM.greenyellow	MM.magenta	p.MM.magenta	MM.red	p.MM.red	MM.blue	p.MM.blue	MM.grey	p.MM.grey	MM.turquoise	p.MM.turquoise	MM.yellow	p.MM.yellow	MM.purple	p.MM.purple	MM.pink	p.MM.pink	MM.black	p.MM.black	ENTREZID	SYMBOL
ENSBTAG00000000005	turquoise	0.534057	0.172754	0.685789	0.060426	-0.0883292	0.835242	0.506923	0.199797	0.787837	0.0202374	0.333493	0.419516	0.811163	0.0145403	-0.176434	0.675987	0.903466	0.00208929	0.113871	0.788331	0.011943	0.977609	0.254237	0.543449	0.408457	0.315063	282136	GRK3
ENSBTAG00000000008	brown	0.454205	0.258246	0.661181	0.0742042	-0.686202	0.0602093	0.274017	0.511357	0.37459	0.360581	-0.591106	0.122785	-0.262327	0.530237	0.0593695	0.888944	0.180268	0.669249	-0.102476	0.809199	-0.290497	0.485186	0.290321	0.485462	0.326723	0.429594	539250	KCNJ1
ENSBTAG00000000010	brown	-0.818747	0.0129364	-0.847591	0.00786979	0.816052	0.0134929	-0.439611	0.27577	-0.593866	0.120605	0.554891	0.153418	-0.418606	0.301985	-0.20204	0.631358	-0.340503	0.409188	0.208503	0.620239	0.280557	0.500908	0.0648988	0.878656	-0.139125	0.742487	511289	UBL7
ENSBTAG00000000011	turquoise	0.519135	0.187367	0.655268	0.077765	-0.786316	0.0206502	-0.0763081	0.857477	0.169551	0.688132	-0.434307	0.28228	-0.267377	0.522049	-0.0629812	0.882222	-0.0128205	0.975964	0.095593	0.821852	-0.52066	0.185845	-0.330998	0.423218	0.484358	0.223872	511957	TDH
ENSBTAG00000000012	brown	0.850785	0.0074039	0.893397	0.00279165	-0.704404	0.051102	0.458703	0.252961	0.688651	0.058932	-0.38987	0.339691	0.211459	0.615175	-0.292317	0.482328	0.452691	0.260037	0.00727615	0.986358	-0.114037	0.788027	0.141992	0.737322	0.356051	0.38668	531278	TTC33
ENSBTAG00000000013	turquoise	0.659519	0.0751953	0.885579	0.00343104	-0.374269	0.361025	0.511959	0.194619	0.832459	0.0103293	0.0931561	0.82634	0.684092	0.0613232	-0.0595857	0.888541	0.890382	0.00302814	0.0279822	0.947561	-0.111511	0.792644	0.267292	0.522187	0.497383	0.209801	540404	PRKAA1
ENSBTAG00000000014	blue	-0.631618	0.0929928	-0.790353	0.0195658	0.519931	0.186571	-0.648302	0.0820864	-0.619375	0.1015	0.244622	0.559302	-0.703674	0.0514499	-0.281785	0.498954	-0.709029	0.0489291	0.346071	0.401064	0.303669	0.464656	-0.330938	0.423309	-0.164373	0.697308	281557	TXN2
ENSBTAG00000000015	red	-0.495957	0.211319	-0.203003	0.629698	0.637781	0.0888722	-0.231672	0.580908	-0.0828566	0.845353	0.935566	0.000636868	0.261425	0.531703	-0.048038	0.910067	0.498815	0.208283	0.188054	0.655624	0.0816674	0.847553	0.177003	0.674986	0.401539	0.324126	532871	FOXRED2
ENSBTAG00000000016	blue	-0.679957	0.0635407	-0.465982	0.244524	0.625119	0.0974553	-0.188267	0.655252	-0.181298	0.667441	0.323803	0.433972	-0.55284	0.155267	-0.139621	0.741594	-0.213299	0.61203	0.645269	0.08401	-0.352729	0.391442	0.0976314	0.818101	0.287043	0.490626	280845	LTA
ENSBTAG00000000019	turquoise	0.585399	0.127361	0.864827	0.00556555	-0.333081	0.420127	0.519366	0.187136	0.831669	0.0104695	0.106143	0.802472	0.669896	0.0691333	0.020339	0.961875	0.914478	0.00146519	0.0272837	0.948868	-0.149497	0.723841	0.328381	0.427118	0.516482	0.190032	539993	SERINC1
ENSBTAG00000000021	brown	-0.756136	0.0299486	-0.818613	0.0129636	0.926159	0.000951629	-0.0993465	0.814947	-0.42364	0.295597	0.534672	0.172165	-0.121749	0.773966	-0.1524	0.718644	-0.254285	0.543369	0.350898	0.394078	-0.104269	0.805907	0.0537216	0.899466	-0.200363	0.634253	613720	WASHC3
ENSBTAG00000000022	blue	-0.161993	0.701534	0.0372186	0.930279	0.453603	0.258957	0.20338	0.629047	0.0489146	0.908431	0.710533	0.0482345	0.343455	0.404873	-0.362314	0.377772	0.561923	0.147174	0.253967	0.543892	-0.41349	0.308544	0.248254	0.553295	0.43754	0.278304	100139879	NUP37
ENSBTAG00000000023	turquoise	0.233462	0.577904	0.519228	0.187274	0.0411149	0.922996	0.433136	0.283728	0.53256	0.174191	0.451539	0.261404	0.802595	0.0164967	0.109702	0.795953	0.965887	9.6721e-05	-0.152673	0.718156	-0.041684	0.921933	0.46017	0.251248	0.365273	0.373595	540090	RNF2
ENSBTAG00000000024	turquoise	0.361272	0.379247	0.685075	0.0608027	-0.292156	0.48258	0.136698	0.746866	0.363629	0.375914	0.383892	0.347795	0.601459	0.114723	0.0684029	0.872144	0.861989	0.00591034	-0.208578	0.62011	-0.145153	0.731637	0.174795	0.678874	0.567885	0.141992	613923	DYM
ENSBTAG00000000025	turquoise	0.191929	0.648873	0.438432	0.277211	0.0566846	0.893944	-0.0610356	0.885842	0.399226	0.327185	0.705547	0.0505596	0.675703	0.0658714	-0.0423449	0.920698	0.806304	0.0156308	0.0562622	0.894731	0.210222	0.617293	-0.00457382	0.991424	0.522623	0.183894	616537	RAB6A
ENSBTAG00000000026	turquoise	-0.160634	0.703951	0.127469	0.763572	0.542643	0.164634	0.103305	0.807677	0.476884	0.232159	0.83497	0.00989164	0.57642	0.134751	-0.0719702	0.865521	0.773048	0.0244757	0.357112	0.385165	0.186599	0.658163	0.268897	0.519594	0.456279	0.255801	526538	VPS33B
ENSBTAG00000000029	purple	0.153428	0.716805	0.0519955	0.902684	0.0596436	0.888433	-0.010845	0.979667	0.481052	0.227518	-0.0258441	0.951564	0.178689	0.672022	0.0551812	0.896745	0.0817073	0.847479	0.0921317	0.828228	0.864481	0.00560682	0.048227	0.909715	-0.180446	0.668936	540048	LYZL6
ENSBTAG00000000030	greenyellow	-0.336999	0.414338	-0.218862	0.60255	0.356076	0.386645	-0.480513	0.228116	0.26218	0.530475	0.32359	0.434293	-0.0541842	0.898603	0.28778	0.489464	-0.033235	0.93773	0.377136	0.357059	0.768122	0.0259995	-0.181851	0.666472	0.0732987	0.863056	513486	RDM1
ENSBTAG00000000032	yellow	0.61056	0.10789	0.106405	0.801991	-0.557454	0.151126	0.234057	0.576907	-0.306684	0.460007	-0.530399	0.176277	0.254241	0.543442	-0.204668	0.626829	-0.346488	0.400459	-0.543769	0.163585	-0.186867	0.657696	-0.39061	0.338693	-0.557989	0.15065	529835	ABI3
ENSBTAG00000000033	turquoise	0.284933	0.493962	0.489028	0.218773	-0.0448467	0.916025	0.73355	0.0383449	0.572162	0.138337	0.054669	0.8977	0.740126	0.0357688	0.240501	0.566147	0.825047	0.0116924	-0.301179	0.468509	-0.143099	0.73533	0.675262	0.0661161	0.0853018	0.840833	524639	PHOSPHO1
ENSBTAG00000000037	pink	0.29948	0.471146	0.460278	0.251122	-0.114352	0.787452	0.661545	0.0739878	0.692742	0.0568342	-0.269182	0.519135	0.0953893	0.822227	-0.086818	0.838032	0.50276	0.204131	0.015928	0.97014	0.103719	0.806917	0.783415	0.0214524	0.138234	0.744094	504397	CWC27
ENSBTAG00000000039	turquoise	0.680422	0.0632892	0.679601	0.0637338	-0.35085	0.394148	0.673164	0.0672864	0.704131	0.0512319	-0.18467	0.661535	0.678443	0.0643647	-0.045192	0.91538	0.526433	0.180141	0.0745369	0.86076	-0.391525	0.337463	0.0565784	0.894142	0.156265	0.711739	505662	SIRT7
ENSBTAG00000000040	turquoise	0.708566	0.0491443	0.697909	0.0542495	-0.302607	0.466298	0.8237	0.0119518	0.698683	0.0538684	-0.101937	0.810189	0.803852	0.0161998	-0.136066	0.748008	0.748094	0.032793	-0.207484	0.621988	-0.142922	0.735648	0.416357	0.30486	0.0679631	0.872961	515219	MAFG
ENSBTAG00000000042	purple	0.0260556	0.951168	-0.149395	0.724025	0.149098	0.724557	-0.213182	0.61223	0.0806837	0.849373	0.192745	0.647455	0.127484	0.763544	-0.116944	0.78272	0.0217609	0.959211	-0.134916	0.750085	0.967451	8.41145e-05	0.0221851	0.958417	-0.250426	0.549712	539606	PYCR1
ENSBTAG00000000046	turquoise	-0.719541	0.0442005	-0.808881	0.0150464	0.66533	0.0717636	-0.451754	0.261149	-0.650659	0.0806087	0.363328	0.376338	-0.556666	0.151829	-0.269282	0.518973	-0.59577	0.119114	0.440751	0.27438	-0.182281	0.665719	-0.286065	0.492171	-0.0770513	0.8561	526046	SURF2
ENSBTAG00000000049	turquoise	-0.0286471	0.946316	0.17351	0.68114	0.305219	0.462264	0.737575	0.0367552	0.409957	0.313113	0.167153	0.692377	0.478822	0.229995	0.0605689	0.886711	0.649839	0.0811209	-0.0445723	0.916538	-0.311736	0.452258	0.767163	0.0263029	0.0790171	0.852458	527084	CCDC77
ENSBTAG00000000050	pink	-0.160356	0.704447	-0.249353	0.551482	0.119627	0.77783	-0.736067	0.0373461	-0.259307	0.535154	0.336657	0.414842	-0.257836	0.537556	-0.200987	0.633175	-0.442279	0.272524	0.554976	0.153342	0.0335885	0.937069	-0.914576	0.00146027	0.223024	0.595489	510741	PSMG3
ENSBTAG00000000052	turquoise	0.329778	0.425034	0.596613	0.118457	-0.218462	0.60323	-0.0997821	0.814147	0.298406	0.472816	0.530641	0.176043	0.442605	0.272129	-0.178162	0.672947	0.745324	0.0338097	-0.023711	0.955559	0.0488613	0.908531	-0.00832984	0.984382	0.648537	0.0819384	617454	PKNOX2
ENSBTAG00000000054	turquoise	0.0580616	0.891379	0.46549	0.245089	0.190383	0.651565	0.229295	0.584903	0.563874	0.145467	0.643824	0.0849363	0.670275	0.0689176	0.10704	0.800828	0.93594	0.00062602	0.191995	0.648758	-0.149283	0.724226	0.288054	0.489032	0.612192	0.10669	512086	SNAPC4
ENSBTAG00000000056	turquoise	-0.448591	0.264919	0.00833766	0.984368	0.570019	0.140162	-0.0708382	0.867622	0.226926	0.588895	0.838536	0.00929043	0.316685	0.444721	0.151944	0.71946	0.688482	0.0590194	0.283268	0.496601	-0.0145371	0.972747	0.341164	0.40822	0.552788	0.155313	515024	STRADA
ENSBTAG00000000057	brown	0.635225	0.0905679	0.746902	0.033228	-0.841082	0.00887573	0.223274	0.595066	0.377011	0.357233	-0.526109	0.180458	0.365326	0.373521	0.499914	0.207122	0.310597	0.454001	-0.476462	0.232631	-0.148112	0.726325	-0.0366323	0.931376	0.0814	0.848048	504323	THBS3
ENSBTAG00000000064	turquoise	-0.205717	0.625025	0.143545	0.734528	0.110465	0.794558	-0.27228	0.514146	-0.109452	0.796411	0.627788	0.095608	0.191297	0.649972	0.0877627	0.836288	0.553301	0.15485	-0.18072	0.668456	0.061041	0.885832	0.19312	0.646803	0.474898	0.234387	616242	FEN1
ENSBTAG00000000065	green	0.764673	0.0271006	0.759789	0.0287084	-0.685255	0.0607077	0.389665	0.339967	0.684181	0.061276	-0.573859	0.136901	0.0489248	0.908412	-0.154706	0.714521	0.176144	0.676498	0.160739	0.703765	-0.149703	0.723473	-0.0267441	0.949879	0.239931	0.567097	512761	CRLS1
ENSBTAG00000000067	black	-0.170646	0.686196	-0.678633	0.0642608	0.268752	0.519829	-0.0931162	0.826414	-0.524736	0.181808	-0.1504	0.722224	-0.14009	0.740747	-0.203648	0.628586	-0.608975	0.109063	-0.336802	0.414627	0.591865	0.122183	-0.0683484	0.872245	-0.828036	0.0111298	517962	SDF2L1
ENSBTAG00000000072	magenta	0.257234	0.538541	0.672438	0.0676938	-0.07312	0.863388	0.174876	0.678731	0.937226	0.000589655	0.263071	0.529027	0.422081	0.297568	0.193315	0.646464	0.752297	0.0312867	0.482169	0.226283	0.0217301	0.959269	0.125117	0.767842	0.681643	0.0626309	516874	TFB2M
ENSBTAG00000000073	blue	0.491491	0.216107	0.0612096	0.885518	0.0214392	0.959814	0.592355	0.121795	0.220677	0.599467	-0.0579333	0.891618	0.732508	0.0387631	-0.304998	0.462605	0.196892	0.640257	-0.320543	0.438881	0.290097	0.485814	0.119815	0.777488	-0.546448	0.161104	504957	LRPAP1
ENSBTAG00000000074	turquoise	-0.148398	0.725812	0.197723	0.638818	0.407794	0.315926	0.306494	0.460298	0.572132	0.138363	0.536988	0.169958	0.642804	0.0855929	0.318108	0.442564	0.812211	0.0143117	0.0908409	0.830608	0.172916	0.682186	0.513	0.193558	0.277594	0.505632	615371	NFIA
ENSBTAG00000000076	blue	-0.0458316	0.914186	0.00393803	0.992616	0.324102	0.433523	0.111504	0.792657	0.0870447	0.837614	0.616511	0.103552	0.832627	0.0102997	0.181129	0.667739	0.550509	0.157382	-0.188649	0.654585	0.0963932	0.820379	0.0307961	0.942294	-0.00862041	0.983838	517232	RECK
ENSBTAG00000000077	turquoise	-0.447265	0.266509	-0.0408044	0.923577	0.398572	0.328052	-0.300746	0.469181	-0.0690266	0.870986	0.79331	0.0187944	0.243889	0.560518	0.231049	0.581954	0.554369	0.153888	-0.00573553	0.989246	0.0738563	0.862022	0.198324	0.637777	0.460072	0.251362	510949	ADSL
ENSBTAG00000000078	greenyellow	0.189288	0.653471	-0.192348	0.648145	-0.106291	0.8022	0.630756	0.0935776	-0.435625	0.280655	-0.435898	0.28032	0.227925	0.58721	-0.12436	0.769218	-0.172193	0.683463	-0.723478	0.0425037	-0.359842	0.381277	0.350194	0.395094	-0.717623	0.0450416	538565	GLIPR2
ENSBTAG00000000079	turquoise	0.151367	0.720492	0.47549	0.233721	0.17871	0.671985	0.0926468	0.827279	0.794564	0.0184731	0.580521	0.131347	0.568356	0.141586	0.0171567	0.967837	0.820294	0.0126235	0.401939	0.3236	0.310914	0.453516	0.156693	0.710973	0.57883	0.132745	532798	CCSAP
ENSBTAG00000000080	black	0.290926	0.484511	0.74473	0.03403	-0.429161	0.288667	-0.271107	0.516032	0.582721	0.129541	0.149234	0.724312	-0.0614487	0.885073	0.0650265	0.878419	0.484542	0.223669	0.421321	0.298531	-0.0771885	0.855845	-0.169015	0.68908	0.906614	0.00189608	540739	GRWD1
ENSBTAG00000000081	turquoise	0.484405	0.22382	0.655512	0.0776163	-0.0684759	0.872008	0.608153	0.109674	0.779344	0.02261	0.259562	0.534739	0.787896	0.0202216	-0.104751	0.805024	0.938224	0.000562403	-0.0274759	0.948509	0.0753232	0.859302	0.478031	0.230877	0.318453	0.442041	286797	CERT1
ENSBTAG00000000082	black	-0.335911	0.415941	0.0871293	0.837457	0.313529	0.449523	-0.482395	0.226034	0.155076	0.713861	0.68896	0.0587717	-0.232471	0.579566	-0.172004	0.683798	0.267069	0.522548	0.770601	0.0252254	-0.20954	0.618461	-0.230757	0.582445	0.869301	0.00504873	540740	KCNJ14
ENSBTAG00000000084	greenyellow	0.0236232	0.955723	0.380251	0.352775	-0.101544	0.81091	-0.470519	0.239338	0.524073	0.18246	0.340403	0.409335	0.132407	0.754623	0.35876	0.382815	0.400948	0.324907	0.289412	0.486893	0.550446	0.157439	-0.204187	0.627658	0.545777	0.161724	516084	MRPS30
ENSBTAG00000000087	turquoise	0.274413	0.510722	0.569952	0.140218	0.0930958	0.826451	0.330914	0.423343	0.68157	0.0626702	0.537206	0.169752	0.560165	0.148722	-0.250794	0.549107	0.93226	0.000738142	0.22571	0.590948	0.0628118	0.882537	0.39672	0.330513	0.601888	0.114395	789567	HSD17B12
ENSBTAG00000000088	turquoise	0.338302	0.412419	0.633622	0.091641	-0.0128748	0.975862	0.421106	0.298804	0.757694	0.0294157	0.399938	0.326242	0.753221	0.0309611	0.0474663	0.911134	0.982606	1.29847e-05	0.0223142	0.958175	0.113514	0.788982	0.426806	0.291613	0.451926	0.260945	281614	ALCAM
ENSBTAG00000000090	turquoise	-0.392063	0.336739	-0.0587133	0.890165	0.475741	0.23344	-0.0076533	0.985651	0.078777	0.852903	0.700609	0.0529271	0.457731	0.254098	0.300139	0.470124	0.652339	0.0795653	-0.142295	0.736776	0.201069	0.633034	0.443278	0.271313	0.226032	0.590405	507880	SEC31B
ENSBTAG00000000091	turquoise	-0.208522	0.620207	-0.572393	0.138141	-0.0107499	0.979846	-0.383825	0.347887	-0.627195	0.0960166	-0.418427	0.302213	-0.735788	0.0374561	-0.208271	0.620638	-0.98035	1.86895e-05	0.0806887	0.849364	0.00872793	0.983636	-0.467928	0.242293	-0.448559	0.264958	282517	NDUFB8
ENSBTAG00000000092	turquoise	0.376552	0.357865	0.677932	0.064644	-0.0396052	0.925818	0.263702	0.528002	0.693383	0.0565096	0.523362	0.183162	0.617155	0.103088	-0.21512	0.608921	0.922422	0.00110038	0.266804	0.522976	-0.0739034	0.861935	0.184128	0.662483	0.68681	0.0598904	520864	HIF1AN
ENSBTAG00000000094	black	0.308266	0.457575	0.710906	0.0480635	-0.245942	0.557117	-0.0272938	0.94885	0.548369	0.159337	0.346331	0.400687	0.190487	0.651382	-0.143978	0.733749	0.62559	0.0971274	0.491085	0.216546	-0.424051	0.295078	-0.138449	0.743707	0.919217	0.00123937	505430	ATPAF1
ENSBTAG00000000095	yellow	-0.210945	0.616055	0.0159627	0.970075	0.530063	0.176602	-0.154383	0.715099	0.522922	0.183598	0.633475	0.0917397	0.0564881	0.89431	-0.256706	0.539404	0.30768	0.458474	0.898032	0.00245194	0.156992	0.710441	-0.103215	0.807842	0.557431	0.151147	533834	CD274
ENSBTAG00000000097	turquoise	0.276101	0.508018	0.670675	0.0686902	-0.0502807	0.905883	0.37961	0.353654	0.709189	0.0488551	0.392439	0.336234	0.614444	0.105047	0.0655125	0.877515	0.990864	1.89316e-06	0.0543451	0.898303	-0.0485318	0.909146	0.46812	0.242072	0.590838	0.122997	512180	EFCAB14
ENSBTAG00000000098	turquoise	0.204188	0.627655	0.613068	0.106049	0.0475976	0.910889	0.319241	0.440849	0.707441	0.0496686	0.499686	0.207363	0.662264	0.0735624	0.0978605	0.81768	0.976266	3.28303e-05	0.177341	0.674392	-0.112778	0.790327	0.346545	0.400375	0.629745	0.0942662	100138100	SETDB1
ENSBTAG00000000099	turquoise	-0.58436	0.128204	-0.478201	0.230687	0.772322	0.0246967	0.174552	0.679303	-0.0755904	0.858807	0.538607	0.168425	0.410272	0.312704	0.302798	0.466002	0.283841	0.495691	-0.0663279	0.875999	0.107451	0.800075	0.427861	0.290292	-0.216413	0.606717	539223	CERS2
ENSBTAG00000000103	blue	-0.348105	0.398114	-0.336587	0.414945	0.00663992	0.987551	-0.561614	0.147445	-0.363609	0.375941	-0.189436	0.653213	-0.948596	0.00032662	-0.152069	0.719237	-0.605242	0.111854	0.219418	0.601605	0.26704	0.522593	-0.119476	0.778105	0.0536724	0.899557	508825	MRPL23
ENSBTAG00000000105	turquoise	0.705403	0.0506276	0.951243	0.000279282	-0.521558	0.184951	0.430132	0.287457	0.824949	0.0117113	-0.0226285	0.957586	0.586853	0.126186	0.0127905	0.97602	0.835158	0.00985926	-0.0278855	0.947742	-0.0669461	0.874851	0.224983	0.592177	0.516029	0.190488	533646	RIT1
ENSBTAG00000000108	turquoise	0.406874	0.317126	0.672315	0.0677634	-0.112109	0.791551	0.656266	0.0771573	0.795592	0.0182122	0.114634	0.786936	0.721844	0.0432032	0.131178	0.756849	0.870143	0.00495502	0.0444397	0.916785	-0.246617	0.556	0.445727	0.268356	0.3607	0.380059	530205	KHDC4
ENSBTAG00000000111	turquoise	-0.206977	0.622858	-0.0426667	0.920097	0.656525	0.0770001	0.192538	0.647813	0.295302	0.477655	0.845103	0.00824524	0.585734	0.12709	-0.214762	0.609532	0.661978	0.0737318	0.306606	0.460126	0.0748867	0.860111	0.277284	0.506128	0.292311	0.482338	281565	UGP2
ENSBTAG00000000113	turquoise	0.238389	0.569666	0.502023	0.204904	0.114921	0.786413	0.560407	0.148508	0.637222	0.089241	0.359413	0.381887	0.666541	0.0710602	-0.0527032	0.901364	0.814663	0.0137853	0.249928	0.550534	-0.431432	0.285839	0.325854	0.430895	0.459262	0.252308	505940	ARHGEF2
ENSBTAG00000000115	turquoise	0.202052	0.631337	0.615221	0.104483	-0.0233107	0.956308	0.282766	0.497397	0.678988	0.0640673	0.424416	0.294619	0.724805	0.0419408	0.301744	0.467635	0.916881	0.0013476	0.123491	0.770798	-0.2015	0.632289	0.218393	0.603347	0.574952	0.135982	783762	VPS54
ENSBTAG00000000124	turquoise	0.256492	0.539753	0.451904	0.26097	-0.00416728	0.992186	0.457597	0.254255	0.567082	0.142683	0.249576	0.551114	0.741149	0.0353781	0.200981	0.633186	0.861395	0.0059841	-0.3314	0.422622	0.334081	0.418646	0.597677	0.117632	0.11264	0.790579	525833	DHH
ENSBTAG00000000125	turquoise	0.284626	0.494449	0.529327	0.177317	-0.0320206	0.940002	0.170116	0.687132	0.35594	0.386839	0.599594	0.116152	0.752577	0.0311876	-0.071594	0.866219	0.838073	0.00936714	0.0211204	0.960411	-0.259676	0.534552	0.0177274	0.966768	0.542633	0.164643	100297992	SPATA5
ENSBTAG00000000128	turquoise	-0.0752653	0.85941	-0.0782046	0.853963	-0.486863	0.221128	-0.220494	0.599778	-0.42497	0.29392	-0.655922	0.0773667	-0.390595	0.338714	0.628598	0.0950512	-0.482906	0.22547	-0.556681	0.151816	-0.105837	0.803033	-0.0966482	0.81991	-0.333941	0.418854	533929	FGF18
ENSBTAG00000000130	turquoise	0.129474	0.759936	-0.157489	0.709555	-0.19819	0.63801	0.257671	0.537826	-0.061493	0.884991	-0.593454	0.120929	0.18805	0.65563	0.471492	0.238233	-0.303331	0.465178	-0.568097	0.14181	0.296794	0.475327	0.0848889	0.841596	-0.765571	0.0268113	538567	TNFSF13
ENSBTAG00000000131	blue	0.19677	0.640469	0.457055	0.25489	-0.118631	0.779645	-0.230945	0.58213	0.200024	0.634838	0.62941	0.0944954	0.592636	0.121574	0.0719087	0.865635	0.658569	0.0757651	0.000793864	0.998512	-0.0419343	0.921465	-0.265385	0.525273	0.570948	0.139369	100138267	SENP3
ENSBTAG00000000132	black	-0.152116	0.719152	0.311444	0.452706	-0.00173133	0.996754	-0.480615	0.228003	0.27743	0.505894	0.402016	0.323497	-0.377691	0.356294	-0.0912858	0.829788	0.242364	0.563049	0.692327	0.0570447	-0.163864	0.69821	-0.202731	0.630167	0.924178	0.00102872	504958	EIF4A1
ENSBTAG00000000133	greenyellow	0.248881	0.55226	0.0120019	0.977499	0.136623	0.747001	0.837701	0.00942904	0.284572	0.494533	-0.204898	0.626434	0.666525	0.0710699	0.0539336	0.89907	0.278194	0.504674	-0.376903	0.357381	0.0233043	0.95632	0.519153	0.187349	-0.568868	0.141147	504960	CD68
ENSBTAG00000000134	turquoise	0.50392	0.202918	0.839614	0.00911334	-0.299578	0.470994	0.240685	0.565842	0.787646	0.0202891	0.249147	0.551822	0.511779	0.194803	-0.0500198	0.906369	0.788602	0.0200317	0.361607	0.378774	-0.304683	0.46309	-0.0214102	0.959868	0.757191	0.0295872	504961	MPDU1
ENSBTAG00000000137	turquoise	0.477315	0.231677	0.773127	0.0244515	-0.199045	0.636532	0.482492	0.225926	0.772811	0.0245476	0.253576	0.544534	0.700402	0.0530278	0.00417089	0.99218	0.978017	2.61222e-05	-0.0236741	0.955628	-0.0224381	0.957943	0.425315	0.293486	0.500069	0.206958	511059	FRYL
ENSBTAG00000000139	turquoise	0.156008	0.712196	0.326287	0.430247	0.215804	0.607754	0.56498	0.144504	0.38566	0.345389	0.467773	0.24247	0.728529	0.0403855	-0.128147	0.762341	0.879398	0.00399827	-0.181004	0.667957	-0.0525611	0.901629	0.621139	0.100248	0.207269	0.622357	532622	KMT5A
ENSBTAG00000000140	blue	0.639833	0.0875236	0.557708	0.1509	-0.695843	0.055274	0.374197	0.361125	0.289947	0.48605	-0.525317	0.181236	0.55416	0.154076	0.439617	0.275763	0.246758	0.555767	-0.633772	0.0915402	-0.00379367	0.992887	0.0154436	0.971048	-0.251025	0.548726	535293	EPHX1
ENSBTAG00000000141	green	-0.685676	0.0604859	-0.893687	0.00276957	0.833842	0.0100867	-0.0680654	0.872771	-0.620071	0.101004	0.407838	0.315868	-0.179417	0.670743	-0.268368	0.520448	-0.331828	0.421986	-0.0101395	0.98099	0.164598	0.696908	0.224011	0.59382	-0.454175	0.258281	615964	NFU1
ENSBTAG00000000144	blue	0.0318633	0.940297	0.209223	0.619004	-0.507931	0.198755	-0.439208	0.276262	0.0668106	0.875102	-0.527961	0.178647	-0.709843	0.0485525	0.299522	0.471081	-0.419417	0.300951	0.230529	0.582829	-0.0467898	0.912397	-0.326187	0.430397	0.271075	0.516085	100335205	LOC100335205
ENSBTAG00000000146	turquoise	0.245254	0.558256	0.650643	0.080619	-0.00455391	0.991462	0.310797	0.453695	0.768103	0.0260057	0.43865	0.276944	0.625731	0.0970298	0.107215	0.800507	0.982471	1.32887e-05	0.137008	0.746307	0.0479824	0.910171	0.404178	0.320654	0.607411	0.110227	531927	FARP1
ENSBTAG00000000147	turquoise	0.338674	0.411873	0.592799	0.121445	-0.0697852	0.869577	0.416828	0.304257	0.61034	0.108053	0.34396	0.404136	0.708343	0.049248	0.0343216	0.935698	0.9553	0.000215866	-0.206836	0.623101	0.208389	0.620435	0.535483	0.171391	0.341803	0.407286	522873	RIC8B
ENSBTAG00000000149	turquoise	0.206727	0.623289	0.561141	0.147861	0.0680007	0.872891	0.306899	0.459675	0.560895	0.148078	0.568997	0.141037	0.648454	0.0819902	-0.0602733	0.887261	0.971264	5.80537e-05	0.0840222	0.843198	-0.103924	0.806541	0.374923	0.360119	0.600433	0.115508	531139	USP40
ENSBTAG00000000152	turquoise	0.482896	0.22548	0.789183	0.0198764	-0.228109	0.5869	0.309281	0.456018	0.708814	0.0490288	0.365027	0.373941	0.675506	0.0659807	-0.0557256	0.895731	0.961966	0.00013366	0.0336332	0.936985	-0.0134379	0.974807	0.251209	0.548423	0.609147	0.108935	785768	RANBP2
ENSBTAG00000000153	blue	0.202564	0.630453	0.192004	0.648742	-0.0347439	0.934908	-0.134364	0.751083	0.104592	0.805316	0.446296	0.267672	0.744939	0.0339524	0.185915	0.659359	0.412923	0.309274	-0.222916	0.595672	0.256273	0.540113	-0.309208	0.45613	0.0423864	0.920621	767839	LRFN3
ENSBTAG00000000157	turquoise	0.284641	0.494424	0.584943	0.127731	-0.124027	0.769824	0.576694	0.134522	0.559488	0.14932	0.135543	0.748952	0.615319	0.104413	0.182018	0.66618	0.904269	0.00203882	-0.307494	0.458761	-0.0440485	0.917516	0.703102	0.0517236	0.276019	0.50815	507644	CCDC138
ENSBTAG00000000160	turquoise	0.596207	0.118774	0.628502	0.0951173	-0.374767	0.360335	0.333974	0.418804	0.605143	0.111928	-0.0544002	0.898201	0.44047	0.274723	-0.131412	0.756425	0.628542	0.0950899	-0.300056	0.470253	0.568399	0.14155	0.407112	0.316815	0.11763	0.781469	514525	CBS
ENSBTAG00000000161	yellow	-0.612611	0.106384	-0.607928	0.109842	0.417031	0.303996	-0.421288	0.298573	-0.20903	0.619336	-0.0721628	0.865164	-0.56617	0.143472	0.290077	0.485846	-0.673351	0.0671815	0.528233	0.178381	-0.00727735	0.986355	-0.350558	0.394569	-0.145182	0.731585	505490	TMEM40
ENSBTAG00000000162	pink	0.0581786	0.891161	-0.104062	0.806287	0.177442	0.674215	-0.326661	0.429687	-0.259499	0.534841	0.575347	0.13565	0.231588	0.581049	-0.501547	0.205403	-0.0305607	0.942734	0.309867	0.455119	-0.186118	0.659004	-0.663412	0.072886	0.207671	0.621668	540089	ANAPC16
ENSBTAG00000000163	turquoise	0.589803	0.123821	0.861866	0.0059256	-0.439476	0.275935	0.533426	0.173359	0.700013	0.0532172	-0.00857038	0.983931	0.684205	0.0612632	0.162122	0.701306	0.838782	0.00924976	-0.107812	0.799414	-0.360981	0.379661	0.260189	0.533717	0.449297	0.264075	529235	DDIT4
ENSBTAG00000000164	magenta	0.731769	0.0390612	0.666922	0.0708399	-0.564332	0.145067	0.399079	0.327379	0.594235	0.120315	-0.361397	0.37907	0.27771	0.505447	-0.178019	0.673199	0.42407	0.295054	-0.316034	0.445711	0.490483	0.217196	0.348858	0.397024	0.00942625	0.982327	768325	GNRH1
ENSBTAG00000000169	turquoise	0.375829	0.358866	0.346032	0.401121	0.0658017	0.876977	0.291513	0.48359	0.287301	0.49022	0.544642	0.162775	0.895403	0.00264116	-0.248294	0.553229	0.673521	0.0670864	-0.0532299	0.900382	-0.0779206	0.854489	-0.0584742	0.890611	0.18652	0.658301	281184	ASZ1
ENSBTAG00000000170	turquoise	-0.344711	0.403042	0.0304573	0.942928	0.110566	0.794373	-0.586714	0.126298	0.0148059	0.972243	0.410818	0.311996	-0.396535	0.330759	0.0650619	0.878353	0.191404	0.649787	0.183498	0.663587	0.456765	0.255231	0.106625	0.801588	0.534118	0.172696	506093	GSTT4
ENSBTAG00000000175	turquoise	0.469856	0.240092	0.729285	0.040074	-0.213953	0.610913	0.593108	0.121201	0.653805	0.0786612	0.179554	0.670501	0.716386	0.0455892	0.0147858	0.972281	0.954319	0.000230224	-0.178067	0.673115	-0.149131	0.724497	0.520435	0.186069	0.391171	0.337939	539533	N4BP2
ENSBTAG00000000176	turquoise	0.353308	0.390611	0.73525	0.0376684	-0.10646	0.801891	0.240837	0.565589	0.806408	0.0156068	0.426138	0.292451	0.635763	0.0902093	0.0583411	0.890858	0.954242	0.000231381	0.209873	0.61789	0.0284285	0.946725	0.227667	0.587646	0.672894	0.0674376	540766	SP3
ENSBTAG00000000179	green	0.131444	0.756367	0.0999172	0.813898	-0.539105	0.167955	-0.588154	0.12514	-0.30876	0.456816	-0.258798	0.535984	-0.316024	0.445725	0.225416	0.591444	-0.301203	0.468472	-0.392239	0.336503	0.405995	0.318274	-0.376391	0.358089	-0.0350447	0.934345	525521	RPUSD1
ENSBTAG00000000181	turquoise	-0.0572709	0.892852	0.33317	0.419995	0.243473	0.561208	0.189147	0.653717	0.398883	0.32764	0.654812	0.078044	0.701836	0.0523328	0.247743	0.554139	0.873757	0.00456575	0.0430832	0.919319	-0.161737	0.70199	0.286706	0.491159	0.483296	0.22504	512524	SUSD3
ENSBTAG00000000182	green	0.0510018	0.904537	0.204772	0.626651	-0.568637	0.141345	-0.608568	0.109365	-0.320972	0.438234	-0.16469	0.696744	-0.257663	0.537839	0.419984	0.30023	-0.153519	0.716642	-0.374417	0.36082	0.0689284	0.871168	-0.387546	0.342831	0.184666	0.661543	507484	SPINT2
ENSBTAG00000000184	turquoise	0.546615	0.16095	0.784409	0.0211755	-0.244542	0.559436	0.40949	0.313719	0.880042	0.00393648	0.184777	0.661349	0.69943	0.0535021	0.034869	0.934674	0.898028	0.00245223	0.0395751	0.925874	0.192324	0.648187	0.301493	0.468022	0.43926	0.276198	535820	EIF2AK3
ENSBTAG00000000186	turquoise	-0.766833	0.0264078	-0.895749	0.00261573	0.670301	0.0689027	-0.555789	0.152613	-0.596987	0.118167	0.271625	0.515199	-0.623189	0.0988039	-0.123325	0.771099	-0.644804	0.0843074	0.252828	0.545762	0.407711	0.316034	-0.128454	0.761785	-0.286076	0.492154	506682	FLAD1
ENSBTAG00000000191	green	-0.57915	0.13248	-0.523737	0.182793	0.848085	0.0077965	-0.103844	0.806687	-0.110691	0.794143	0.693305	0.0565491	0.0636594	0.880961	-0.199165	0.636324	-0.00610352	0.988556	0.627358	0.0959039	-0.22308	0.595395	-0.113529	0.788956	0.137674	0.745105	518758	SLC25A20
ENSBTAG00000000195	turquoise	0.33443	0.41813	0.539824	0.167277	0.0509851	0.904569	0.212281	0.61377	0.615525	0.104263	0.585209	0.127515	0.689769	0.0583538	-0.216404	0.606732	0.897238	0.00250812	0.104869	0.804807	0.259026	0.535613	0.232286	0.579876	0.490342	0.217348	528802	LOC528802
ENSBTAG00000000197	magenta	0.184134	0.662474	0.364725	0.374367	0.0447671	0.916174	0.494143	0.213257	0.78222	0.0217883	-0.0571508	0.893075	0.532394	0.174351	0.386536	0.3442	0.478056	0.230849	0.228564	0.586135	-0.054382	0.898235	0.245433	0.55796	0.102527	0.809105	616544	TRMT10A
ENSBTAG00000000199	turquoise	0.136179	0.747803	0.523783	0.182747	0.0931603	0.826332	0.29326	0.480851	0.740485	0.0356313	0.427694	0.290501	0.593748	0.120698	0.190053	0.652138	0.937842	0.000572756	0.0635166	0.881226	0.251249	0.548357	0.511758	0.194825	0.474366	0.234986	280891	PDP1
ENSBTAG00000000201	turquoise	0.389868	0.339693	0.654052	0.0785096	-0.0482535	0.909665	0.58702	0.126051	0.718845	0.0445045	0.300895	0.468949	0.728217	0.0405147	-0.0471472	0.91173	0.972729	4.96725e-05	-0.0205537	0.961473	-0.0854149	0.840624	0.526835	0.179747	0.418137	0.302583	519526	LTN1
ENSBTAG00000000202	turquoise	0.548778	0.158962	0.627431	0.0958538	-0.133104	0.753361	0.728833	0.0402604	0.684379	0.0611707	0.102771	0.808656	0.820792	0.0125239	-0.100009	0.813729	0.769754	0.0254883	0.0175045	0.967186	-0.335363	0.416751	0.287068	0.490587	0.225308	0.591627	504418	SLC25A19
ENSBTAG00000000203	pink	0.206853	0.623072	0.271284	0.515748	-0.254419	0.54315	-0.405837	0.31848	0.349941	0.39546	0.000485607	0.999089	0.078285	0.853814	0.238084	0.570175	-0.10488	0.804788	0.488211	0.21966	0.0189315	0.964512	-0.772958	0.024503	0.309099	0.456296	281641	ATP6V1G1
ENSBTAG00000000204	turquoise	-0.0938425	0.825076	0.275266	0.509356	0.366806	0.371439	0.0613028	0.885345	0.563126	0.14612	0.678265	0.0644619	0.490207	0.217494	0.0628563	0.882454	0.655361	0.0777086	0.621904	0.0997076	-0.26796	0.521107	-0.0410728	0.923075	0.651506	0.0800821	535122	TMEM268
ENSBTAG00000000205	turquoise	0.120818	0.775661	0.471576	0.238138	0.0599829	0.887802	0.218134	0.603788	0.481016	0.227558	0.516358	0.190157	0.61782	0.102611	0.122594	0.772429	0.934108	0.000680332	-0.146033	0.730056	0.189865	0.652466	0.483545	0.224766	0.442435	0.272335	513155	MMD
ENSBTAG00000000207	turquoise	-0.553831	0.154372	-0.298283	0.473007	0.634485	0.0910625	-0.313364	0.449773	-0.0128079	0.975988	0.788906	0.0199503	0.242347	0.563077	0.22058	0.599632	0.394025	0.33411	0.0569589	0.893433	0.512376	0.194194	0.224203	0.593494	0.169947	0.687431	617253	PUDP
ENSBTAG00000000210	turquoise	0.398728	0.327844	0.630241	0.0939278	-0.0997038	0.814291	0.335249	0.41692	0.681825	0.0625329	0.351655	0.392988	0.643224	0.0853226	-0.0714296	0.866524	0.921658	0.00113253	-0.0925892	0.827385	0.335057	0.417202	0.44773	0.265951	0.399253	0.327149	515490	ARHGAP31
ENSBTAG00000000211	green	0.654448	0.078267	0.591676	0.122333	-0.62578	0.0969961	0.615842	0.104034	0.143888	0.733911	-0.404525	0.320199	0.57294	0.137678	0.116219	0.784044	0.373695	0.361821	-0.59855	0.116956	-0.544896	0.162539	0.158042	0.708569	-0.0993852	0.814876	523644	SHROOM2
ENSBTAG00000000212	turquoise	0.323235	0.434825	0.369878	0.367136	0.189733	0.652696	0.438243	0.277442	0.493776	0.21365	0.562193	0.146937	0.892867	0.00283233	-0.244478	0.559542	0.813096	0.0141204	0.034764	0.93487	0.0338053	0.936663	0.208804	0.619723	0.226027	0.590413	513419	NADK
ENSBTAG00000000213	brown	0.51008	0.196543	0.860883	0.00604822	-0.57698	0.134284	0.220467	0.599824	0.812648	0.014217	-0.232586	0.579374	0.298792	0.472216	0.38543	0.345702	0.629299	0.0945713	-0.0324872	0.939129	0.0907659	0.830746	0.221028	0.598872	0.471196	0.238569	615128	TMEM39A
ENSBTAG00000000215	turquoise	0.39216	0.336609	0.63305	0.0920253	-0.0465303	0.912882	0.226066	0.590347	0.624613	0.0978078	0.555993	0.15243	0.7673	0.0262594	-0.122827	0.772005	0.922803	0.00108456	0.108878	0.797462	0.0435939	0.918365	0.119354	0.778327	0.555713	0.152681	281201	GNB1
ENSBTAG00000000218	turquoise	0.459846	0.251626	0.747146	0.0331388	-0.40804	0.315605	0.0554267	0.896288	0.37279	0.363079	0.326133	0.430477	0.526142	0.180426	-0.0140362	0.973686	0.799883	0.0171484	-0.183733	0.663175	-0.0744687	0.860887	0.0682109	0.872501	0.599345	0.116344	100295732	MAP2K5
ENSBTAG00000000221	black	0.0634311	0.881385	0.536906	0.170037	-0.0133509	0.97497	-0.13219	0.755017	0.643839	0.0849266	0.399015	0.327465	0.0507467	0.905013	-0.00507127	0.990492	0.525798	0.180764	0.750647	0.0318729	-0.299315	0.471403	-0.139205	0.742343	0.931548	0.000761264	537542	RBM34
ENSBTAG00000000222	brown	0.878208	0.00411392	0.864328	0.00562525	-0.614	0.10537	0.592935	0.121338	0.619437	0.101456	-0.209463	0.618594	0.681956	0.0624626	-0.153325	0.716989	0.601954	0.114345	-0.144732	0.732393	-0.333055	0.420166	0.0221861	0.958415	0.233556	0.577746	534612	ARID4B
ENSBTAG00000000223	turquoise	0.550192	0.157671	0.70653	0.0500962	-0.202782	0.630079	0.612613	0.106382	0.623771	0.0983955	0.221929	0.597345	0.851857	0.00725173	-0.0696938	0.869747	0.918734	0.00126131	-0.158941	0.706966	-0.195269	0.643071	0.3597	0.381479	0.322007	0.436675	281995	PPM1B
ENSBTAG00000000224	blue	-0.34657	0.40034	-0.558141	0.150515	0.0518647	0.902928	-0.372501	0.36348	-0.430306	0.28724	-0.438513	0.277111	-0.731145	0.0393144	0.114406	0.787354	-0.779538	0.0225541	-0.123031	0.771635	0.515182	0.191344	-0.0451111	0.915531	-0.509093	0.197558	522371	TSPAN15
ENSBTAG00000000225	brown	0.684632	0.0610369	0.951567	0.000273807	-0.719596	0.0441765	0.149802	0.723295	0.774274	0.0241052	-0.261394	0.531754	0.216102	0.607247	0.121493	0.774433	0.520988	0.185518	0.11223	0.79133	-0.0607793	0.886319	-0.0400068	0.925067	0.578037	0.133403	614688	POLB
ENSBTAG00000000226	turquoise	0.572896	0.137715	0.760021	0.0286309	-0.366917	0.371284	0.762794	0.0277123	0.711693	0.0477031	-0.185087	0.660807	0.617475	0.102858	0.103167	0.807931	0.757822	0.0293721	-0.16243	0.700757	-0.345729	0.401561	0.493313	0.214147	0.243454	0.561239	509338	DKK4
ENSBTAG00000000231	turquoise	0.00972338	0.98177	0.409746	0.313386	-0.0439481	0.917703	0.452623	0.260117	0.382666	0.349468	0.00526667	0.990125	0.0594434	0.888806	0.11912	0.778753	0.606804	0.110681	-0.0413336	0.922588	-0.341752	0.40736	0.733357	0.0384222	0.413564	0.308449	404101	BMPR1A
ENSBTAG00000000236	turquoise	0.273229	0.512622	0.706127	0.050286	-0.0477085	0.910682	0.277406	0.505932	0.85296	0.00709714	0.363813	0.375653	0.446615	0.267288	0.0115373	0.97837	0.881796	0.00377152	0.403302	0.321806	-0.113877	0.788319	0.280576	0.500878	0.754535	0.0305022	287022	YWHAZ
ENSBTAG00000000238	red	-0.159603	0.705788	-0.174583	0.679247	0.217999	0.604018	-0.424924	0.293978	-0.436151	0.280008	0.668728	0.0698009	0.12656	0.765221	-0.329269	0.425793	0.154306	0.715236	-0.135588	0.748871	0.208501	0.620243	-0.185548	0.66	0.169236	0.68869	523045	PSD2
ENSBTAG00000000240	pink	0.115017	0.786237	-0.0760812	0.857897	0.136048	0.74804	0.00505731	0.990518	-0.0801629	0.850337	0.226369	0.589835	0.241641	0.564251	-0.33239	0.421151	-0.149785	0.723325	0.42716	0.291169	-0.539822	0.167279	-0.613038	0.106071	0.0659723	0.87666	613606	AKAP7
ENSBTAG00000000241	turquoise	0.300686	0.469273	0.571593	0.13882	0.0435538	0.91844	0.517587	0.188919	0.702185	0.0521646	0.386518	0.344224	0.832596	0.0103051	0.0997567	0.814193	0.953091	0.000249063	0.0147368	0.972373	-0.0875048	0.836764	0.406838	0.317172	0.380408	0.352559	513944	STAU1
ENSBTAG00000000243	red	0.0971905	0.818912	-0.0946355	0.823615	-0.428404	0.289613	-0.101273	0.811407	-0.297095	0.474858	-0.748969	0.032476	-0.761166	0.0282492	-0.10124	0.811469	-0.63709	0.0893288	-0.228076	0.586956	0.122652	0.772323	0.0355779	0.933348	-0.307109	0.459353	509223	HEBP2
ENSBTAG00000000244	turquoise	0.431668	0.285547	0.690496	0.0579804	-0.436108	0.280062	0.301403	0.468163	0.272665	0.513527	0.0811465	0.848517	0.525473	0.181082	0.126112	0.766036	0.631151	0.093309	-0.154539	0.714821	-0.689281	0.0586059	0.0128656	0.97588	0.485523	0.222594	537808	NRXN2
ENSBTAG00000000246	purple	0.351529	0.393169	0.102636	0.808905	-0.239346	0.56807	0.133117	0.753338	0.134245	0.751298	-0.297787	0.473779	-0.0251761	0.952815	-0.253298	0.544989	-0.00198618	0.996276	-0.404338	0.320444	0.819393	0.012805	0.31787	0.442924	-0.356644	0.385833	525813	ME3
ENSBTAG00000000250	turquoise	-0.170375	0.686675	-0.337156	0.414107	0.574059	0.136733	0.653192	0.0790385	-0.0784845	0.853445	0.245974	0.557063	0.425981	0.292648	-0.261712	0.531237	0.282879	0.497219	-0.271669	0.515129	0.00113119	0.997879	0.696235	0.0550789	-0.429866	0.287788	510680	HDHD3
ENSBTAG00000000251	turquoise	-0.631716	0.0929266	-0.357821	0.384154	0.299209	0.471567	-0.145201	0.731551	-0.295096	0.477977	0.0991671	0.815277	-0.136635	0.74698	0.662353	0.0735099	0.0517609	0.903122	-0.40175	0.323849	0.178806	0.671816	0.492954	0.214532	-0.151007	0.721137	510679	ALAD
ENSBTAG00000000252	black	0.302506	0.466454	0.687637	0.0594585	-0.281433	0.499514	-0.252846	0.545732	0.566276	0.14338	0.352802	0.391338	0.0422636	0.92085	-0.173932	0.680395	0.543947	0.16342	0.51193	0.194649	-0.0428457	0.919763	-0.20483	0.62655	0.924257	0.00102558	510678	POLE3
ENSBTAG00000000253	turquoise	0.195838	0.642084	0.595298	0.119483	-0.298522	0.472635	0.0195135	0.963421	0.369903	0.367101	0.219905	0.600777	0.330363	0.424163	0.287139	0.490475	0.757207	0.0295815	-0.307282	0.459087	0.18702	0.657428	0.382947	0.349084	0.48361	0.224694	512072	PTPRF
ENSBTAG00000000260	turquoise	0.283108	0.496855	0.621954	0.0996718	0.0439464	0.917707	0.22772	0.587556	0.746452	0.0333935	0.55191	0.156108	0.672502	0.0676582	-0.0393315	0.926329	0.895294	0.00264916	0.368782	0.368669	-0.113721	0.788604	0.0936838	0.825368	0.679507	0.0637847	615645	ZNRF2
ENSBTAG00000000261	green	-0.851549	0.00729528	-0.549781	0.158045	0.911992	0.00159365	-0.280022	0.501759	-0.0863547	0.838888	0.762413	0.0278374	-0.109603	0.796134	0.125169	0.767747	0.148226	0.726121	0.457818	0.253996	0.147268	0.727838	0.245779	0.557387	0.234307	0.576488	768001	FAM228A
ENSBTAG00000000266	turquoise	0.158043	0.708567	0.520283	0.18622	0.114509	0.787165	0.357243	0.384978	0.748023	0.0328189	0.436796	0.279216	0.673121	0.0673104	0.182138	0.665969	0.952248	0.000262559	0.0674669	0.873883	0.180009	0.669704	0.494823	0.212529	0.444287	0.270093	516781	NAB1
ENSBTAG00000000267	turquoise	0.117628	0.781473	0.504506	0.202308	0.039323	0.926345	0.137355	0.745681	0.470476	0.239387	0.582244	0.129931	0.670154	0.0689863	0.182325	0.665642	0.937981	0.000568969	-0.0687499	0.871499	0.0517401	0.90316	0.312763	0.450691	0.535008	0.171844	516411	SMG6
ENSBTAG00000000269	grey	-0.110753	0.794029	-0.505326	0.201454	0.542549	0.164722	0.469208	0.240831	-0.146982	0.728353	0.0117768	0.97792	-0.042169	0.921027	-0.65161	0.0800174	-0.252115	0.546934	0.143744	0.734169	0.0310687	0.941784	0.310169	0.454657	-0.498271	0.208859	100300568	CBWD1
ENSBTAG00000000271	pink	-0.185472	0.660134	-0.142611	0.736208	0.244092	0.560182	0.669182	0.0695409	0.191636	0.649382	-0.3485	0.397543	0.0204232	0.961717	0.256889	0.539104	0.0695454	0.870022	-0.129061	0.760685	-0.205809	0.624866	0.737819	0.0366604	-0.340409	0.409327	532884	MNS1
ENSBTAG00000000273	magenta	0.253245	0.545077	0.491132	0.216494	0.0485882	0.90904	0.416476	0.304707	0.807452	0.0153687	0.0974255	0.81848	0.0878506	0.836126	-0.311828	0.452119	0.554006	0.154215	0.524564	0.181976	0.00791667	0.985157	0.430486	0.287016	0.512062	0.194515	615848	IL5RA
ENSBTAG00000000274	turquoise	0.476	0.23315	0.75507	0.0303165	-0.222994	0.59554	0.448163	0.265432	0.744236	0.0342143	0.237021	0.57195	0.820433	0.0125956	0.172495	0.682931	0.912241	0.00158047	-0.00253662	0.995244	-0.184018	0.662676	0.210134	0.617443	0.457474	0.254399	507409	YKT6
ENSBTAG00000000275	turquoise	0.317188	0.443958	0.609085	0.108981	0.0154471	0.971041	0.468586	0.24154	0.644013	0.0848147	0.449642	0.263663	0.767425	0.0262198	-0.0299628	0.943853	0.978314	2.50836e-05	0.0362104	0.932165	-0.148921	0.724873	0.394385	0.333629	0.490027	0.217689	539763	PARP11
ENSBTAG00000000277	yellow	0.01495	0.971973	0.29021	0.485637	0.160045	0.705	-0.304564	0.463274	0.625975	0.0968602	0.458354	0.253369	0.0632971	0.881635	-0.0792677	0.851994	0.289336	0.487012	0.873887	0.00455207	0.110898	0.793765	-0.383426	0.34843	0.692011	0.0572055	281249	IL18
ENSBTAG00000000279	yellow	0.518449	0.188054	0.369767	0.367291	-0.436894	0.279096	0.743826	0.0343675	0.304244	0.463768	-0.608327	0.109545	0.455834	0.256325	0.241993	0.563666	0.278514	0.504163	-0.725867	0.0414936	0.115256	0.785801	0.578246	0.133229	-0.484891	0.223287	515675	RAB26
ENSBTAG00000000281	brown	-0.740639	0.0355727	-0.933324	0.000704495	0.658268	0.0759464	-0.187882	0.655923	-0.560647	0.148296	0.0217881	0.95916	-0.348343	0.39777	0.20775	0.621531	-0.602731	0.113754	-0.0819486	0.847033	0.322119	0.436506	0.122674	0.772284	-0.650623	0.0806314	618239	MND1
ENSBTAG00000000283	turquoise	0.00320233	0.993996	0.427929	0.290206	0.27208	0.514468	0.211073	0.615835	0.658295	0.0759302	0.650125	0.0809422	0.565081	0.144416	0.0624191	0.883268	0.929189	0.000841173	0.288234	0.488748	0.0442239	0.917188	0.388667	0.341314	0.623505	0.0985822	281094	CSF1
ENSBTAG00000000284	brown	0.548827	0.158917	0.777071	0.0232729	-0.667589	0.0704549	0.132991	0.753566	0.586671	0.126333	-0.294959	0.478192	0.234461	0.57623	0.304508	0.46336	0.521623	0.184886	-0.322906	0.43532	0.323477	0.434462	0.246345	0.55645	0.283873	0.495641	536439	NAALAD2
ENSBTAG00000000285	brown	0.381968	0.350423	0.73598	0.0373802	-0.371422	0.364982	0.369889	0.367121	0.740931	0.0354612	-0.13331	0.752989	0.419467	0.300887	0.397036	0.330092	0.58246	0.129754	0.194906	0.643701	-0.472624	0.236951	0.0806253	0.849481	0.496088	0.211179	522459	GUF1
ENSBTAG00000000286	turquoise	0.368508	0.369053	0.577742	0.133648	-0.00187042	0.996493	0.313202	0.450021	0.519997	0.186505	0.551449	0.156527	0.671768	0.0680714	-0.300619	0.469378	0.9163	0.00137547	0.0446143	0.916459	0.00372221	0.993021	0.287148	0.490461	0.524484	0.182055	506544	PFKM
ENSBTAG00000000287	brown	0.600678	0.11532	0.960328	0.00015149	-0.573187	0.137469	0.25502	0.542165	0.787912	0.0202172	-0.0638258	0.880651	0.331843	0.421964	0.0841196	0.843018	0.733355	0.0384231	0.114803	0.786629	-0.180759	0.668387	0.14097	0.739163	0.68785	0.059348	508383	GNPDA2
ENSBTAG00000000288	black	0.17147	0.68474	0.467595	0.242673	-0.0323013	0.939477	0.0961635	0.820802	0.488361	0.219497	0.272719	0.51344	0.137415	0.745571	-0.170196	0.686991	0.395117	0.332651	0.680591	0.0631976	-0.63785	0.0888263	-0.202851	0.629959	0.7376	0.0367454	781181	UPF2
ENSBTAG00000000289	turquoise	0.593331	0.121026	0.878133	0.00412128	-0.377704	0.356276	0.252545	0.546227	0.848495	0.00773602	0.190084	0.652085	0.630244	0.0939263	0.0456782	0.914472	0.858938	0.00629578	0.115982	0.784476	0.0694287	0.870239	0.0928932	0.826825	0.596291	0.118708	617269	ASB8
ENSBTAG00000000290	turquoise	0.323589	0.434294	0.576557	0.134636	-0.0096047	0.981992	0.379486	0.353824	0.622252	0.0994623	0.442193	0.272629	0.757668	0.0294245	-0.00198525	0.996278	0.969708	6.79195e-05	-0.11444	0.787291	0.182737	0.66492	0.447555	0.266161	0.387778	0.342517	614392	ATP11B
ENSBTAG00000000291	turquoise	0.450354	0.262814	0.736199	0.0372942	-0.191133	0.650259	0.503786	0.203059	0.684568	0.0610705	0.263742	0.527938	0.757782	0.0293857	0.0566812	0.89395	0.979512	2.1171e-05	-0.120972	0.77538	-0.0961197	0.820882	0.431554	0.285689	0.445717	0.268369	517113	DHTKD1
ENSBTAG00000000292	blue	0.410203	0.312793	0.265176	0.525611	0.0333545	0.937507	0.712677	0.0472553	0.369064	0.368274	0.0524817	0.901777	0.832777	0.0102733	-0.091893	0.828668	0.442156	0.272674	-0.0809479	0.848884	-0.369173	0.368122	0.121131	0.775091	-0.156305	0.711667	513684	TCIRG1
ENSBTAG00000000295	turquoise	0.0965362	0.820116	0.404032	0.320846	-0.0257889	0.951667	0.633143	0.0919629	0.54246	0.164805	-0.14284	0.735796	0.117768	0.781219	0.105248	0.804113	0.576201	0.134934	-0.0261824	0.95093	-0.21151	0.615088	0.824631	0.0117721	0.245195	0.558354	517621	CLHC1
ENSBTAG00000000296	blue	0.0595809	0.88855	0.247252	0.554949	-0.191674	0.649316	-0.485321	0.222815	0.0311941	0.941549	0.377823	0.356113	0.422612	0.296895	0.442434	0.272335	0.238502	0.569478	-0.0129706	0.975683	-0.00838776	0.984274	-0.608208	0.109633	0.334076	0.418654	504305	IMPDH1
ENSBTAG00000000297	green	-0.500556	0.206446	-0.138774	0.743119	0.714965	0.0462233	0.10742	0.800132	0.235866	0.573879	0.729115	0.0401441	0.267725	0.521487	0.0716506	0.866114	0.508604	0.198061	0.489764	0.217974	-0.26723	0.522286	0.302655	0.466223	0.428086	0.29001	533230	ZNF330
ENSBTAG00000000305	pink	-0.446705	0.267181	-0.290431	0.48529	0.135506	0.749019	-0.941086	0.000488887	-0.408002	0.315654	0.413798	0.308147	-0.394037	0.334094	0.168594	0.689825	-0.382752	0.34935	0.432225	0.284856	-0.0507385	0.905029	-0.808052	0.0152328	0.373915	0.361516	614212	LMO4
ENSBTAG00000000306	turquoise	0.456293	0.255785	0.802415	0.0165395	-0.422787	0.296675	0.191592	0.64946	0.754247	0.0306025	0.0601706	0.887452	0.60534	0.11178	0.422317	0.297269	0.795983	0.0181135	-0.111124	0.793351	0.128857	0.761054	0.164241	0.697542	0.456593	0.255433	522311	ITK
ENSBTAG00000000308	turquoise	0.7485	0.0326454	0.854765	0.00684869	-0.441635	0.273305	0.661459	0.0740393	0.725866	0.0414942	-0.0455321	0.914745	0.758319	0.0292037	-0.0874421	0.83688	0.818999	0.0128849	-0.150446	0.722141	-0.216841	0.605988	0.28841	0.488471	0.303439	0.465011	508431	ITCH
ENSBTAG00000000312	yellow	-0.422547	0.296978	-0.324309	0.433212	0.60246	0.113959	-0.364927	0.374082	0.134698	0.750479	0.506043	0.200709	-0.329798	0.425005	-0.333527	0.419467	-0.157555	0.709436	0.941514	0.00047846	0.0637039	0.880878	-0.296505	0.475778	0.378224	0.355561	510225	GRINA
ENSBTAG00000000313	turquoise	0.135261	0.749461	0.27282	0.513279	0.263429	0.528446	0.515242	0.191283	0.319446	0.440538	0.458174	0.253579	0.395982	0.331497	-0.501258	0.205707	0.682329	0.0622626	0.172218	0.683418	-0.306357	0.460511	0.494569	0.212801	0.376613	0.357782	504993	NUDT13
ENSBTAG00000000315	turquoise	0.465596	0.244967	0.8093	0.0149525	-0.22163	0.597851	0.489809	0.217925	0.849675	0.00756375	0.178075	0.6731	0.60632	0.111044	0.04181	0.921698	0.930032	0.000812028	0.124376	0.76919	-0.15067	0.72174	0.385113	0.346133	0.579016	0.132591	524184	ECD
ENSBTAG00000000317	purple	-0.0444298	0.916804	0.312026	0.451815	0.0162902	0.969461	0.0039584	0.992578	0.434096	0.282541	0.285403	0.493218	0.41248	0.309847	0.508861	0.197797	0.670922	0.0685501	-0.245253	0.558258	0.505077	0.201713	0.434479	0.282068	0.234105	0.576827	524806	MAPK8IP1
ENSBTAG00000000320	turquoise	0.523617	0.182911	0.694016	0.0561899	-0.135996	0.748134	0.457484	0.254387	0.830667	0.0106491	0.261263	0.531967	0.770775	0.0251716	-0.0566559	0.893997	0.900513	0.0022817	0.0168264	0.968456	0.237368	0.57137	0.330869	0.423411	0.351736	0.392872	517788	UBAP1
ENSBTAG00000000321	magenta	0.586356	0.126587	0.767275	0.0262674	-0.275591	0.508835	0.459341	0.252215	0.847098	0.00794324	0.113189	0.789577	0.682779	0.0620221	-0.0106584	0.980017	0.870411	0.00492554	-0.0658349	0.876916	0.276899	0.506743	0.377383	0.356719	0.340626	0.409009	511758	TBL2
ENSBTAG00000000322	turquoise	0.568688	0.141301	0.784545	0.0211378	-0.225639	0.591067	0.589052	0.12442	0.827712	0.0111901	0.150926	0.721281	0.699547	0.0534451	-0.090582	0.831086	0.931564	0.000760724	-0.00809046	0.984831	-0.00233063	0.99563	0.446317	0.267647	0.417209	0.303769	533188	CD2AP
ENSBTAG00000000330	turquoise	-0.312275	0.451436	-0.0727372	0.864098	0.513586	0.192962	-0.232243	0.579948	0.00718188	0.986534	0.936545	0.000608747	0.427206	0.291111	-0.0703744	0.868483	0.571216	0.13914	0.130714	0.757689	0.190823	0.650798	0.0679165	0.873048	0.393656	0.334604	506329	ALDH16A1
ENSBTAG00000000332	turquoise	0.347254	0.399348	0.599119	0.116518	-0.00429959	0.991938	0.510707	0.1959	0.620982	0.100359	0.406256	0.317933	0.825947	0.0115213	-0.000330013	0.999381	0.935263	0.000645748	0.0264418	0.950445	-0.254333	0.54329	0.320728	0.438603	0.433871	0.282818	789798	ERF
ENSBTAG00000000336	pink	0.215834	0.607704	0.162142	0.70127	0.225852	0.590708	0.749227	0.0323828	0.482953	0.225417	0.0614229	0.885121	0.489287	0.218491	-0.239099	0.568482	0.582992	0.129319	-0.224063	0.593731	0.364508	0.374673	0.842845	0.00859562	-0.202098	0.631258	112442378	LOC112442378
ENSBTAG00000000340	turquoise	0.45011	0.263106	0.814183	0.0138874	-0.335235	0.41694	0.376426	0.35804	0.646227	0.0833996	0.187483	0.656619	0.586757	0.126264	0.113674	0.78869	0.940179	0.000511462	-0.137157	0.746037	-0.126582	0.765181	0.400204	0.32589	0.562805	0.146401	533757	ADNP
ENSBTAG00000000341	brown	-0.573946	0.136828	-0.474906	0.234378	0.530953	0.175741	0.206948	0.622909	-0.0857827	0.839945	0.0334847	0.937263	0.125923	0.766378	0.598001	0.117381	-0.06822	0.872484	-0.035941	0.932669	-0.173806	0.680618	0.306754	0.459899	-0.344495	0.403357	540524	ISOC1
ENSBTAG00000000342	blue	0.303242	0.465315	0.13737	0.745654	-0.137472	0.74547	0.0516027	0.903416	0.142942	0.735611	0.0782752	0.853832	0.72283	0.0427801	0.29293	0.481368	0.202698	0.630223	-0.345	0.402622	0.311699	0.452315	-0.270193	0.517505	-0.286278	0.491836	514996	PLOD3
ENSBTAG00000000343	turquoise	-0.447151	0.266645	-0.7972	0.0178088	0.288954	0.487613	-0.51	0.196625	-0.837203	0.00951237	0.0274994	0.948465	-0.321629	0.437243	0.0128781	0.975856	-0.776822	0.0233464	-0.189475	0.653145	0.211731	0.614709	-0.463776	0.247065	-0.583492	0.128911	514997	ZNHIT1
ENSBTAG00000000345	pink	-0.0899025	0.832339	-0.171526	0.684641	0.382513	0.349677	0.812525	0.0142435	0.128733	0.761278	-0.0860808	0.839394	0.324008	0.433665	-0.0376259	0.929518	0.276211	0.507843	-0.284675	0.49437	-0.0870936	0.837523	0.847275	0.00791679	-0.427697	0.290497	514998	CLDN15
ENSBTAG00000000347	blue	0.420947	0.299005	0.408646	0.314816	-0.220512	0.599747	0.0857372	0.840029	0.066975	0.874797	0.3938	0.334411	0.794661	0.0184483	-0.0571936	0.892996	0.554496	0.153774	-0.316517	0.444977	-0.123271	0.771198	-0.216891	0.605903	0.17199	0.683822	538559	RHOG
ENSBTAG00000000354	green	0.765873	0.0267143	0.589171	0.124326	-0.407194	0.316708	0.189341	0.653379	0.558828	0.149905	-0.0702268	0.868757	0.322563	0.435837	-0.532648	0.174106	0.213085	0.612394	0.33032	0.424228	0.0353789	0.93372	-0.378992	0.354504	0.253009	0.545464	281977	PDE6G
ENSBTAG00000000355	yellow	0.373681	0.361841	-0.194375	0.644623	-0.292118	0.48264	0.18916	0.653695	-0.547899	0.159769	-0.419762	0.300512	-0.0582047	0.891112	-0.524762	0.181782	-0.443094	0.271536	-0.623998	0.098237	0.135858	0.748383	-0.0456384	0.914547	-0.679375	0.0638568	617776	OXLD1
ENSBTAG00000000356	black	0.0130032	0.975622	0.504123	0.202706	0.162778	0.700139	0.165686	0.694978	0.660936	0.07435	0.524317	0.18222	0.275499	0.508981	-0.0381309	0.928574	0.820651	0.012552	0.473392	0.236083	-0.181231	0.667559	0.344115	0.403911	0.807536	0.0153496	511225	CCDC137
ENSBTAG00000000357	red	-0.54387	0.163492	-0.191291	0.649983	0.663414	0.0728848	-0.264426	0.526828	-0.0357382	0.933048	0.949	0.000319064	0.203	0.629702	-0.0164875	0.969092	0.475911	0.233249	0.352967	0.3911	-0.0566438	0.89402	0.103084	0.808083	0.509549	0.197089	533821	PRAG1
ENSBTAG00000000359	black	0.124144	0.769611	0.632541	0.0923684	-0.279569	0.502481	0.035958	0.932637	0.676735	0.0653017	-0.0499732	0.906456	-0.0263702	0.950579	0.369524	0.367631	0.438096	0.277622	0.470708	0.239124	-0.394967	0.33285	0.038354	0.928157	0.746963	0.0332057	539052	EIF3J
ENSBTAG00000000362	turquoise	0.195013	0.643515	0.489099	0.218695	0.132348	0.754731	0.447222	0.26656	0.572674	0.137903	0.508437	0.198233	0.734872	0.0378184	-0.0119674	0.977563	0.974719	3.96321e-05	-0.0313495	0.941258	-0.018436	0.96544	0.51437	0.192167	0.41846	0.302171	507819	SPG11
ENSBTAG00000000363	turquoise	0.70152	0.0524855	0.80104	0.0168686	-0.422021	0.297645	0.586227	0.126691	0.563804	0.145528	0.0642963	0.879776	0.814456	0.0138294	-0.0834533	0.84425	0.837435	0.00947346	-0.273357	0.512416	-0.23936	0.568048	0.250983	0.548796	0.289427	0.486868	519320	BDP1
ENSBTAG00000000365	brown	0.60752	0.110146	0.905556	0.00195965	-0.462722	0.248284	0.467955	0.242262	0.824352	0.0118258	-0.0585051	0.890553	0.550607	0.157293	0.124873	0.768286	0.771716	0.0248821	0.106008	0.802719	-0.336938	0.414427	0.17127	0.685093	0.55143	0.156544	507579	TDP2
ENSBTAG00000000369	turquoise	-0.179725	0.670202	0.246715	0.555838	0.164379	0.697296	-0.017644	0.966924	0.214035	0.610772	0.512802	0.19376	0.159173	0.706554	0.0911723	0.829997	0.706915	0.049915	-0.0876739	0.836452	0.188041	0.655647	0.553887	0.154322	0.500767	0.206223	538419	EPS8
ENSBTAG00000000371	turquoise	0.0957969	0.821477	0.432531	0.284476	-0.15688	0.710641	-0.128093	0.762441	0.136354	0.747487	0.482384	0.226046	0.566549	0.143144	0.337859	0.413072	0.700801	0.0528338	-0.28276	0.497407	-0.0351072	0.934228	0.0226805	0.957489	0.448141	0.265458	777771	DIS3L
ENSBTAG00000000372	black	0.266338	0.52373	0.610656	0.107819	-0.178433	0.672471	0.338799	0.411689	0.635146	0.0906203	-0.0029763	0.994419	-0.00701852	0.986841	-0.169625	0.688001	0.503424	0.203436	0.465187	0.245438	-0.46523	0.245388	0.271027	0.516162	0.678284	0.0644512	506176	TIPIN
ENSBTAG00000000375	turquoise	-0.111902	0.791929	0.361739	0.378586	0.141295	0.738577	0.0274063	0.948639	0.323798	0.43398	0.577448	0.133893	0.297893	0.473614	0.115306	0.78571	0.820756	0.012531	0.00188144	0.996472	0.0411353	0.922958	0.477236	0.231765	0.616924	0.103254	282082	SSRP1
ENSBTAG00000000376	turquoise	0.389436	0.340275	0.584241	0.128301	-0.455914	0.256231	-0.122188	0.773168	0.570441	0.139801	-0.0875945	0.836599	0.205693	0.625066	0.293117	0.481074	0.419062	0.301403	-0.138186	0.74418	0.623002	0.0989352	0.056358	0.894552	0.267217	0.522307	530468	P2RX3
ENSBTAG00000000377	blue	0.132559	0.754349	0.226985	0.588796	0.325071	0.432069	0.393401	0.334945	0.577986	0.133445	0.473082	0.236434	0.606629	0.110812	-0.189318	0.653419	0.756569	0.0297997	0.0161982	0.969634	0.522696	0.183822	0.560636	0.148306	0.125486	0.767171	531514	BMX
ENSBTAG00000000379	turquoise	0.37671	0.357647	0.756553	0.0298052	-0.279428	0.502706	0.0441245	0.917374	0.823103	0.0120678	0.22913	0.585181	0.414725	0.306955	0.181106	0.667778	0.792057	0.019119	0.155796	0.712575	0.325241	0.431814	0.165728	0.694904	0.628023	0.0954462	515866	GOLT1B
ENSBTAG00000000381	turquoise	0.395989	0.331486	0.682725	0.0620512	-0.129681	0.759561	0.436282	0.279847	0.630025	0.0940752	0.350782	0.394246	0.708082	0.0493694	-0.0194995	0.963448	0.985608	7.37263e-06	-0.125396	0.767336	0.0081256	0.984765	0.46612	0.244365	0.46302	0.24794	539534	S1PR4
ENSBTAG00000000382	red	-0.442058	0.272792	-0.236211	0.573303	0.358846	0.382694	-0.767465	0.0262072	-0.240383	0.566343	0.785898	0.0207646	0.0700291	0.869124	0.157534	0.709474	0.0774264	0.855405	0.271955	0.514669	0.222792	0.595882	-0.512798	0.193764	0.37952	0.353777	525389	MED27
ENSBTAG00000000385	turquoise	0.416194	0.305068	0.648419	0.0820126	-0.0470321	0.911945	0.493469	0.213979	0.659418	0.0752557	0.40777	0.315957	0.77546	0.0237502	-0.127194	0.764071	0.976216	3.30367e-05	-0.0144025	0.972999	-0.0524586	0.90182	0.403734	0.321238	0.449031	0.264393	538793	ZBTB18
ENSBTAG00000000387	turquoise	0.20061	0.633826	0.483068	0.225291	0.108854	0.797505	0.346107	0.401012	0.643865	0.0849101	0.484809	0.223376	0.758335	0.029198	0.111289	0.79305	0.948759	0.000323549	-0.0573278	0.892746	0.241397	0.564657	0.459382	0.252168	0.356288	0.386341	614730	NICN1
ENSBTAG00000000389	turquoise	0.176548	0.675787	0.638342	0.0885021	-0.0885138	0.834901	-0.0939095	0.824952	0.623803	0.0983731	0.552768	0.155332	0.461141	0.250118	0.148805	0.725082	0.86592	0.00543628	0.210167	0.617388	0.134384	0.751047	0.0916162	0.829178	0.775882	0.0236246	507268	ZNF212
ENSBTAG00000000390	turquoise	0.481323	0.227218	0.778218	0.0229371	-0.659007	0.0755022	0.151072	0.72102	0.477376	0.231608	-0.219528	0.601419	0.341884	0.407167	0.437499	0.278353	0.605015	0.112025	-0.434284	0.282308	0.103223	0.807827	0.258688	0.536164	0.318777	0.441551	513004	TPST1
ENSBTAG00000000392	black	0.000267598	0.999498	0.529724	0.176931	-0.138219	0.744121	-0.431244	0.286073	0.41166	0.310906	0.476492	0.232598	-0.0524132	0.901905	0.0860818	0.839392	0.525419	0.181135	0.482725	0.225669	-0.0763058	0.857481	-0.166413	0.693689	0.973187	4.72303e-05	534915	ASCC1
ENSBTAG00000000393	turquoise	0.502501	0.204402	0.433874	0.282815	-0.0608292	0.886226	0.271193	0.515894	0.494224	0.21317	0.33155	0.422399	0.612794	0.10625	-0.414234	0.307586	0.649045	0.0816187	-0.107894	0.799262	0.550065	0.157786	0.226667	0.589333	0.13008	0.758838	613989	SSPN
ENSBTAG00000000394	green	0.449586	0.263731	0.48216	0.226292	-0.680698	0.0631401	-0.369982	0.366991	-0.140071	0.740783	-0.0582699	0.890991	-0.0381166	0.928601	-0.115036	0.786203	0.0965498	0.820091	-0.320557	0.438861	0.0461901	0.913517	-0.35874	0.382845	0.317285	0.443812	534774	BACE2
ENSBTAG00000000396	turquoise	0.423107	0.29627	0.665701	0.0715477	-0.12156	0.77431	0.678542	0.0643107	0.796834	0.0179003	0.0932509	0.826166	0.738574	0.0363669	0.134387	0.751042	0.900469	0.00228462	-0.0757227	0.858562	-0.0793081	0.85192	0.553151	0.154986	0.284083	0.495309	281402	PIM1
ENSBTAG00000000397	brown	-0.64516	0.0840801	-0.580276	0.131549	0.364884	0.374143	-0.225584	0.591161	-0.561894	0.1472	0.132978	0.75359	0.0227017	0.957449	0.665045	0.0719299	-0.216215	0.607054	-0.400691	0.325246	-0.0315636	0.940858	0.0631763	0.881859	-0.38594	0.345009	100336047	CNPY1
ENSBTAG00000000404	turquoise	-0.787339	0.0203721	-0.86406	0.00565747	0.548077	0.159605	-0.695439	0.0554762	-0.685019	0.0608323	0.206022	0.6245	-0.71325	0.0469956	0.0114117	0.978605	-0.754894	0.0303775	0.294166	0.479432	0.190462	0.651426	-0.338787	0.411707	-0.198113	0.638143	404132	NAXE
ENSBTAG00000000405	turquoise	-0.453628	0.258927	-0.765175	0.0269388	0.512775	0.193788	-0.0509492	0.904635	-0.481301	0.227243	-0.0879689	0.835907	-0.426431	0.292084	-0.233634	0.577616	-0.739638	0.0359565	0.314748	0.447665	-0.204031	0.627927	-0.208389	0.620434	-0.465711	0.244835	445422	VKORC1
ENSBTAG00000000406	turquoise	0.138431	0.743738	0.443852	0.270619	-0.362596	0.377373	-0.316967	0.444294	0.378057	0.355791	-0.145252	0.731458	-0.433216	0.283629	0.0423078	0.920767	-0.0483382	0.909507	0.654336	0.0783353	-0.346251	0.400803	-0.408797	0.314619	0.696677	0.0548589	768314	GPATCH4
ENSBTAG00000000409	turquoise	0.585531	0.127254	0.895755	0.00261526	-0.460412	0.250967	0.259025	0.535615	0.63297	0.0920792	0.197426	0.639332	0.596237	0.11875	0.00872731	0.983637	0.874446	0.00449383	-0.0479935	0.91015	-0.184452	0.661916	0.123793	0.770249	0.641013	0.0867541	514003	CDC40
ENSBTAG00000000411	turquoise	0.452131	0.260701	0.740614	0.0355821	-0.214704	0.609631	0.643099	0.0854027	0.705309	0.0506722	0.0976409	0.818084	0.635965	0.0900752	0.0339784	0.93634	0.893831	0.0027586	-0.036418	0.931777	-0.334639	0.41782	0.491377	0.21623	0.440432	0.274769	511582	HGS
ENSBTAG00000000413	blue	0.209752	0.618098	0.11099	0.793597	0.114898	0.786456	0.437786	0.278001	-0.124014	0.769848	0.363352	0.376304	0.61232	0.106597	-0.371816	0.364434	0.414856	0.306785	-0.19031	0.651691	-0.548804	0.158939	0.0927253	0.827134	0.0272716	0.948891	525562	NRTN
ENSBTAG00000000415	turquoise	0.122715	0.772209	0.458912	0.252716	0.111753	0.792202	0.185846	0.659479	0.48127	0.227277	0.617254	0.103017	0.687038	0.0597711	0.0728443	0.863899	0.943088	0.00044139	-0.0534079	0.900051	0.132305	0.754809	0.36533	0.373515	0.484873	0.223306	512866	ERBIN
ENSBTAG00000000417	blue	0.49425	0.213142	0.238735	0.56909	-0.0672178	0.874346	0.523443	0.183083	0.0192976	0.963826	0.226815	0.589082	0.790538	0.019517	-0.429051	0.288805	0.490924	0.216719	-0.471428	0.238306	-0.0459427	0.913979	0.186818	0.657782	-0.197838	0.638619	399560	MRPL12
ENSBTAG00000000421	green	0.58403	0.128472	0.56535	0.144183	-0.710265	0.0483582	0.238355	0.569724	0.157042	0.710352	-0.428415	0.289599	0.47804	0.230867	0.402392	0.323003	0.159187	0.706529	-0.407663	0.316096	-0.467642	0.24262	-0.292012	0.482807	-0.0269642	0.949467	516259	EEA1
ENSBTAG00000000422	turquoise	0.468043	0.242161	0.747576	0.0329817	-0.260498	0.533213	0.533423	0.173362	0.63319	0.091931	0.173407	0.681321	0.713866	0.0467172	0.0819412	0.847047	0.954146	0.000232814	-0.225684	0.590992	-0.119088	0.778812	0.490363	0.217326	0.401464	0.324225	101905039	TSHZ1
ENSBTAG00000000423	turquoise	0.39466	0.33326	0.611473	0.107218	-0.287322	0.490187	0.689443	0.0585224	0.687737	0.0594067	-0.250559	0.549493	0.60466	0.112292	0.429556	0.288174	0.664463	0.0722698	-0.244073	0.560214	-0.192173	0.648449	0.521916	0.184595	0.0836532	0.843881	505756	RBM4B
ENSBTAG00000000428	red	-0.164058	0.697866	-0.213167	0.612255	0.649578	0.0812847	-0.0727964	0.863988	0.118795	0.779346	0.83308	0.0102199	0.381402	0.351196	-0.501205	0.205762	0.314186	0.448522	0.452189	0.260632	0.271135	0.515988	-0.0920366	0.828403	0.187342	0.656867	514090	BAK1
ENSBTAG00000000429	turquoise	0.333799	0.419063	0.595996	0.118938	0.0254512	0.9523	0.428828	0.289083	0.694338	0.056028	0.458023	0.253756	0.801683	0.0167141	-0.00843384	0.984187	0.980868	1.72576e-05	0.0101357	0.980997	0.0624448	0.88322	0.392219	0.336531	0.431704	0.285502	767971	DGCR2
ENSBTAG00000000434	yellow	-0.0861392	0.839286	-0.312279	0.451429	0.00952133	0.982149	0.268741	0.519847	-0.606915	0.110598	-0.190878	0.650703	-0.0388002	0.927323	-0.110156	0.795122	-0.121678	0.774096	-0.803492	0.0162846	0.0267005	0.94996	0.50692	0.199801	-0.559464	0.149342	281719	CRYAB
ENSBTAG00000000435	greenyellow	-0.138784	0.743102	0.0985367	0.816436	-0.294862	0.478344	-0.663648	0.0727471	-0.00674673	0.98735	-0.0523776	0.901971	-0.115327	0.785671	0.744762	0.0340184	-0.157752	0.709085	0.00974553	0.981728	0.178463	0.672419	-0.54512	0.162332	0.198491	0.63749	514674	TARBP2
ENSBTAG00000000436	turquoise	0.0579068	0.891667	0.397367	0.329652	0.0858738	0.839776	0.59177	0.122258	0.57934	0.132322	0.125807	0.76659	0.540483	0.166658	0.348683	0.397278	0.808799	0.0150647	-0.182192	0.665875	-0.0508292	0.904859	0.771099	0.0250718	0.194796	0.643892	508105	TNFAIP3
ENSBTAG00000000439	turquoise	0.70765	0.0495709	0.932481	0.000731073	-0.51838	0.188123	0.485079	0.223081	0.704436	0.0510864	0.00264185	0.995047	0.606502	0.110907	-0.0671641	0.874446	0.830226	0.0107287	-0.0662338	0.876174	-0.279831	0.502064	0.213932	0.610949	0.52057	0.185934	512326	SFSWAP
ENSBTAG00000000440	turquoise	0.700938	0.0527676	0.787621	0.0202957	-0.308408	0.457357	0.656747	0.0768654	0.856943	0.00655639	-0.00103721	0.998055	0.75695	0.0296693	-0.108222	0.798662	0.815396	0.0136305	-0.0280491	0.947435	0.0177062	0.966808	0.329959	0.424765	0.260993	0.532406	508671	HSPB2
ENSBTAG00000000445	turquoise	0.316901	0.444394	0.569581	0.140536	0.0151704	0.97156	0.695178	0.0556065	0.845959	0.0081148	0.088795	0.834382	0.595452	0.119363	0.0696025	0.869916	0.823558	0.0119792	0.112562	0.790723	-0.0765292	0.857067	0.606669	0.110782	0.298093	0.473303	281975	PDE6C
ENSBTAG00000000446	turquoise	0.390717	0.338549	0.563787	0.145543	-0.0399648	0.925146	0.576113	0.135008	0.569624	0.140499	0.32701	0.429166	0.875801	0.00435447	0.0141853	0.973406	0.940018	0.000515547	-0.22245	0.596462	-0.0333266	0.937559	0.469608	0.240374	0.240411	0.566298	512547	ATP11A
ENSBTAG00000000447	turquoise	0.174769	0.678919	0.530641	0.176043	-0.0620116	0.884026	0.34663	0.400252	0.596763	0.118341	0.19612	0.641595	0.589435	0.124114	0.363564	0.376004	0.657515	0.0764003	0.23585	0.573907	-0.549809	0.15802	0.0669052	0.874927	0.482852	0.225529	615724	FRA10AC1
ENSBTAG00000000448	purple	-0.372413	0.363602	-0.57062	0.139649	0.348207	0.397967	-0.148353	0.725892	-0.182027	0.666163	-0.153904	0.715954	-0.383813	0.347903	0.0452941	0.91519	-0.430532	0.286959	-0.119898	0.777336	0.812386	0.0142736	0.267086	0.522519	-0.54827	0.159428	534090	BDH1
ENSBTAG00000000451	green	-0.345372	0.40208	-0.534515	0.172316	0.669605	0.0692995	0.0390083	0.926934	-0.281557	0.499317	0.462567	0.248463	0.0720693	0.865337	-0.434063	0.282581	-0.20391	0.628134	0.457079	0.254862	-0.349166	0.396579	-0.223843	0.594104	-0.103172	0.807922	529762	TMEM126A
ENSBTAG00000000454	magenta	0.125635	0.766902	0.476745	0.232314	-0.0704854	0.868277	0.423456	0.295829	0.744712	0.0340368	-0.0712025	0.866946	0.282113	0.498435	0.382034	0.350332	0.670937	0.0685418	-0.0685241	0.871919	0.278412	0.504326	0.711107	0.0479712	0.232855	0.578922	514271	TMEM106C
ENSBTAG00000000455	turquoise	0.509673	0.196961	0.563395	0.145885	-0.120041	0.777075	0.742442	0.0348875	0.638516	0.0883877	0.0258391	0.951573	0.761431	0.0281616	-0.0670318	0.874691	0.657931	0.0761495	0.0580341	0.89143	-0.444019	0.270417	0.237212	0.57163	0.171357	0.68494	538594	CREBZF
ENSBTAG00000000457	grey	-0.445733	0.268349	-0.358267	0.383518	0.364657	0.374462	-0.424806	0.294127	0.0472675	0.911505	0.235159	0.575062	0.0919215	0.828616	0.604869	0.112135	-0.145354	0.731275	0.172619	0.682712	0.47258	0.237001	-0.273541	0.51212	-0.139861	0.74116	538595	CCDC89
ENSBTAG00000000458	turquoise	0.453809	0.258714	0.701994	0.0522565	-0.143161	0.735217	0.615542	0.104251	0.661909	0.0737727	0.233911	0.577153	0.706429	0.0501436	-0.0842782	0.842725	0.94391	0.000422816	-0.0604644	0.886905	-0.23245	0.579601	0.488961	0.218845	0.431013	0.28636	519789	DYNC1LI2
ENSBTAG00000000459	turquoise	0.0411563	0.922919	0.573177	0.137478	-0.294621	0.47872	-0.0585243	0.890517	0.436686	0.279351	0.121697	0.774061	0.331985	0.421753	0.73395	0.0381849	0.622654	0.0991792	-0.0732801	0.863091	-0.206891	0.623008	0.101938	0.810187	0.559565	0.149253	497030	POMGNT2
ENSBTAG00000000460	brown	0.643841	0.084925	0.88008	0.00393292	-0.53028	0.176393	0.633393	0.0917946	0.715033	0.046193	-0.232336	0.579793	0.479115	0.229669	0.0685577	0.871857	0.743275	0.0345739	-0.145603	0.730829	-0.326874	0.429369	0.422375	0.297196	0.384613	0.346812	614406	SYTL2
ENSBTAG00000000462	purple	0.006323	0.988145	0.284909	0.494	0.0359391	0.932672	-0.0460672	0.913746	0.249927	0.550535	0.347657	0.398764	0.279553	0.502506	0.127903	0.762784	0.290638	0.484964	0.526406	0.180167	-0.732999	0.0385656	-0.40396	0.320941	0.585287	0.127452	513086	CCDC102A
ENSBTAG00000000469	turquoise	0.264243	0.527124	0.725775	0.0415324	-0.202055	0.631332	-0.0780364	0.854275	0.731882	0.0390157	0.401031	0.324797	0.353607	0.390181	0.134648	0.750569	0.81692	0.0133119	0.267641	0.521623	0.176757	0.675418	0.0937133	0.825314	0.799557	0.0172277	282320	PPP2CA
ENSBTAG00000000472	greenyellow	0.511311	0.195282	0.567247	0.142541	-0.146495	0.729226	0.808432	0.0151471	0.57845	0.13306	-0.0395144	0.925988	0.48564	0.222466	-0.34008	0.409809	0.734687	0.0378915	-0.180091	0.669559	-0.0769656	0.856258	0.726496	0.0412301	0.142231	0.736892	100138971	ZNF570
ENSBTAG00000000473	turquoise	0.356676	0.385788	0.591832	0.122209	0.0461941	0.913509	0.434845	0.281616	0.64402	0.08481	0.509664	0.196971	0.757238	0.0295711	-0.189221	0.653588	0.954537	0.000226982	0.110479	0.794531	-0.0795413	0.851488	0.328952	0.426265	0.501398	0.205559	536495	ATP10D
ENSBTAG00000000475	magenta	0.22494	0.592249	0.567188	0.142592	0.00155485	0.997085	0.237454	0.571226	0.887206	0.00329091	0.221087	0.598773	0.265987	0.524298	-0.00468251	0.99122	0.736484	0.0371819	0.331994	0.421739	0.372759	0.363121	0.444042	0.270389	0.534212	0.172605	617161	IMMP1L
ENSBTAG00000000477	turquoise	0.298338	0.472921	0.673913	0.0668669	-0.364552	0.374611	0.430404	0.287117	0.766968	0.0263648	-0.333382	0.419682	0.122752	0.772142	0.381652	0.350854	0.507137	0.199575	0.119091	0.778806	-0.232061	0.580255	0.422229	0.297381	0.405641	0.318737	444870	TLR5
ENSBTAG00000000478	turquoise	0.0627562	0.882641	0.238923	0.568775	-0.0436056	0.918343	-0.172099	0.68363	-0.0383409	0.928181	0.349708	0.395795	-0.265147	0.525658	-0.580479	0.131381	0.216633	0.606342	0.32769	0.42815	-0.289972	0.486012	-0.0300364	0.943716	0.634621	0.0909715	616532	LSMEM2
ENSBTAG00000000480	grey	-0.0864559	0.838701	0.21395	0.610918	0.378269	0.355498	0.392915	0.335597	0.402115	0.323368	0.481	0.227576	0.221466	0.598129	-0.294725	0.478558	0.632714	0.0922518	0.417551	0.303332	-0.380498	0.352435	0.476366	0.232739	0.527236	0.179355	767939	IFRD2
ENSBTAG00000000483	turquoise	0.492286	0.215251	0.588601	0.124782	-0.222012	0.597204	0.839531	0.00912691	0.535348	0.17152	-0.116198	0.784083	0.689152	0.0586723	0.0272973	0.948843	0.697403	0.0544995	-0.223948	0.593925	-0.467696	0.242558	0.500752	0.206239	0.0989231	0.815726	515397	HYAL1
ENSBTAG00000000484	green	0.781072	0.0221139	0.67986	0.0635937	-0.688578	0.0589698	0.690058	0.0582055	0.317226	0.4439	-0.503064	0.203813	0.595081	0.119652	0.0766864	0.856776	0.385305	0.345872	-0.542554	0.164717	-0.423279	0.296053	0.170189	0.687004	-0.123128	0.771458	281838	HYAL2
ENSBTAG00000000489	blue	0.072335	0.864844	-0.178864	0.671713	0.179585	0.670448	0.0173044	0.967561	-0.0871585	0.837404	0.235547	0.574413	0.59139	0.122559	0.0667696	0.875179	-0.0529204	0.900959	-0.00221953	0.995838	-0.0790849	0.852333	-0.492658	0.214851	-0.294128	0.479491	511447	WDR54
ENSBTAG00000000490	turquoise	0.126734	0.764905	0.622055	0.0996007	-0.280489	0.501016	0.197458	0.639277	0.493754	0.213673	0.0746316	0.860585	0.435821	0.280414	0.629343	0.0945414	0.724216	0.0421903	-0.136351	0.747493	-0.319962	0.439759	0.289143	0.487316	0.501999	0.204929	539691	RTKN
ENSBTAG00000000492	brown	0.53519	0.17167	0.908618	0.00177941	-0.535999	0.170898	0.0629449	0.88229	0.62123	0.100183	0.138055	0.744417	0.335639	0.416343	0.0199995	0.962511	0.760278	0.028545	0.0578691	0.891737	-0.113626	0.788779	0.0501305	0.906163	0.760595	0.0284393	539672	ASNSD1
ENSBTAG00000000494	brown	0.823584	0.0119742	0.789953	0.0196716	-0.633683	0.0915999	0.444322	0.270051	0.716957	0.045336	-0.336915	0.414461	0.637074	0.0893389	0.12008	0.777005	0.497858	0.209296	-0.239427	0.567936	0.161849	0.701792	0.0291563	0.945363	0.046194	0.913509	539556	PDE4D
ENSBTAG00000000495	black	0.431008	0.286367	0.781749	0.0219216	-0.313794	0.449118	0.0510022	0.904537	0.798406	0.0175102	0.148974	0.724779	0.143043	0.735431	-0.137965	0.744579	0.578584	0.132949	0.571379	0.139002	-0.161913	0.701678	-0.0850307	0.841334	0.834158	0.0100318	768047	HAVCR2
ENSBTAG00000000496	green	0.343602	0.404658	0.335923	0.415924	-0.570089	0.140102	-0.184725	0.661439	-0.230593	0.582721	-0.0820761	0.846797	0.386628	0.344075	0.350193	0.395096	0.0930185	0.826594	-0.521001	0.185505	-0.266575	0.523346	-0.454761	0.25759	0.0199644	0.962577	521454	SLC12A8
ENSBTAG00000000497	green	-0.601316	0.114832	-0.587723	0.125486	0.665092	0.0719025	-0.579801	0.131941	-0.375433	0.359413	0.766495	0.0265153	0.102327	0.809471	0.0692831	0.870509	-0.081687	0.847517	0.18794	0.655822	0.367511	0.37045	-0.326103	0.430523	-0.0152723	0.971369	618607	AKR1A1
ENSBTAG00000000500	black	-0.175333	0.677925	0.240784	0.565677	-0.0285631	0.946473	-0.381777	0.350683	-0.00482619	0.990951	0.385341	0.345822	-0.375212	0.359718	-0.164237	0.697549	0.259902	0.534184	0.355219	0.38787	-0.273357	0.512416	-0.0053819	0.989909	0.79518	0.0183165	525027	PINX1
ENSBTAG00000000501	blue	0.533722	0.173075	0.441404	0.273586	-0.237683	0.570844	0.41435	0.307436	0.213706	0.611334	0.162596	0.700463	0.696487	0.0549534	-0.248668	0.552612	0.653108	0.0790905	-0.569422	0.140672	0.289353	0.486985	0.368253	0.36941	-0.0509452	0.904643	528138	KLHL13
ENSBTAG00000000504	yellow	0.00543091	0.989817	0.282255	0.498209	0.101848	0.810352	-0.250904	0.548926	0.500563	0.206438	0.343282	0.405125	-0.117051	0.782525	-0.180248	0.669284	0.167049	0.692562	0.934725	0.000661724	-0.2399	0.567148	-0.404751	0.319903	0.746069	0.0335343	513231	GTF2B
ENSBTAG00000000505	purple	-0.237575	0.571025	0.0834843	0.844193	0.2762	0.50786	-0.0738076	0.862112	0.147057	0.728217	0.544684	0.162736	0.46796	0.242256	0.383336	0.348553	0.396879	0.330301	0.320463	0.439002	-0.535084	0.171771	-0.241419	0.564621	0.427781	0.290392	508712	KYAT3
ENSBTAG00000000507	pink	-0.0534769	0.899922	-0.0730853	0.863452	0.163354	0.699116	0.748434	0.0326696	0.0520854	0.902516	-0.303867	0.46435	-0.00761181	0.985728	-0.0805295	0.849659	0.145435	0.73113	-0.271102	0.51604	-0.271943	0.514689	0.851686	0.00727578	-0.297245	0.474624	528390	NR4A1
ENSBTAG00000000510	blue	0.628123	0.0953775	0.393832	0.334368	-0.645172	0.0840722	-0.0177736	0.966682	-0.240652	0.565897	-0.153911	0.715942	0.319644	0.44024	-0.233203	0.578339	0.000572916	0.998926	-0.409634	0.313532	-0.334017	0.418741	-0.512515	0.194053	-0.0116132	0.978227	513049	ATG101
ENSBTAG00000000511	turquoise	0.127814	0.762945	0.444998	0.269235	0.0812395	0.848345	0.197077	0.639936	0.51036	0.196256	0.511362	0.19523	0.59898	0.116625	0.0884879	0.834949	0.907221	0.00186023	-0.130703	0.757708	0.329136	0.42599	0.487038	0.220938	0.401022	0.32481	541076	CNST
ENSBTAG00000000512	greenyellow	-0.240439	0.566251	-0.0453737	0.915041	0.0342771	0.935781	-0.593076	0.121227	0.226115	0.590263	0.0862049	0.839165	-0.25958	0.53471	0.418783	0.301759	-0.0931875	0.826282	0.230171	0.583429	0.74388	0.0343471	-0.196074	0.641676	0.160037	0.705016	527488	SNTA1
ENSBTAG00000000516	black	0.0461748	0.913545	-0.433167	0.283689	0.097797	0.817797	0.238868	0.568867	-0.233075	0.578553	-0.363775	0.375706	0.218328	0.603457	0.10563	0.803412	-0.4389	0.276639	-0.410162	0.312847	0.333486	0.419527	-0.0465229	0.912895	-0.89274	0.00284215	613456	OTOR
ENSBTAG00000000517	turquoise	0.478861	0.229952	0.616876	0.103289	-0.0177037	0.966812	0.429683	0.288016	0.697411	0.0544952	0.418871	0.301646	0.632667	0.0922836	-0.411483	0.311135	0.87108	0.00485217	0.160008	0.705066	0.118234	0.780369	0.328007	0.427676	0.465718	0.244826	526872	ANKRD29
ENSBTAG00000000521	purple	0.268935	0.519533	0.116253	0.783981	0.135029	0.749882	-0.0813175	0.848201	0.384396	0.347108	0.384481	0.346992	0.426096	0.292505	-0.322834	0.435429	0.26853	0.520186	0.187745	0.656163	0.719796	0.0440895	-0.179685	0.670272	0.025606	0.95201	538919	PLEKHA8
ENSBTAG00000000524	turquoise	-0.568709	0.141284	-0.858721	0.00632385	0.397804	0.329071	-0.441476	0.273499	-0.623407	0.0986505	-0.1414	0.738387	-0.590874	0.122969	0.0554093	0.89632	-0.869124	0.00506854	0.0312964	0.941358	0.371543	0.364814	-0.247004	0.555359	-0.592001	0.122076	512805	CSTB
ENSBTAG00000000526	turquoise	0.150972	0.721199	0.5753	0.135689	0.0540589	0.898837	0.276437	0.507481	0.702205	0.0521547	0.473084	0.236431	0.629044	0.0947456	0.195583	0.642527	0.975381	3.66194e-05	0.0749047	0.860078	0.0804638	0.84978	0.441117	0.273935	0.563482	0.145809	540574	TOPBP1
ENSBTAG00000000527	turquoise	0.640371	0.0871724	0.698768	0.0538266	-0.266844	0.522911	0.74881	0.0325335	0.575038	0.135909	0.0524683	0.901802	0.709158	0.0488692	-0.282227	0.498252	0.828642	0.0110179	-0.22495	0.592231	-0.19834	0.637751	0.498346	0.208779	0.22174	0.597665	532641	ZFAND3
ENSBTAG00000000528	blue	0.0791741	0.852168	0.21973	0.601076	-0.39716	0.329928	-0.770476	0.0252643	-0.0972736	0.818759	0.0562272	0.894796	-0.491778	0.215797	-0.0813676	0.848108	-0.208284	0.620615	0.256978	0.538959	0.181829	0.666511	-0.600437	0.115505	0.506158	0.20059	787482	MANBAL
ENSBTAG00000000529	turquoise	0.331196	0.422924	0.595401	0.119402	-0.165846	0.694694	-0.00911132	0.982917	0.592592	0.121608	0.400036	0.326113	0.503868	0.202973	0.0286748	0.946264	0.787329	0.0203748	-0.0372166	0.930283	0.488882	0.218931	0.183658	0.663307	0.480331	0.228317	505504	BTBD9
ENSBTAG00000000532	turquoise	0.404792	0.319849	0.406955	0.31702	0.0103801	0.980539	0.235217	0.574966	0.398032	0.328768	0.479555	0.22918	0.848529	0.00773103	-0.178189	0.6729	0.597593	0.117697	0.154538	0.714821	-0.200326	0.634316	-0.250341	0.549853	0.281782	0.498959	538883	EXO5
ENSBTAG00000000533	turquoise	0.165656	0.695031	0.45549	0.25673	0.0362595	0.932073	0.626827	0.0962706	0.460674	0.250661	0.163735	0.69844	0.351456	0.393274	-0.115574	0.785221	0.762128	0.0279313	-0.0246405	0.953818	-0.350037	0.39532	0.719785	0.0440942	0.378458	0.355238	112441496	ZNF684
ENSBTAG00000000536	turquoise	0.266647	0.523229	0.550635	0.157267	-0.0412766	0.922694	0.289504	0.486747	0.569467	0.140634	0.413356	0.308716	0.699328	0.0535519	0.113999	0.788096	0.936693	0.000604576	-0.197019	0.640038	0.268421	0.520362	0.458572	0.253114	0.366159	0.372348	509082	ZNF395
ENSBTAG00000000539	pink	-0.00762599	0.985702	-0.0552002	0.89671	0.243369	0.561381	0.428689	0.289257	0.220587	0.59962	0.0574728	0.892476	0.321255	0.437807	0.00775001	0.985469	0.392861	0.335669	-0.438297	0.277376	0.668197	0.0701054	0.787882	0.0202252	-0.351659	0.392982	532910	LRRC28
ENSBTAG00000000540	turquoise	0.25144	0.548044	0.21361	0.611497	0.0223941	0.958025	0.82809	0.0111199	0.339984	0.40995	-0.17736	0.674359	0.631127	0.0933254	0.147904	0.726697	0.386433	0.344339	-0.195051	0.643449	-0.481655	0.22685	0.414294	0.307509	-0.224034	0.593781	768085	RNF112
ENSBTAG00000000542	turquoise	0.395347	0.332343	0.382833	0.34924	0.176246	0.676317	0.448435	0.265106	0.542982	0.164318	0.478212	0.230675	0.579859	0.131893	-0.632831	0.0921731	0.698874	0.0537747	0.240549	0.566067	0.115327	0.785672	0.276076	0.508058	0.309449	0.45576	513777	CFAP36
ENSBTAG00000000545	turquoise	0.217436	0.604975	0.559641	0.149185	0.0486448	0.908935	0.0884482	0.835022	0.571324	0.139049	0.657395	0.0764729	0.630976	0.0934282	-0.0672019	0.874375	0.925593	0.000973264	0.1612	0.702944	0.0964326	0.820307	0.173933	0.680393	0.654254	0.0783857	516489	PPP4R3B
ENSBTAG00000000546	pink	-0.476553	0.23253	-0.561668	0.147398	0.560676	0.148271	0.401941	0.323596	-0.14774	0.726993	-0.111341	0.792955	-0.15929	0.706344	0.0690654	0.870914	-0.126295	0.765703	-0.211055	0.615866	0.244636	0.55928	0.772679	0.0245878	-0.548441	0.159271	768016	TOB1
ENSBTAG00000000548	blue	0.0192495	0.963916	0.0568813	0.893577	0.289	0.487542	0.263186	0.52884	0.0605984	0.886656	0.585656	0.127152	0.824712	0.0117566	0.0368701	0.930931	0.651411	0.0801407	-0.340062	0.409835	0.0978495	0.8177	0.269291	0.518959	-0.0273903	0.948669	505844	KLHDC10
ENSBTAG00000000550	grey	0.0932353	0.826194	-0.38727	0.343205	-0.0737754	0.862172	-0.167688	0.691429	-0.736348	0.0372356	-0.0469711	0.912059	0.092234	0.82804	-0.268403	0.520392	-0.49224	0.2153	-0.449071	0.264345	-0.039336	0.926321	-0.482961	0.225408	-0.558277	0.150394	338081	ATP5F1D
ENSBTAG00000000551	turquoise	0.686089	0.0602685	0.849118	0.00764474	-0.505453	0.201322	0.0209758	0.960682	0.660945	0.0743442	0.155319	0.713426	0.359387	0.381924	-0.280371	0.501203	0.609951	0.10834	0.218013	0.603994	0.0906775	0.830909	-0.185141	0.660711	0.65151	0.0800791	520500	SMNDC1
ENSBTAG00000000555	turquoise	0.0395144	0.925988	0.426914	0.291478	-0.0720592	0.865356	0.397539	0.329424	0.332622	0.420808	0.157339	0.709823	0.564701	0.144747	0.513808	0.192737	0.7491	0.0324285	-0.306295	0.460606	-0.344397	0.403499	0.499177	0.2079	0.277428	0.505898	512995	ACO1
ENSBTAG00000000558	red	0.20463	0.626895	-0.199676	0.63544	-0.445753	0.268325	0.0230502	0.956796	-0.508528	0.198139	-0.742257	0.0349574	-0.389216	0.340573	-0.0513898	0.903814	-0.623906	0.0983016	-0.672269	0.0677891	0.235342	0.574757	0.0229332	0.957015	-0.691264	0.057587	540464	NEUROD6
ENSBTAG00000000559	purple	0.321816	0.436963	0.374747	0.360362	-0.229686	0.584246	0.773437	0.0243576	0.350355	0.394861	-0.366428	0.371971	0.520074	0.186428	0.324238	0.433319	0.378705	0.354898	-0.309537	0.455625	-0.551921	0.156099	0.415693	0.305711	-0.143327	0.73492	505640	PLTP
ENSBTAG00000000560	turquoise	-0.0145788	0.972669	-0.138523	0.743573	-0.394298	0.333744	-0.658787	0.0756339	-0.324607	0.432766	-0.419189	0.301242	-0.575601	0.135437	0.222072	0.597103	-0.734443	0.0379888	0.0620142	0.884021	0.143176	0.735192	-0.720217	0.0439061	-0.109579	0.796177	507271	LOC507271
ENSBTAG00000000561	turquoise	-0.345299	0.402186	-0.185383	0.660289	0.543867	0.163494	0.102414	0.809312	-0.0167537	0.968593	0.638391	0.0884699	0.333368	0.419701	-0.0417504	0.921809	0.542397	0.164864	-0.206819	0.62313	0.383666	0.348103	0.603978	0.112808	0.0418605	0.921603	512405	OCLN
ENSBTAG00000000562	turquoise	-0.259899	0.534189	-0.187962	0.655785	-0.0357635	0.933001	-0.451089	0.26194	-0.0296321	0.944472	-0.302659	0.466217	-0.729071	0.0401624	0.152326	0.718776	-0.627543	0.0957764	0.603539	0.11314	-0.154686	0.714557	-0.475098	0.234162	0.156106	0.712021	781575	TOMM20
ENSBTAG00000000563	turquoise	0.0510548	0.904438	0.257579	0.537976	0.417221	0.303754	0.524683	0.18186	0.584812	0.127837	0.560999	0.147987	0.662741	0.073281	-0.166229	0.694015	0.840445	0.00897837	0.201796	0.631779	0.00182717	0.996574	0.544019	0.163353	0.306047	0.460987	444881	MYD88
ENSBTAG00000000565	turquoise	0.449155	0.264245	0.818242	0.0130394	-0.27616	0.507925	0.325374	0.431614	0.703328	0.0516154	0.29501	0.478112	0.643699	0.0850168	0.076611	0.856915	0.959311	0.000163313	0.0098372	0.981556	-0.143772	0.73412	0.274681	0.510293	0.637421	0.0891096	541058	RFX7
ENSBTAG00000000566	turquoise	-0.191293	0.649979	0.201024	0.633112	0.383665	0.348105	0.381279	0.351365	0.561153	0.147851	0.42462	0.294361	0.563327	0.145944	0.400821	0.325074	0.766443	0.0265321	0.116156	0.784158	-0.0439865	0.917632	0.558951	0.149796	0.29168	0.483328	786080	CCDC14
ENSBTAG00000000569	greenyellow	0.285336	0.493325	-0.0604701	0.886895	0.135506	0.749019	0.694186	0.0561046	0.264669	0.526433	-0.206638	0.623442	0.631491	0.0930787	-0.0185654	0.965198	0.128995	0.760804	-0.310278	0.454489	0.228165	0.586806	0.317735	0.44313	-0.650407	0.0807659	539547	HES1
ENSBTAG00000000570	blue	0.0302517	0.943313	0.185204	0.660601	0.0687585	0.871484	0.0860261	0.839495	0.112178	0.791425	0.431175	0.286159	0.805323	0.0158569	0.434082	0.282557	0.542038	0.1652	-0.242274	0.563199	-0.167334	0.692056	-0.0757117	0.858582	0.0979935	0.817435	515924	RET
ENSBTAG00000000571	red	-0.349592	0.395963	-0.0243341	0.954392	0.595524	0.119307	-0.208697	0.619907	0.313107	0.450166	0.910992	0.0016473	0.45847	0.253233	0.104416	0.805639	0.567113	0.142657	0.494075	0.21333	0.1084	0.798336	-0.0600467	0.887683	0.504236	0.202589	789296	ARHGAP27
ENSBTAG00000000578	turquoise	0.226207	0.590108	0.569707	0.140428	0.0485863	0.909044	0.505988	0.200767	0.66521	0.0718337	0.345526	0.401856	0.639417	0.0877963	0.0582531	0.891022	0.862808	0.0058095	0.217607	0.604684	-0.420573	0.29948	0.347265	0.399332	0.535082	0.171773	513252	ABHD16A
ENSBTAG00000000579	turquoise	0.61391	0.105436	0.846282	0.00806586	-0.397821	0.329048	0.547694	0.159957	0.66165	0.0739258	0.0827918	0.845473	0.731786	0.0390544	0.0274833	0.948495	0.893884	0.00275465	-0.157089	0.710267	-0.280899	0.500363	0.307372	0.458949	0.436034	0.280152	539566	NIPBL
ENSBTAG00000000580	purple	0.295446	0.477432	0.298899	0.472049	0.0940624	0.824671	0.39993	0.326252	0.689632	0.0584247	0.099974	0.813794	0.390876	0.338335	-0.178479	0.672391	0.539165	0.167898	0.01521	0.971486	0.703899	0.0513426	0.525713	0.180847	-0.0014999	0.997188	539920	LY6G6F
ENSBTAG00000000581	turquoise	0.407052	0.316893	0.631321	0.0931936	0.0195537	0.963346	0.5509	0.157026	0.76874	0.0258052	0.376629	0.35776	0.73613	0.0373211	-0.169041	0.689035	0.935651	0.000634391	0.161625	0.70219	-0.0860982	0.839362	0.393421	0.334918	0.461682	0.24949	539421	DOCK10
ENSBTAG00000000582	pink	0.256262	0.540131	0.465499	0.245078	0.0299603	0.943858	0.7006	0.0529318	0.750122	0.0320608	-0.0103283	0.980636	0.427699	0.290494	0.0234325	0.95608	0.74597	0.033571	-0.0514752	0.903654	0.156302	0.711672	0.821091	0.0124641	0.153619	0.716464	512743	LY6G6E
ENSBTAG00000000585	turquoise	-0.128468	0.76176	0.228734	0.585847	0.334188	0.418488	0.164563	0.69697	0.608636	0.109315	0.450371	0.262794	0.244298	0.559841	0.0583418	0.890857	0.719008	0.0444332	0.187168	0.657169	0.486086	0.221977	0.637053	0.0893533	0.388953	0.340929	505805	LY6G6C
ENSBTAG00000000586	turquoise	0.343503	0.404803	0.571323	0.13905	0.0861703	0.839229	0.30878	0.456786	0.685838	0.0604006	0.550856	0.157066	0.56706	0.142702	-0.378697	0.35491	0.85707	0.00653962	0.360844	0.379855	-0.0178266	0.966582	0.216935	0.605827	0.6225	0.0992876	533903	CPLANE1
ENSBTAG00000000590	turquoise	0.101333	0.811296	0.420014	0.300191	0.164943	0.696295	0.312295	0.451405	0.508716	0.197946	0.549098	0.15867	0.631148	0.0933112	0.0186749	0.964993	0.94367	0.000428183	-0.0793089	0.851918	0.174111	0.680079	0.553903	0.154307	0.412585	0.309711	785457	POLE
ENSBTAG00000000593	turquoise	0.529989	0.176674	0.0402875	0.924543	-0.35668	0.385781	-0.12704	0.764351	-0.210583	0.616675	-0.190468	0.651416	-0.0110608	0.979263	-0.629154	0.0946705	-0.364695	0.37441	-0.121002	0.775326	0.27834	0.50444	-0.522297	0.184217	-0.279076	0.503267	282352	ST8SIA1
ENSBTAG00000000598	black	0.193439	0.646248	-0.277134	0.506366	-0.185082	0.660814	0.319562	0.440364	-0.30763	0.458551	-0.600687	0.115313	0.182969	0.664514	0.188801	0.65432	-0.453052	0.25961	-0.638011	0.08872	0.131146	0.756907	-0.0129211	0.975776	-0.909455	0.00173205	281102	CST3
ENSBTAG00000000599	turquoise	-0.241551	0.564401	0.0659536	0.876695	0.374617	0.360543	0.220201	0.600276	0.0942364	0.82435	0.56905	0.140991	0.297874	0.473645	-0.0416301	0.922034	0.693259	0.056572	-0.139262	0.742241	0.0174244	0.967336	0.673148	0.0672952	0.302986	0.465712	504847	CCNI
ENSBTAG00000000601	yellow	0.181523	0.667047	0.441236	0.273791	-0.00650186	0.987809	-0.0999709	0.8138	0.82478	0.0117436	0.192039	0.648681	0.0434669	0.918602	-0.040559	0.924035	0.372819	0.363037	0.676332	0.0655234	0.376056	0.358552	-0.0678124	0.873241	0.570146	0.140053	515435	COL11A2
ENSBTAG00000000602	turquoise	-0.0742206	0.861347	0.132369	0.754692	0.397225	0.329841	-0.0256411	0.951944	0.21117	0.615669	0.782896	0.0215978	0.306833	0.459778	-0.420707	0.29931	0.493397	0.214057	0.589859	0.123776	-0.34863	0.397354	-0.126394	0.765524	0.631996	0.092737	504943	RXRB
ENSBTAG00000000603	turquoise	0.150717	0.721656	0.346907	0.39985	0.16938	0.688434	-0.170445	0.686552	0.400158	0.325951	0.783427	0.021449	0.499699	0.207349	-0.290865	0.484608	0.674112	0.0667557	0.332835	0.420491	0.257745	0.537705	-0.13341	0.752809	0.597439	0.117816	538846	JAM2
ENSBTAG00000000604	purple	0.246312	0.556504	0.164707	0.696715	0.101188	0.811563	0.00821505	0.984597	0.419556	0.300774	0.358788	0.382776	0.685222	0.0607249	0.044918	0.915892	0.380526	0.352397	0.0299061	0.943959	0.563542	0.145756	-0.179202	0.671121	-0.0386177	0.927664	509600	GPNMB
ENSBTAG00000000605	turquoise	-0.470513	0.239345	-0.79895	0.0173762	0.313831	0.449062	-0.303013	0.465669	-0.603451	0.113207	-0.299335	0.471372	-0.690122	0.0581722	-0.081246	0.848333	-0.943248	0.000437733	0.111642	0.792404	0.1382	0.744156	-0.240461	0.566213	-0.575309	0.135682	282690	ATP5PF
ENSBTAG00000000607	red	-0.303881	0.464328	-0.257308	0.53842	0.446915	0.266928	-0.25726	0.538498	-0.316464	0.445056	0.770625	0.025218	0.285429	0.493178	-0.189013	0.653951	0.324228	0.433334	-0.169641	0.687974	0.316065	0.445662	0.0949833	0.822975	0.0895594	0.832972	513061	ABCF2
ENSBTAG00000000608	red	-0.103627	0.807085	-0.133343	0.75293	0.392768	0.335793	-0.0661703	0.876292	-0.205184	0.625941	0.768145	0.0259924	0.521336	0.185172	-0.29855	0.472593	0.428032	0.290077	-0.160396	0.704376	0.181685	0.666763	0.0431414	0.91921	0.0709472	0.86742	507189	PRCC
ENSBTAG00000000609	turquoise	-0.288932	0.487649	-0.699978	0.0532343	0.068264	0.872402	-0.157565	0.709419	-0.787017	0.0204593	-0.479387	0.229366	-0.620903	0.100415	-0.112694	0.790481	-0.930532	0.000795041	-0.267937	0.521144	-0.0145569	0.97271	-0.152717	0.718076	-0.710371	0.0483091	509829	LOC509829
ENSBTAG00000000611	blue	0.495246	0.212077	0.513938	0.192605	0.00125463	0.997648	0.500275	0.206741	0.577872	0.13354	0.405411	0.319038	0.915573	0.0014108	-0.23312	0.578478	0.83682	0.00957665	-0.0730096	0.863593	0.101255	0.81144	0.233443	0.577936	0.195081	0.643398	767879	C25H16orf90
ENSBTAG00000000613	turquoise	-0.14625	0.729666	0.18388	0.662918	0.389604	0.34005	0.0991285	0.815348	0.290833	0.484657	0.794503	0.0184886	0.655525	0.0776085	0.0964802	0.820219	0.826679	0.0113832	0.0571242	0.893125	0.0116951	0.978074	0.290791	0.484724	0.43316	0.283697	617316	ELAVL1
ENSBTAG00000000616	turquoise	-0.358872	0.382656	0.0489418	0.908381	0.331195	0.422926	-0.518945	0.187557	0.0878828	0.836066	0.819367	0.0128103	0.065219	0.878061	0.0585639	0.890443	0.488507	0.219338	0.264211	0.527177	0.322407	0.436071	0.00711502	0.98666	0.637494	0.0890617	768006	GPR161
ENSBTAG00000000620	black	0.151711	0.719876	-0.208676	0.619942	-0.0544047	0.898192	0.284981	0.493886	-0.0896526	0.8328	-0.366002	0.372569	0.420298	0.299831	0.327089	0.429047	-0.244771	0.559056	-0.459394	0.252153	0.171601	0.684508	-0.0883585	0.835188	-0.754733	0.0304333	528249	MCMDC2
ENSBTAG00000000621	turquoise	0.429782	0.287893	0.711322	0.0478729	-0.193802	0.645617	0.570712	0.13957	0.756376	0.029866	0.132132	0.755122	0.768783	0.0257917	0.221372	0.598289	0.932369	0.000734642	-0.147245	0.72788	-0.0545686	0.897887	0.480464	0.22817	0.333876	0.41895	100141222	CATSPERG
ENSBTAG00000000622	turquoise	-0.258166	0.537016	-0.593926	0.120558	-0.0342939	0.935749	-0.237927	0.570437	-0.62693	0.0961997	-0.58149	0.13055	-0.695161	0.0556149	0.0345722	0.935229	-0.973825	4.39581e-05	-0.101433	0.811113	-0.0433856	0.918754	-0.287377	0.4901	-0.596198	0.118781	788861	RPS17
ENSBTAG00000000623	purple	-0.127336	0.763813	0.0357336	0.933057	0.140496	0.740017	0.516505	0.190008	0.109911	0.79557	-0.0559113	0.895385	0.402007	0.32351	0.460427	0.250949	0.279453	0.502667	-0.13971	0.741432	-0.641496	0.0864399	0.334967	0.417336	-0.0785894	0.85325	514174	CPEB1
ENSBTAG00000000625	blue	0.721043	0.0435483	0.386359	0.344439	-0.378261	0.355509	0.431291	0.286014	0.11211	0.791549	-0.0625115	0.883096	0.78777	0.0202554	-0.26976	0.518202	0.281124	0.500006	-0.40946	0.313758	-0.120739	0.775805	-0.207366	0.622191	-0.242653	0.562569	511279	SMAD6
ENSBTAG00000000629	blue	0.538554	0.168475	0.481418	0.227113	-0.170497	0.686459	0.242436	0.56293	0.324701	0.432623	0.384359	0.347159	0.871048	0.00485564	-0.198181	0.638026	0.676826	0.0652511	-0.25473	0.54264	0.163833	0.698266	-0.0370577	0.93058	0.133742	0.752208	532916	MMS22L
ENSBTAG00000000630	turquoise	0.353722	0.390017	0.688266	0.0591313	-0.0460053	0.913862	0.378083	0.355754	0.754579	0.030487	0.43044	0.287073	0.674619	0.0664734	-0.0409541	0.923297	0.987702	4.60667e-06	0.121783	0.773904	-0.00101495	0.998097	0.374717	0.360404	0.587767	0.125451	538838	LSM14A
ENSBTAG00000000632	magenta	0.309327	0.455947	0.564626	0.144812	-0.0950992	0.822761	0.198321	0.637783	0.785417	0.0208968	0.208277	0.620627	0.421716	0.298031	0.068944	0.871139	0.751375	0.0316133	0.0417723	0.921768	0.574264	0.13656	0.415788	0.305589	0.364012	0.375373	533414	RAD54B
ENSBTAG00000000634	turquoise	0.14844	0.725736	0.638106	0.0886578	-0.216424	0.606698	0.274915	0.509918	0.633759	0.0915492	0.0896707	0.832767	0.431189	0.286142	0.53706	0.16989	0.815421	0.0136252	-0.130195	0.758629	-0.0615074	0.884964	0.488209	0.219662	0.479558	0.229176	531343	MLPH
ENSBTAG00000000638	turquoise	-0.440283	0.274951	-0.173101	0.681862	0.312934	0.45043	-0.0670712	0.874618	-0.049729	0.906912	0.290401	0.485336	0.0543741	0.898249	0.405784	0.318551	0.345786	0.401479	-0.370745	0.365926	0.48778	0.220129	0.623541	0.098557	-0.0290888	0.945489	519016	CDT1
ENSBTAG00000000639	pink	-0.331245	0.422852	-0.413395	0.308666	0.152444	0.718566	-0.723002	0.0427067	-0.619685	0.101279	0.356996	0.38533	-0.175885	0.676954	0.0149539	0.971966	-0.472572	0.23701	0.201883	0.631629	-0.203205	0.62935	-0.84423	0.00837964	0.0567357	0.893849	519017	APRT
ENSBTAG00000000640	magenta	0.663882	0.0726101	0.642745	0.0856311	-0.617674	0.102716	0.0258153	0.951618	0.648056	0.0822416	-0.415434	0.306043	0.0327219	0.93869	-0.0514251	0.903748	0.0475397	0.910997	0.288157	0.48887	0.14331	0.73495	-0.359823	0.381305	0.253701	0.544328	512276	SELENOS
ENSBTAG00000000641	turquoise	-0.317109	0.444078	-0.165207	0.695827	0.569436	0.14066	0.19324	0.646593	-0.0488192	0.908609	0.704155	0.0512206	0.464876	0.245796	-0.0799232	0.850781	0.592338	0.121809	-0.173717	0.680775	0.11756	0.781598	0.536319	0.170595	0.0767165	0.85672	506769	SKAP1
ENSBTAG00000000642	turquoise	0.257705	0.53777	0.549209	0.158568	0.0011613	0.997823	0.28479	0.494189	0.48637	0.221667	0.543385	0.163943	0.777268	0.0232149	0.0373051	0.930118	0.956421	0.0002002	-0.100206	0.813369	-0.0269405	0.949511	0.308032	0.457934	0.468661	0.241455	790146	INTS1
ENSBTAG00000000644	black	-0.138314	0.743949	-0.540587	0.16656	0.195142	0.643291	0.220055	0.600523	-0.255809	0.540873	-0.409303	0.313961	0.0157399	0.970492	0.189972	0.652279	-0.477802	0.231133	-0.424616	0.294366	0.446554	0.267362	0.177643	0.673861	-0.913251	0.00152771	509251	S100A5
ENSBTAG00000000646	turquoise	-0.209153	0.619125	0.264481	0.526739	0.391379	0.337658	0.257588	0.537962	0.513596	0.192953	0.571115	0.139227	0.3117	0.452313	0.0718272	0.865787	0.786763	0.0205283	0.353658	0.390108	-0.195863	0.642042	0.527808	0.178796	0.611275	0.107364	514572	ANAPC4
ENSBTAG00000000647	blue	0.205998	0.624542	-0.0367144	0.931222	0.188371	0.655071	0.361128	0.379452	-0.191395	0.649803	0.407679	0.316075	0.649132	0.0815642	-0.446344	0.267614	0.39291	0.335603	-0.446623	0.267279	0.0617381	0.884535	0.232017	0.580328	-0.24162	0.564286	790464	SELENOO
ENSBTAG00000000650	blue	0.462044	0.24907	0.686454	0.0600768	-0.239857	0.567219	0.605625	0.111566	0.634892	0.0907902	0.0944586	0.823941	0.83664	0.00960703	0.237632	0.57093	0.881089	0.00383746	-0.249208	0.55172	-0.206699	0.623337	0.404466	0.320277	0.252127	0.546914	618908	TUBGCP6
ENSBTAG00000000653	turquoise	0.620121	0.100969	0.839002	0.00921363	-0.350272	0.394982	0.53384	0.172962	0.811716	0.0144195	0.0781257	0.854109	0.744159	0.034243	0.0530595	0.9007	0.913788	0.00150013	-0.115132	0.786027	0.0147249	0.972395	0.362708	0.377214	0.385838	0.345147	282091	PPP1R16B
ENSBTAG00000000654	brown	0.540982	0.166189	0.663846	0.072631	-0.4128	0.309433	0.317611	0.443316	0.417558	0.303323	-0.0926429	0.827286	0.0433701	0.918783	-0.452401	0.260381	0.351412	0.393337	0.317843	0.442965	-0.588083	0.125197	-0.0152048	0.971495	0.571288	0.13908	526515	ODAD2
ENSBTAG00000000655	turquoise	-0.420784	0.299212	-0.326188	0.430396	0.481945	0.22653	-0.300676	0.46929	-0.00621842	0.988341	0.520596	0.185908	0.26932	0.518913	0.33797	0.412907	0.204049	0.627895	-0.108133	0.798826	0.734886	0.0378126	0.124872	0.768288	-0.120569	0.776114	528380	MIPOL1
ENSBTAG00000000656	turquoise	-0.0715996	0.866209	0.217911	0.604168	0.415165	0.306389	0.268204	0.520713	0.37309	0.362662	0.753058	0.0310184	0.643748	0.0849853	-0.0856315	0.840224	0.860662	0.00607603	0.120841	0.77562	-0.0341646	0.935991	0.411729	0.310816	0.429342	0.288441	511224	NFATC1
ENSBTAG00000000660	magenta	0.395133	0.332628	0.595417	0.11939	-0.0692991	0.87048	0.341256	0.408085	0.793515	0.0187417	0.282932	0.497133	0.684212	0.0612592	0.0466496	0.912659	0.856925	0.00655875	-0.0200218	0.962469	0.439972	0.275329	0.38274	0.349366	0.308072	0.457873	508561	FAM83D
ENSBTAG00000000662	turquoise	0.184393	0.662021	0.530117	0.17655	-0.0135054	0.97468	0.237973	0.57036	0.479421	0.229328	0.495615	0.211683	0.73667	0.0371092	0.208354	0.620495	0.94478	0.000403713	-0.168255	0.690426	0.0346035	0.93517	0.3587	0.382901	0.444877	0.26938	523151	TCF20
ENSBTAG00000000664	pink	0.0152007	0.971503	0.131747	0.755819	0.0789015	0.852673	0.721149	0.0435027	0.240093	0.566827	-0.160317	0.704516	0.348863	0.397017	0.245305	0.558172	0.49388	0.213538	-0.496892	0.210322	-0.0265288	0.950282	0.931031	0.000778342	-0.227472	0.587974	512417	SLC22A15
ENSBTAG00000000665	purple	0.490514	0.217162	0.39601	0.331459	-0.0839653	0.843303	0.652205	0.0796481	0.291031	0.484346	0.093851	0.82506	0.622656	0.0991781	-0.398823	0.327719	0.449903	0.263352	0.0550339	0.89702	-0.632647	0.0922969	0.0636671	0.880946	0.122657	0.772315	281222	HCRT
ENSBTAG00000000666	red	0.0153574	0.971209	0.249483	0.551267	0.292109	0.482654	0.0210355	0.96057	0.403454	0.321605	0.7513	0.0316399	0.778491	0.0228575	0.113153	0.789642	0.727076	0.0409883	0.206542	0.623606	0.0283854	0.946806	-0.0672366	0.874311	0.411392	0.311253	515225	GHDC
ENSBTAG00000000667	turquoise	-0.192056	0.648651	0.200804	0.633491	0.461727	0.249437	0.254468	0.54307	0.638177	0.0886106	0.580098	0.131696	0.554667	0.15362	0.271328	0.515677	0.770535	0.0252459	0.341583	0.407608	0.0424079	0.920581	0.40091	0.324957	0.417714	0.303124	512905	APOL3
ENSBTAG00000000668	turquoise	0.100405	0.813003	0.36781	0.37003	0.264581	0.526577	0.523443	0.183083	0.503823	0.20302	0.51936	0.187142	0.657705	0.0762857	-0.111281	0.793065	0.908131	0.00180734	0.0415598	0.922165	-0.136599	0.747045	0.58476	0.127879	0.377878	0.356037	541266	SLC22A5
ENSBTAG00000000670	magenta	0.0413812	0.922499	0.460195	0.251219	0.0677619	0.873335	0.317685	0.443205	0.760182	0.0285771	0.0898889	0.832364	-0.00959047	0.982019	0.016201	0.969628	0.568686	0.141303	0.490226	0.217474	-0.102325	0.809476	0.502798	0.204091	0.598566	0.116944	614025	RRP9
ENSBTAG00000000671	brown	0.617657	0.102728	0.678332	0.0644252	-0.413218	0.308894	0.586048	0.126836	0.642299	0.0859193	-0.163127	0.69952	0.83677	0.00958507	0.306049	0.460984	0.681929	0.0624775	-0.379628	0.353629	0.0155975	0.97076	0.264742	0.526316	-0.000121706	0.999772	507426	PARP3
ENSBTAG00000000672	turquoise	0.743044	0.0346606	0.869619	0.00501324	-0.587477	0.125684	0.57934	0.132322	0.728215	0.0405154	-0.244508	0.559492	0.653959	0.078567	0.14655	0.729128	0.744918	0.0339602	-0.344756	0.402976	0.0284793	0.94663	0.361217	0.379325	0.189824	0.652538	534389	OTULINL
ENSBTAG00000000675	turquoise	0.315096	0.447135	0.445162	0.269037	0.0965616	0.820069	0.363954	0.375454	0.564318	0.14508	0.5112	0.195396	0.91948	0.00122757	-0.00114684	0.99785	0.866237	0.00539922	-0.0573854	0.892638	0.152602	0.718282	0.222987	0.595552	0.24457	0.559389	535126	PGS1
ENSBTAG00000000676	turquoise	0.591894	0.12216	0.867867	0.00521091	-0.412608	0.309682	0.325179	0.431906	0.768169	0.0259849	0.132266	0.754879	0.618597	0.102055	0.0549044	0.897261	0.896049	0.00259379	-0.098695	0.816145	0.131363	0.756514	0.283558	0.496141	0.506277	0.200466	541096	DOP1A
ENSBTAG00000000678	turquoise	0.46216	0.248935	0.812229	0.0143076	-0.257591	0.537957	0.362954	0.376867	0.722252	0.0430278	0.292449	0.482121	0.656606	0.0769507	0.0412245	0.922792	0.968578	7.5747e-05	0.00847466	0.984111	-0.113849	0.78837	0.3097	0.455375	0.612868	0.106195	513993	CSDE1
ENSBTAG00000000679	turquoise	0.69597	0.0552107	0.72262	0.04287	-0.328638	0.426734	0.658583	0.0757564	0.755414	0.0301975	-0.0390785	0.926802	0.853702	0.00699433	0.00722585	0.986452	0.781466	0.022002	-0.229415	0.584702	0.0950667	0.822821	0.328073	0.427576	0.0911466	0.830044	505648	PGM3
ENSBTAG00000000682	turquoise	0.369113	0.368205	0.635119	0.0906387	-0.07023	0.868751	0.490627	0.21704	0.615901	0.103992	0.367399	0.370607	0.772358	0.0246856	0.00223911	0.995802	0.985516	7.514e-06	-0.133024	0.753508	-0.0385771	0.92774	0.475262	0.233978	0.407119	0.316806	789597	RAPGEF6
ENSBTAG00000000683	turquoise	0.304196	0.463841	0.682207	0.062328	-0.0558185	0.895557	0.270043	0.517746	0.745979	0.0335675	0.453686	0.25886	0.633636	0.0916312	0.0428903	0.919679	0.98179	1.4891e-05	0.113887	0.788301	0.0857198	0.840061	0.348687	0.397272	0.62117	0.100226	529876	WDR37
ENSBTAG00000000684	blue	0.223437	0.594791	0.232265	0.579911	0.188426	0.654975	0.233661	0.57757	0.17424	0.679853	0.655375	0.0777001	0.807979	0.0152492	-0.278528	0.504142	0.709777	0.0485831	-0.14687	0.728554	0.0730051	0.863601	0.124749	0.768512	0.175811	0.677084	529043	ARHGEF10L
ENSBTAG00000000686	turquoise	-0.202541	0.630494	0.311125	0.453194	0.0261431	0.951004	-0.378085	0.355752	0.311917	0.451983	0.406227	0.31797	-0.251978	0.547159	0.0945591	0.823756	0.457814	0.254	0.31106	0.453293	0.22579	0.590812	0.215125	0.608913	0.765844	0.0267238	516539	NANP
ENSBTAG00000000687	turquoise	0.204655	0.626853	0.358391	0.383341	0.137466	0.74548	0.253491	0.544673	0.311625	0.452428	0.637552	0.0890228	0.866542	0.00536358	-0.0488684	0.908518	0.805334	0.0158544	-0.0498624	0.906663	-0.142006	0.737296	0.0881167	0.835634	0.329768	0.425049	525136	POC1B
ENSBTAG00000000694	turquoise	-0.114066	0.787974	-0.633939	0.0914282	0.13496	0.750007	0.172981	0.682072	-0.484893	0.223284	-0.54412	0.163259	-0.328855	0.42641	-0.15561	0.712906	-0.780141	0.0223804	-0.283906	0.495589	0.185383	0.660288	0.0305653	0.942726	-0.900753	0.00226566	514443	TAF10
ENSBTAG00000000695	turquoise	-0.0991109	0.815381	0.283251	0.496627	0.207605	0.62178	-0.0519824	0.902708	0.233744	0.577432	0.745772	0.0336439	0.630932	0.093458	0.233791	0.577354	0.783975	0.0212959	0.0289588	0.945733	-0.118396	0.780073	0.0846401	0.842056	0.532443	0.174304	506577	UBAP2
ENSBTAG00000000696	turquoise	-0.164786	0.696574	-0.0474208	0.911219	0.417185	0.3038	0.216578	0.606437	0.0929868	0.826652	0.522554	0.183963	0.291985	0.482849	-0.220146	0.600368	0.579116	0.132508	-0.209297	0.618877	0.429602	0.288117	0.688757	0.0588771	0.0644401	0.879509	540207	ILK
ENSBTAG00000000697	turquoise	-0.00636525	0.988065	0.368851	0.368573	0.125602	0.766961	-0.0422434	0.920888	0.263153	0.528893	0.69263	0.0568912	0.394323	0.333712	-0.0713803	0.866616	0.812021	0.0143529	0.018521	0.965281	0.0771407	0.855934	0.291476	0.483647	0.62114	0.100247	540208	RRP8
ENSBTAG00000000698	turquoise	-0.212939	0.612645	0.123776	0.770279	0.119704	0.777689	-0.319076	0.441099	-0.0446153	0.916457	0.642903	0.0855291	0.43212	0.284985	0.385314	0.345859	0.551958	0.156065	-0.211746	0.614684	0.110522	0.794454	0.00427188	0.99199	0.36721	0.370872	540437	MYO18B
ENSBTAG00000000699	turquoise	-0.12138	0.774638	0.316305	0.445298	0.214837	0.609404	0.0616868	0.88463	0.351041	0.393872	0.64651	0.0832198	0.524212	0.182324	0.246723	0.555825	0.867268	0.00527963	-0.0506851	0.905128	0.0859875	0.839566	0.41769	0.303154	0.507357	0.199349	531757	AOPEP
ENSBTAG00000000704	turquoise	-0.354925	0.388291	-0.0117657	0.977941	0.266705	0.523137	-0.436746	0.279277	-0.102045	0.809989	0.738989	0.0362065	0.244665	0.559232	0.256214	0.540209	0.477961	0.230955	-0.0930231	0.826585	0.25585	0.540805	0.046256	0.913394	0.401894	0.323659	515687	GUSB
ENSBTAG00000000705	greenyellow	-0.259943	0.534118	-0.218511	0.603146	0.136325	0.747539	-0.84767	0.00785793	-0.390816	0.338416	0.579524	0.13217	-0.123594	0.77061	-0.0726391	0.86428	-0.18068	0.668526	0.246668	0.555916	0.189576	0.652969	-0.729971	0.0397931	0.305298	0.462141	540225	COX7A2L
ENSBTAG00000000710	turquoise	0.36154	0.378868	0.633364	0.091814	-0.0624274	0.883252	0.534606	0.172229	0.676987	0.0651629	0.304143	0.463923	0.728854	0.0402515	0.0227149	0.957424	0.980701	1.77112e-05	-0.129819	0.75931	0.0359036	0.932739	0.565716	0.143865	0.375466	0.359367	508819	PIP5K1C
ENSBTAG00000000711	blue	-0.176618	0.675664	0.0399672	0.925141	0.269712	0.51828	0.202728	0.630171	0.112458	0.790912	0.443124	0.2715	0.712259	0.0474452	0.490709	0.216952	0.616875	0.103289	-0.360708	0.380048	0.0429455	0.919576	0.35284	0.391283	-0.00814439	0.98473	504499	NDRG1
ENSBTAG00000000712	turquoise	0.514623	0.19191	0.801631	0.0167266	-0.20935	0.618787	0.502096	0.204826	0.837815	0.00940999	0.221449	0.598159	0.673859	0.0668973	-0.0421556	0.921052	0.947766	0.000342476	0.0908627	0.830568	-0.078639	0.853159	0.36878	0.368671	0.536506	0.170416	767863	FBXW2
ENSBTAG00000000713	turquoise	-0.548618	0.159109	-0.349029	0.396778	0.475874	0.23329	-0.194418	0.644548	-0.399454	0.326883	0.564286	0.145108	-0.0631989	0.881817	0.00157694	0.997043	0.238175	0.570023	-0.229614	0.584366	0.171539	0.684618	0.437818	0.277963	0.0929948	0.826637	510361	AGFG2
ENSBTAG00000000715	purple	0.554711	0.15358	0.52808	0.178531	-0.27915	0.503149	0.666231	0.0712402	0.356464	0.386089	-0.0513347	0.903916	0.79993	0.017137	0.00679295	0.987264	0.5415	0.165703	-0.217928	0.604138	-0.574406	0.13644	0.0870646	0.837577	0.0401842	0.924736	530077	LOC530077
ENSBTAG00000000717	blue	0.414926	0.306696	0.521572	0.184937	-0.602837	0.113673	0.143938	0.733821	0.271363	0.51562	-0.345018	0.402596	0.49671	0.210516	0.675337	0.0660742	0.315358	0.446738	-0.561234	0.14778	0.0237296	0.955524	-0.0137643	0.974195	-0.0675185	0.873787	504545	PLPP2
ENSBTAG00000000718	magenta	0.165147	0.695933	0.520347	0.186156	0.0869049	0.837872	0.241496	0.564492	0.845181	0.00823333	0.380913	0.351866	0.652432	0.079508	0.300818	0.469069	0.831862	0.0104352	0.242649	0.562576	0.207114	0.622624	0.258902	0.535815	0.45591	0.256236	518647	TMPRSS9
ENSBTAG00000000721	turquoise	0.116028	0.784392	0.363566	0.376002	0.270981	0.516235	0.398232	0.328503	0.486632	0.221381	0.632782	0.0922063	0.784965	0.0210215	-0.063424	0.881399	0.888828	0.00315492	0.119525	0.778015	-0.178291	0.672721	0.319985	0.439724	0.413508	0.30852	518738	GPATCH1
ENSBTAG00000000725	turquoise	0.496329	0.210922	0.791148	0.0193566	-0.221896	0.597401	0.518673	0.18783	0.854574	0.00687472	0.153717	0.716288	0.622381	0.0993712	0.00587254	0.988989	0.939351	0.000532653	0.0270512	0.949304	0.0267549	0.949858	0.472242	0.237383	0.486014	0.222057	532721	USP42
ENSBTAG00000000727	turquoise	0.0389865	0.926974	0.479706	0.229012	0.0809802	0.848825	0.246884	0.555558	0.473892	0.23552	0.498146	0.208992	0.515793	0.190727	0.159935	0.705197	0.933834	0.000688728	-0.0550576	0.896975	-0.0354968	0.933499	0.531785	0.174938	0.550659	0.157245	525756	RNF169
ENSBTAG00000000735	pink	-0.560505	0.148422	-0.708258	0.0492872	0.525142	0.181408	0.300719	0.469223	-0.424869	0.294047	-0.196476	0.640979	-0.257307	0.538421	0.142706	0.736037	-0.368333	0.369298	-0.270267	0.517385	-0.000685767	0.998714	0.567156	0.14262	-0.653352	0.0789403	282151	BCL2A1
ENSBTAG00000000736	turquoise	-0.196563	0.640827	-0.0326355	0.938852	0.587998	0.125265	-0.0385368	0.927815	0.229109	0.585217	0.867053	0.00530439	0.280012	0.501775	-0.458704	0.252959	0.556203	0.152243	0.411583	0.311006	0.257694	0.537787	0.211214	0.615595	0.437211	0.278707	407179	LRP8
ENSBTAG00000000738	turquoise	0.544457	0.162946	0.636014	0.0900427	-0.230741	0.582471	0.783044	0.0215562	0.522698	0.18382	0.0154275	0.971078	0.774652	0.0239915	-0.0625385	0.883046	0.78821	0.020137	-0.249868	0.550632	-0.400805	0.325096	0.455228	0.257039	0.163367	0.699093	540873	DAPK1
ENSBTAG00000000744	turquoise	0.608096	0.109716	0.848794	0.00769222	-0.351105	0.393781	0.543465	0.163868	0.909716	0.0017175	-0.030933	0.942038	0.601539	0.114661	0.0491644	0.907965	0.778469	0.0228639	0.170872	0.685797	-0.20621	0.624177	0.225564	0.591194	0.473393	0.236083	513751	DCTN6
ENSBTAG00000000745	turquoise	0.211826	0.614547	0.459822	0.251654	-0.0760516	0.857952	0.766228	0.0266006	0.51728	0.189227	-0.117351	0.781978	0.440819	0.274298	0.194818	0.643853	0.674819	0.0663622	-0.190314	0.651683	-0.373248	0.362442	0.745018	0.033923	0.143933	0.73383	282653	AQP1
ENSBTAG00000000746	turquoise	0.228347	0.5865	0.497682	0.209483	0.0800129	0.850615	0.510973	0.195628	0.733526	0.0383545	0.292702	0.481725	0.682526	0.0621572	0.13238	0.754672	0.916635	0.00135935	-0.0804156	0.84987	0.24766	0.554275	0.637359	0.0891507	0.266613	0.523284	407215	KAT2B
ENSBTAG00000000748	yellow	0.0253178	0.952549	0.368061	0.369678	-0.069705	0.869726	-0.402959	0.322256	0.412859	0.309357	0.284745	0.494259	-0.321977	0.43672	-0.198953	0.63669	0.152092	0.719195	0.828944	0.0109624	-0.167025	0.692605	-0.369777	0.367277	0.859104	0.00627452	515057	GAR1
ENSBTAG00000000750	turquoise	0.360461	0.380397	0.694266	0.0560643	-0.0907694	0.83074	0.360429	0.380443	0.790803	0.0194471	0.339798	0.410223	0.588373	0.124965	-0.00908692	0.982963	0.960942	0.00014463	0.0632029	0.88181	0.179712	0.670225	0.46328	0.247638	0.540202	0.166921	525740	MSL2
ENSBTAG00000000751	turquoise	0.206047	0.624457	0.378091	0.355744	0.057206	0.892972	0.200849	0.633413	0.638751	0.0882333	0.334342	0.41826	0.748914	0.0324956	0.302204	0.466921	0.718053	0.0448524	-0.0819773	0.84698	0.485676	0.222426	0.232855	0.578922	0.138544	0.743535	539343	RRH
ENSBTAG00000000752	turquoise	0.548616	0.159111	0.887875	0.0032344	-0.419644	0.300662	0.13763	0.745183	0.763986	0.0273234	0.22864	0.586006	0.581863	0.130243	0.103084	0.808082	0.848579	0.00772369	0.0986784	0.816176	-0.00178525	0.996653	0.0207359	0.961131	0.677283	0.0649998	614056	SGO1
ENSBTAG00000000753	turquoise	-0.158571	0.707625	0.251343	0.548203	0.183834	0.662997	-0.35737	0.384797	0.221713	0.597711	0.794089	0.0185944	0.43337	0.283438	0.231048	0.581956	0.6719	0.067997	0.142116	0.737099	0.150867	0.721387	-0.0772079	0.855809	0.625755	0.0970131	534722	PIAS4
ENSBTAG00000000754	turquoise	0.388137	0.342031	0.700317	0.0530694	-0.114153	0.787815	0.403871	0.321057	0.830005	0.0107688	0.286756	0.491079	0.716329	0.0456146	0.139569	0.741686	0.954135	0.000232989	0.0193888	0.963655	0.154217	0.715394	0.401166	0.32462	0.453536	0.259036	533788	PPP2R5A
ENSBTAG00000000755	turquoise	-0.106031	0.802676	0.0799193	0.850788	0.342773	0.405868	-0.135759	0.748563	0.263252	0.528733	0.678669	0.0642411	0.272516	0.513767	-0.197066	0.639956	0.582037	0.130101	0.0767613	0.856637	0.64233	0.0858997	0.309101	0.456294	0.323092	0.435041	618380	ZFR2
ENSBTAG00000000758	turquoise	0.323672	0.434169	0.662677	0.0733185	-0.0676016	0.873633	0.368134	0.369576	0.834951	0.00989484	0.308809	0.456741	0.752363	0.0312634	0.258175	0.537002	0.905522	0.00196172	0.131728	0.755852	0.00233571	0.995621	0.26111	0.532217	0.477456	0.231519	616392	PACC1
ENSBTAG00000000759	green	0.461017	0.250263	0.133557	0.752542	-0.680436	0.0632815	0.160322	0.704508	-0.372021	0.364148	-0.793532	0.0187372	-0.379404	0.353937	-0.252464	0.54636	-0.49775	0.209412	-0.467034	0.243316	-0.290301	0.485493	-0.103142	0.807976	-0.355256	0.387817	616334	NENF
ENSBTAG00000000764	turquoise	0.60205	0.114272	0.825498	0.0116065	-0.307791	0.458304	0.336217	0.415491	0.716613	0.0454887	0.288163	0.48886	0.731056	0.0393503	-0.102461	0.809226	0.8548	0.00684393	0.140602	0.739826	-0.21843	0.603284	0.00917504	0.982798	0.591517	0.122459	519617	GIPC1
ENSBTAG00000000770	turquoise	0.116688	0.783188	0.446894	0.266953	0.0138625	0.974011	0.329975	0.424741	0.526748	0.179832	0.298238	0.473078	0.567646	0.142197	0.271725	0.515039	0.871855	0.00476804	-0.274508	0.510569	0.291277	0.48396	0.647618	0.0825178	0.270737	0.516629	515366	PGM2L1
ENSBTAG00000000771	brown	0.383848	0.347855	0.819742	0.0127345	-0.429622	0.288092	0.0283329	0.946904	0.509304	0.19734	0.236821	0.572283	0.359736	0.381427	0.127906	0.76278	0.729456	0.0400039	0.148608	0.725435	-0.426624	0.291841	-0.0594855	0.888728	0.823729	0.0119461	282215	DNAJB6
ENSBTAG00000000773	greenyellow	0.267315	0.52215	0.127141	0.764167	0.165429	0.695433	0.675109	0.066201	0.126259	0.765768	0.166353	0.693795	0.362516	0.377486	-0.633068	0.0920134	0.481614	0.226896	-0.24624	0.556624	0.00992686	0.981388	0.679154	0.0639767	-0.0990384	0.815514	786577	TTC9C
ENSBTAG00000000778	yellow	-0.409098	0.314228	-0.0979062	0.817596	0.338431	0.41223	-0.616198	0.103778	0.0335743	0.937095	0.56695	0.142798	-0.36913	0.368182	-0.118532	0.779825	-0.0576523	0.892141	0.886732	0.00333134	-0.242876	0.562199	-0.50525	0.201533	0.71757	0.0450648	767874	HSP90AB1
ENSBTAG00000000781	turquoise	0.311749	0.452239	0.584322	0.128235	-0.0169248	0.968272	0.630851	0.0935128	0.632164	0.092623	0.265109	0.52572	0.737283	0.0368692	0.0600722	0.887635	0.94605	0.000376851	-0.114338	0.787478	-0.175642	0.677382	0.58723	0.125883	0.339457	0.410723	505919	HIP1
ENSBTAG00000000782	turquoise	0.558391	0.150292	0.676312	0.0655349	-0.204667	0.626831	0.577951	0.133474	0.946098	0.000375869	-0.0729637	0.863678	0.610964	0.107592	0.0352646	0.933934	0.648064	0.0822363	0.215705	0.607923	0.0288756	0.945888	0.231204	0.581694	0.25181	0.547436	407170	KDR
ENSBTAG00000000783	turquoise	0.466269	0.244194	0.593274	0.12107	-0.149455	0.723917	0.862415	0.00585772	0.683992	0.0613759	-0.128978	0.760835	0.528792	0.177837	-0.099976	0.81379	0.710655	0.0481789	-0.0662126	0.876214	-0.293241	0.48088	0.653411	0.0789039	0.16535	0.695573	540388	TGFA
ENSBTAG00000000784	brown	0.436608	0.279447	0.75892	0.0290004	-0.364494	0.374693	-0.194765	0.643946	0.656656	0.0769208	0.339561	0.410571	0.418513	0.302103	0.0767536	0.856651	0.661674	0.0739114	0.267182	0.522364	0.147836	0.72682	-0.267511	0.521832	0.735234	0.0376749	512153	MTERF4
ENSBTAG00000000785	turquoise	0.251482	0.547975	0.434155	0.282468	0.0987792	0.81599	0.364692	0.374414	0.427595	0.290624	0.556741	0.151762	0.830382	0.0107005	-0.0653637	0.877792	0.91618	0.00138127	-0.16501	0.696177	0.0686614	0.871664	0.368022	0.369733	0.30458	0.46325	112441466	PASK
ENSBTAG00000000786	turquoise	0.654157	0.0784453	0.852268	0.00719387	-0.575936	0.135156	0.591694	0.122318	0.637794	0.0888635	-0.234164	0.576728	0.624141	0.098137	0.231609	0.581013	0.761925	0.0279984	-0.385599	0.345472	-0.170606	0.686267	0.409908	0.313176	0.237073	0.571863	508566	NQO2
ENSBTAG00000000789	brown	-0.922568	0.0010943	-0.767742	0.0261195	0.609665	0.108552	-0.61789	0.102561	-0.544885	0.162549	0.311416	0.452748	-0.596125	0.118837	0.310652	0.453917	-0.419098	0.301358	0.112351	0.791107	0.319914	0.439831	0.054708	0.897627	-0.0943876	0.824072	505297	PPP1R7
ENSBTAG00000000791	purple	0.0180085	0.966241	0.0804822	0.849746	0.298565	0.472568	0.180493	0.668854	0.470215	0.239683	0.306852	0.459747	0.206323	0.623984	-0.211753	0.614673	0.474895	0.23439	0.0449276	0.915874	0.790262	0.0195897	0.559454	0.149351	0.0506866	0.905125	531593	CALY
ENSBTAG00000000793	turquoise	0.444279	0.270103	0.605141	0.11193	-0.233824	0.577297	0.173082	0.681894	0.636132	0.0899642	0.181266	0.667498	0.41661	0.304536	-0.103532	0.807261	0.718309	0.0447398	-0.121102	0.775144	0.580849	0.131076	0.360541	0.380285	0.323167	0.434928	511043	LAMC2
ENSBTAG00000000795	yellow	0.142088	0.737149	0.246061	0.556919	-0.0240378	0.954946	0.353088	0.390927	0.652515	0.0794565	-0.339237	0.411046	-0.145497	0.731019	0.0153098	0.971299	0.027661	0.948162	0.550064	0.157788	-0.142565	0.736291	0.157461	0.709604	0.167846	0.69115	511042	NMNAT2
ENSBTAG00000000797	pink	0.21823	0.603624	0.120927	0.775462	-0.470758	0.239066	-0.648853	0.0817398	-0.365171	0.373738	-0.0536647	0.899572	-0.390723	0.338542	-0.264231	0.527144	-0.396316	0.331051	0.0826475	0.84574	-0.0606598	0.886542	-0.770283	0.025324	0.252161	0.546857	505981	MRPL9
ENSBTAG00000000799	green	-0.627519	0.095793	-0.664277	0.0723786	0.670981	0.0685169	-0.390371	0.339015	-0.305403	0.461979	0.40735	0.316504	-0.451498	0.261453	-0.245166	0.558402	-0.25915	0.535411	0.2079	0.621275	0.663723	0.0727034	0.19877	0.637007	-0.134078	0.751601	535346	ICA1
ENSBTAG00000000803	grey	0.0309308	0.942042	0.329413	0.425579	-0.38014	0.352927	0.0176553	0.966903	0.250776	0.549137	-0.318236	0.44237	0.198146	0.638087	0.913987	0.00149001	0.235908	0.57381	-0.401104	0.324701	0.0306258	0.942613	0.161832	0.701821	0.0168365	0.968438	523322	ZNF667
ENSBTAG00000000804	blue	0.037362	0.930011	0.114889	0.786471	-0.549971	0.157872	-0.352694	0.391493	-0.213071	0.612418	-0.580492	0.131371	-0.723608	0.0424482	0.197387	0.639401	-0.408431	0.315096	-0.225882	0.590658	0.111462	0.792734	-0.0364486	0.931719	0.03658	0.931474	540817	MOB3B
ENSBTAG00000000806	yellow	-0.146793	0.728691	0.0809353	0.848908	0.38445	0.347035	-0.299411	0.471254	0.477288	0.231706	0.58327	0.129092	-0.0179148	0.966417	-0.243865	0.560558	0.212598	0.613227	0.946299	0.000371724	0.0734047	0.86286	-0.326599	0.429781	0.638455	0.0884277	506045	ATAD1
ENSBTAG00000000807	turquoise	-0.439642	0.275732	-0.317583	0.443359	-0.0627039	0.882738	-0.742339	0.0349264	-0.420446	0.299642	-0.0856797	0.840135	-0.608398	0.109492	0.435132	0.281263	-0.441125	0.273926	-0.164129	0.69774	0.475926	0.233232	-0.184047	0.662625	-0.0457416	0.914354	539132	TMED3
ENSBTAG00000000808	turquoise	-0.306784	0.459852	-0.587502	0.125664	0.0393225	0.926346	-0.366784	0.37147	-0.585603	0.127196	-0.437833	0.277945	-0.810891	0.0146001	-0.113137	0.789671	-0.971253	5.81169e-05	0.146844	0.7286	-0.0588777	0.889859	-0.384136	0.347463	-0.395817	0.331716	768048	COX14
ENSBTAG00000000810	brown	-0.533777	0.173022	-0.879722	0.00396711	0.406846	0.317161	-0.438634	0.276964	-0.856093	0.00666951	0.0351954	0.934063	-0.492581	0.214933	-0.160607	0.704	-0.773671	0.0242869	-0.173494	0.681167	0.312302	0.451394	-0.207502	0.621958	-0.593045	0.121251	338085	COPE
ENSBTAG00000000811	yellow	-0.0367017	0.931246	0.355481	0.387495	0.268887	0.519611	0.0087878	0.983524	0.676798	0.065267	0.558915	0.149828	0.334177	0.418504	0.044232	0.917173	0.584584	0.128022	0.757736	0.0294015	-0.226306	0.589941	-0.0949321	0.823069	0.732786	0.0386514	533809	DDX49
ENSBTAG00000000812	turquoise	-0.225965	0.590517	0.0430954	0.919296	0.563973	0.145381	0.160679	0.703872	0.264494	0.526717	0.835628	0.00977888	0.540571	0.166575	-0.118383	0.780098	0.760643	0.0284231	0.168014	0.690853	0.0690549	0.870933	0.402963	0.322251	0.380545	0.352371	516915	CD300A
ENSBTAG00000000813	blue	0.825629	0.0115815	0.33065	0.423736	-0.515933	0.190585	0.650259	0.0808583	0.069431	0.870235	-0.521859	0.184652	0.427236	0.291074	-0.47703	0.231995	-0.00227009	0.995744	-0.495235	0.212089	-0.0859636	0.839611	0.0297715	0.944211	-0.492077	0.215475	508124	HOMER3
ENSBTAG00000000815	turquoise	0.113227	0.789506	-0.0828015	0.845455	-0.183984	0.662736	0.418612	0.301976	-0.38836	0.341729	-0.350112	0.395213	0.304184	0.463861	0.231393	0.581377	-0.138476	0.743658	-0.558849	0.149887	-0.656575	0.0769696	0.0238902	0.955223	-0.468942	0.241134	512798	EPHA2
ENSBTAG00000000816	pink	-0.307389	0.458922	-0.18765	0.656329	0.362877	0.376976	0.555857	0.152552	0.12778	0.763008	-0.0800876	0.850477	0.173631	0.680927	0.351899	0.392637	0.286095	0.492124	-0.341186	0.408188	0.0941599	0.824491	0.894082	0.00273962	-0.327921	0.427804	538384	PRDM1
ENSBTAG00000000817	turquoise	0.389903	0.339646	0.611409	0.107265	-0.0725425	0.864459	0.241254	0.564894	0.613056	0.106059	0.470841	0.238972	0.659695	0.0750897	-0.153646	0.716416	0.914355	0.0014714	-0.0338586	0.936564	0.288172	0.488845	0.316992	0.444255	0.46616	0.244319	518435	SYNJ2
ENSBTAG00000000818	greenyellow	-0.121757	0.773951	-0.0330986	0.937985	0.127385	0.763724	-0.562963	0.146263	-0.339471	0.410702	0.704036	0.0512772	0.0476888	0.910719	-0.325067	0.432074	0.133867	0.751981	0.17105	0.685481	-0.0643545	0.879668	-0.468066	0.242134	0.459218	0.252359	519417	PLEKHG7
ENSBTAG00000000819	brown	0.641314	0.0865581	0.796743	0.017923	-0.538661	0.168373	0.359523	0.381731	0.603076	0.113492	-0.10187	0.810311	0.479877	0.228821	0.0252742	0.952631	0.735879	0.0374199	-0.378678	0.354935	0.287689	0.489607	0.406045	0.318209	0.264658	0.526452	538070	RFX3
ENSBTAG00000000820	pink	-0.210802	0.616299	-0.0696761	0.869779	0.307973	0.458025	0.380948	0.351819	0.429668	0.288035	-0.153455	0.716756	-0.200413	0.634167	0.0657303	0.87711	0.16501	0.696176	0.133017	0.753519	0.372148	0.363971	0.77729	0.0232085	-0.0777789	0.854752	511812	GNG11
ENSBTAG00000000821	blue	0.134855	0.750195	0.29112	0.484206	-0.00152896	0.997133	0.319055	0.441131	0.385591	0.345483	0.158249	0.7082	0.788931	0.0199437	0.529231	0.177411	0.507955	0.19873	-0.100798	0.81228	-0.268626	0.520032	-0.000632697	0.998814	0.051763	0.903118	616594	GPR137C
ENSBTAG00000000824	turquoise	0.634754	0.0908823	0.797863	0.0176443	-0.31291	0.450466	0.384194	0.347383	0.720694	0.0436993	0.210557	0.616719	0.727068	0.0409915	-0.125708	0.766769	0.76131	0.0282016	0.201337	0.63257	-0.305311	0.462122	-0.0708291	0.867639	0.529309	0.177335	511091	TSEN54
ENSBTAG00000000825	turquoise	-0.826591	0.0113996	-0.911309	0.00163018	0.627788	0.0956077	-0.622287	0.0994375	-0.701598	0.052448	0.244179	0.560038	-0.660368	0.0746876	0.000940751	0.998236	-0.728487	0.0404029	0.288177	0.488838	0.133376	0.752869	-0.281646	0.499176	-0.233536	0.577781	516004	MRPS26
ENSBTAG00000000827	blue	0.376399	0.358077	0.409814	0.313298	0.0613589	0.88524	0.660895	0.0743741	0.512063	0.194514	0.280026	0.501754	0.894805	0.00268541	-0.0696239	0.869876	0.840829	0.00891644	-0.300061	0.470244	0.128641	0.761446	0.541362	0.165833	0.00536789	0.989935	536532	TAOK1
ENSBTAG00000000829	turquoise	-0.20641	0.623833	0.14104	0.739037	0.367538	0.370412	0.104488	0.805506	0.405477	0.318952	0.57213	0.138364	0.433056	0.283827	0.220033	0.600561	0.759543	0.028791	-0.0508802	0.904764	0.447399	0.266347	0.584728	0.127905	0.287476	0.489943	511999	SHPK
ENSBTAG00000000830	turquoise	0.390776	0.338471	0.4811	0.227465	0.0200415	0.962432	0.629973	0.0941105	0.581126	0.130849	0.281651	0.499168	0.872253	0.0047253	-0.0361164	0.932341	0.888238	0.00320399	-0.262953	0.529218	0.146319	0.729542	0.547289	0.160329	0.0921312	0.828229	613826	GPR137B
ENSBTAG00000000831	turquoise	0.218113	0.603824	0.638423	0.0884487	-0.0756592	0.858679	0.499106	0.207976	0.816888	0.0133185	0.112516	0.790805	0.505985	0.200769	0.312629	0.450895	0.855883	0.00669771	0.0980937	0.817251	-0.132333	0.754758	0.546936	0.160654	0.471907	0.237763	613527	CTNS
ENSBTAG00000000833	yellow	0.269071	0.519314	-0.1441	0.73353	-0.0139307	0.973883	0.0262796	0.950748	-0.481895	0.226586	0.233291	0.578191	0.32387	0.433871	-0.598942	0.116654	-0.0562921	0.894675	-0.387901	0.342351	0.0484721	0.909257	-0.230999	0.582038	-0.309416	0.45581	514852	TAX1BP3
ENSBTAG00000000837	turquoise	-0.304315	0.463658	0.0484004	0.909391	0.442035	0.272819	-0.272105	0.514427	0.118616	0.779673	0.926677	0.000932104	0.40188	0.323678	0.038429	0.928017	0.644274	0.0846475	0.206838	0.623098	0.131049	0.757083	0.0545366	0.897947	0.548627	0.159101	286764	PARP1
ENSBTAG00000000838	turquoise	0.5573	0.151263	0.783388	0.02146	-0.313829	0.449065	0.52976	0.176897	0.661804	0.0738348	0.156123	0.711992	0.797141	0.0178237	0.0732724	0.863105	0.938569	0.000553189	-0.226087	0.59031	-0.100161	0.81345	0.377347	0.356769	0.367684	0.370208	515039	CCDC88C
ENSBTAG00000000841	turquoise	0.166219	0.694032	0.270852	0.516444	0.234664	0.575892	0.134486	0.750863	0.284327	0.494922	0.747744	0.0329203	0.798068	0.0175936	-0.204685	0.6268	0.73596	0.0373883	0.0807356	0.849277	-0.00632539	0.98814	-0.00987866	0.981479	0.348823	0.397075	539634	LZTS1
ENSBTAG00000000842	turquoise	0.192635	0.647645	0.583251	0.129108	-0.0328056	0.938534	0.456417	0.255639	0.635011	0.090711	0.268585	0.520098	0.537616	0.169363	0.165908	0.694584	0.941473	0.000479449	-0.110494	0.794504	0.00132564	0.997514	0.666725	0.0709536	0.44383	0.270646	523809	UBASH3B
ENSBTAG00000000843	blue	0.112762	0.790358	0.167923	0.691014	0.0512851	0.904009	-0.149182	0.724406	0.0318645	0.940294	0.560479	0.148445	0.698265	0.0540738	0.114565	0.787063	0.38024	0.352789	0.0274105	0.948631	-0.198091	0.638181	-0.472407	0.237197	0.234668	0.575884	515063	NDRG2
ENSBTAG00000000848	turquoise	-0.0426246	0.920176	0.434113	0.282519	0.139383	0.742022	0.0484349	0.909327	0.400785	0.325122	0.65547	0.0776419	0.443899	0.270562	0.103519	0.807284	0.88624	0.00337366	0.106358	0.802078	-0.0858836	0.839758	0.338367	0.412325	0.693878	0.0562595	510529	SNRNP200
ENSBTAG00000000851	blue	0.417237	0.303733	0.312917	0.450455	-0.0683885	0.872171	0.530403	0.176274	0.435335	0.281013	0.0100846	0.981093	0.846151	0.00808564	0.142994	0.735519	0.394501	0.333473	-0.0690375	0.870965	-0.230607	0.582697	-0.0654648	0.877604	-0.137594	0.745249	532945	CYP20A1
ENSBTAG00000000854	turquoise	-0.00493993	0.990738	0.361323	0.379176	0.117011	0.782598	0.0926324	0.827305	0.41392	0.307989	0.531682	0.175037	0.560793	0.148168	0.256468	0.539794	0.856208	0.00665412	-0.173435	0.681271	0.312247	0.451478	0.454856	0.257478	0.384944	0.346362	404548	SEC16B
ENSBTAG00000000855	turquoise	-0.212132	0.614023	0.124356	0.769225	-0.108178	0.798744	-0.272283	0.514142	0.259252	0.535245	-0.0960996	0.82092	-0.169994	0.687349	0.656652	0.0769228	0.165663	0.695019	-0.1608	0.703657	0.578413	0.133091	0.293938	0.479788	0.125622	0.766924	531367	NXN
ENSBTAG00000000856	green	-0.772686	0.0245856	-0.646971	0.0829272	0.643801	0.0849508	-0.147434	0.727542	-0.518474	0.188029	0.321451	0.437512	-0.296188	0.476273	0.135901	0.748306	-0.275166	0.509515	0.243185	0.561685	-0.530411	0.176266	0.0406489	0.923867	-0.0189715	0.964437	512690	FBXL6
ENSBTAG00000000857	blue	0.430117	0.287475	0.440553	0.274622	-0.0901926	0.831804	0.597063	0.118108	0.459853	0.251617	0.134571	0.750709	0.957411	0.000187001	0.15831	0.70809	0.659973	0.0749237	-0.224852	0.592397	-0.236324	0.573115	0.153918	0.71593	-0.0117758	0.977923	527884	SLC52A2
ENSBTAG00000000859	turquoise	0.219682	0.601157	0.671837	0.0680325	-0.0629678	0.882247	0.216764	0.606119	0.750017	0.0320983	0.419746	0.300532	0.602141	0.114203	0.236015	0.573631	0.961502	0.000138554	0.118491	0.779901	0.0377447	0.929296	0.332685	0.420714	0.643122	0.0853877	527491	SLC38A1
ENSBTAG00000000868	turquoise	0.426646	0.291814	0.773501	0.0243384	-0.285119	0.493668	0.553564	0.154613	0.813621	0.0140075	-0.0198506	0.96279	0.589917	0.12373	0.281645	0.499178	0.82155	0.0123731	0.033809	0.936656	-0.290107	0.485799	0.386626	0.344077	0.450279	0.262904	513942	ZFP1
ENSBTAG00000000869	blue	0.749498	0.0322849	0.758188	0.0292479	-0.497815	0.209342	0.577044	0.13423	0.807092	0.0154507	-0.309142	0.456231	0.664617	0.0721799	0.130522	0.758037	0.531075	0.175623	-0.0726844	0.864196	-0.0292392	0.945208	0.088798	0.834377	0.0859297	0.839673	782050	OBI1
ENSBTAG00000000871	turquoise	0.262005	0.53076	0.636569	0.0896738	-0.0356329	0.933245	0.25373	0.54428	0.6967	0.0548478	0.467339	0.242967	0.690373	0.0580431	0.140559	0.739903	0.980419	1.84943e-05	0.0284376	0.946708	0.114689	0.786836	0.34931	0.396371	0.555522	0.152852	520111	TRIM27
ENSBTAG00000000873	turquoise	0.489353	0.21842	0.645454	0.083892	-0.182877	0.664674	0.584051	0.128455	0.460295	0.251102	0.261408	0.531731	0.776223	0.0235233	-0.143204	0.735141	0.887456	0.00326975	-0.220803	0.599255	-0.294377	0.479101	0.388907	0.34099	0.332398	0.42114	526291	SLC13A3
ENSBTAG00000000874	turquoise	0.524468	0.182071	0.761252	0.028221	-0.25273	0.545923	0.535917	0.170977	0.651947	0.0798081	0.215347	0.608533	0.744211	0.0342235	-0.0332799	0.937646	0.959535	0.000160661	-0.174889	0.678708	-0.0985048	0.816495	0.436838	0.279164	0.414903	0.306725	281039	CAST
ENSBTAG00000000875	turquoise	0.212022	0.614211	0.452456	0.260316	-0.148893	0.724924	0.427906	0.290235	0.23034	0.583146	0.184112	0.662512	0.579517	0.132176	0.180222	0.669329	0.793109	0.0188461	-0.53258	0.174172	-0.0678054	0.873254	0.614143	0.105266	0.176362	0.676114	514944	CEP131
ENSBTAG00000000877	turquoise	0.203027	0.629656	0.324267	0.433276	0.329221	0.425865	0.349213	0.396511	0.555019	0.153303	0.661686	0.0739044	0.647959	0.0823025	-0.427393	0.290877	0.770173	0.0253582	0.363397	0.376241	0.00396036	0.992574	0.212998	0.612544	0.430725	0.286718	530461	ETFBKMT
ENSBTAG00000000878	turquoise	0.478263	0.230618	0.811947	0.0143691	-0.282163	0.498354	0.472631	0.236943	0.755451	0.0301845	0.168833	0.689402	0.647803	0.0824013	0.0950781	0.8228	0.959901	0.000156385	-0.0774865	0.855293	-0.0803238	0.850039	0.440159	0.275102	0.513863	0.192682	539858	RB1CC1
ENSBTAG00000000879	yellow	-0.151437	0.720367	-0.0036801	0.9931	0.329961	0.424762	-0.280199	0.501477	0.176554	0.675777	0.49949	0.20757	-0.24387	0.560549	-0.501886	0.205047	0.0286874	0.946241	0.900548	0.00227938	-0.244928	0.558796	-0.349348	0.396316	0.623536	0.0985602	513585	C14H8orf33
ENSBTAG00000000880	brown	0.742934	0.034702	0.964877	0.000105492	-0.633607	0.0916507	0.252287	0.54665	0.767364	0.0262393	-0.0974565	0.818423	0.413099	0.309047	-0.0395174	0.925982	0.62101	0.100339	0.180515	0.668815	-0.24978	0.550777	-0.110884	0.793791	0.619303	0.101551	506714	GINM1
ENSBTAG00000000892	yellow	-0.282861	0.497246	0.134777	0.750337	0.438629	0.27697	-0.28036	0.501222	0.535052	0.171802	0.683272	0.0617589	0.0608861	0.88612	0.0093978	0.98238	0.420403	0.299697	0.877791	0.00415495	0.0118932	0.977702	-0.141237	0.738682	0.760454	0.028486	782472	CGAS
ENSBTAG00000000894	turquoise	-0.280585	0.500863	-0.266275	0.523832	0.741159	0.035374	0.0801571	0.850348	0.107421	0.80013	0.840146	0.00902676	0.552314	0.155742	-0.240352	0.566395	0.444482	0.269857	0.243129	0.56178	0.235917	0.573795	0.141174	0.738795	0.0649768	0.878511	507476	PGK1
ENSBTAG00000000895	turquoise	0.0048245	0.990954	0.300579	0.469441	0.219021	0.602281	0.61722	0.103041	0.471891	0.237781	0.269655	0.518372	0.585724	0.127098	0.195354	0.642923	0.821834	0.0123168	-0.161688	0.702078	-0.125383	0.767359	0.774929	0.0239085	0.183098	0.664287	538983	TAF9B
ENSBTAG00000000897	turquoise	0.418593	0.302001	0.634688	0.0909265	-0.131225	0.756764	0.444456	0.269889	0.505957	0.200799	0.379649	0.353601	0.79585	0.018147	-0.0523875	0.901953	0.951688	0.000271788	-0.213	0.612541	-0.0719869	0.86549	0.384169	0.347418	0.38344	0.348411	782315	IQGAP2
ENSBTAG00000000898	blue	0.050033	0.906345	0.196812	0.640395	0.187915	0.655866	0.374498	0.360708	0.407631	0.316137	0.322722	0.435598	0.826363	0.0114425	0.404967	0.319619	0.698089	0.0541606	-0.303443	0.465005	0.24245	0.562906	0.412051	0.310401	-0.0570009	0.893355	512581	F2RL2
ENSBTAG00000000900	turquoise	-0.192476	0.647922	0.132546	0.754372	0.361217	0.379325	-0.12305	0.7716	0.20483	0.626551	0.831924	0.0104242	0.554666	0.153621	0.120782	0.775727	0.741214	0.0353533	0.0301039	0.943589	0.214952	0.609207	0.179545	0.670518	0.437584	0.278249	527708	LRRC8C
ENSBTAG00000000902	turquoise	0.366899	0.371309	0.61374	0.105559	0.00366964	0.993119	0.619052	0.10173	0.755649	0.0301163	0.288098	0.488962	0.782484	0.0217137	0.0170735	0.967993	0.93094	0.000781371	0.0574695	0.892482	-0.15586	0.71246	0.454865	0.257467	0.376521	0.357909	532053	OGT
ENSBTAG00000000905	black	-0.337512	0.413582	0.158739	0.707327	0.119912	0.777311	-0.311436	0.452717	-0.0427292	0.91998	0.521443	0.185065	-0.147862	0.726774	0.108704	0.797781	0.450483	0.26266	0.109825	0.795729	-0.182259	0.665757	0.224416	0.593135	0.68962	0.058431	526526	RAB6B
ENSBTAG00000000911	turquoise	0.434367	0.282207	0.694226	0.0560842	-0.122938	0.771804	0.66759	0.0704542	0.816884	0.0133195	0.104713	0.805093	0.615661	0.104165	-0.0143305	0.973134	0.906711	0.00189036	0.00241508	0.995472	-0.0611511	0.885627	0.608379	0.109506	0.374303	0.360978	539313	UBE2H
ENSBTAG00000000913	turquoise	-0.536031	0.170868	-0.818535	0.0129795	0.290577	0.48506	-0.219563	0.601359	-0.720923	0.0436003	-0.356754	0.385675	-0.685044	0.060819	0.0444529	0.916761	-0.909732	0.00171658	-0.0821489	0.846662	-0.00718451	0.98653	-0.0855151	0.840439	-0.628276	0.0952721	616109	UQCR10
ENSBTAG00000000916	purple	-0.211688	0.614784	-0.222578	0.596245	0.406289	0.31789	-0.0939868	0.82481	-0.196808	0.640404	0.59128	0.122647	0.173744	0.680727	-0.321604	0.437282	0.322906	0.43532	-0.232286	0.579877	0.542197	0.165051	0.360093	0.380921	-0.0173984	0.967385	789619	DYNLT2
ENSBTAG00000000917	green	0.651465	0.0801075	0.476161	0.232968	-0.494863	0.212486	0.699475	0.0534803	0.0598709	0.88801	-0.355328	0.387715	0.493208	0.21426	-0.211066	0.615847	0.279764	0.502171	-0.463665	0.247193	-0.648197	0.0821523	0.156959	0.7105	-0.133892	0.751936	510360	BMP1
ENSBTAG00000000918	turquoise	-0.428239	0.289819	-0.137203	0.745955	0.639137	0.0879798	0.269318	0.518915	0.165947	0.694515	0.636673	0.0896048	0.513435	0.193116	0.249966	0.550471	0.6074	0.110236	0.0574552	0.892508	-0.12567	0.766838	0.49503	0.212308	0.15568	0.712782	512804	ERMARD
ENSBTAG00000000919	turquoise	-0.207761	0.621514	-0.161548	0.702326	0.497406	0.209776	0.403605	0.321407	0.0334888	0.937256	0.468884	0.241201	0.586789	0.126238	0.0449636	0.915807	0.562899	0.146319	-0.374348	0.360916	0.245604	0.557677	0.669151	0.0695583	-0.199853	0.635134	538619	HEY2
ENSBTAG00000000920	turquoise	0.086368	0.838863	0.483223	0.22512	0.0994901	0.814683	0.134933	0.750054	0.432059	0.285061	0.62433	0.0980051	0.437149	0.278783	-0.11715	0.782345	0.894747	0.00268974	0.112354	0.791103	-0.0458434	0.914164	0.375391	0.359471	0.677183	0.0650548	788092	DNAH17
ENSBTAG00000000925	purple	0.03426	0.935813	-0.0139734	0.973803	0.337567	0.413501	-0.06646	0.875754	0.449979	0.263261	0.416885	0.304184	0.337856	0.413075	-0.155423	0.713241	0.286808	0.490999	0.259879	0.534222	0.817218	0.0132502	0.0293389	0.945021	0.0117731	0.977927	523294	GLT8D2
ENSBTAG00000000928	turquoise	0.281525	0.499369	0.62615	0.096739	-0.0500255	0.906358	0.533847	0.172956	0.664648	0.0721614	0.274674	0.510303	0.625794	0.0969864	0.0800004	0.850638	0.966271	9.35174e-05	-0.0832539	0.844619	-0.0843299	0.84263	0.618805	0.101906	0.44109	0.273968	506538	SPECC1
ENSBTAG00000000933	yellow	-0.440483	0.274707	0.193233	0.646606	0.264256	0.527104	-0.214777	0.609506	0.306546	0.460219	0.516777	0.189734	-0.00767819	0.985604	0.447443	0.266295	0.530419	0.176258	0.417193	0.303789	-0.285017	0.49383	0.193845	0.645543	0.76472	0.0270855	618673	CCDC183
ENSBTAG00000000936	black	-0.409178	0.314124	-0.777578	0.023124	0.520994	0.185511	0.25689	0.539102	-0.439541	0.275856	-0.18414	0.662463	-0.047932	0.910265	0.0576412	0.892162	-0.516729	0.189783	-0.227805	0.587413	0.100932	0.812034	0.210319	0.617127	-0.850037	0.00751141	508989	SLC39A2
ENSBTAG00000000937	turquoise	0.35943	0.381863	0.691842	0.0572916	-0.101688	0.810645	0.372072	0.364077	0.75431	0.0305803	0.359138	0.382278	0.728857	0.0402505	0.120715	0.775848	0.984527	9.15339e-06	-0.013095	0.97545	0.0912891	0.829782	0.393432	0.334903	0.494824	0.212528	538826	ITPRID2
ENSBTAG00000000939	turquoise	0.713282	0.0469808	0.654815	0.0780419	-0.23779	0.570666	0.736991	0.0369832	0.589351	0.124182	0.0821774	0.84661	0.824288	0.0118382	-0.35283	0.391298	0.767795	0.0261029	-0.182276	0.665727	-0.111721	0.79226	0.336065	0.415714	0.121188	0.774987	532276	KIF16B
ENSBTAG00000000940	turquoise	0.111272	0.793081	0.454898	0.257428	-0.119164	0.778674	-0.4769	0.232141	0.417541	0.303344	0.480519	0.228109	-0.0314982	0.94098	-0.127946	0.762707	0.445932	0.26811	0.420467	0.299616	0.360529	0.380301	-0.196562	0.640829	0.783546	0.0214158	515354	TBCC
ENSBTAG00000000941	turquoise	0.351603	0.393063	0.550786	0.157129	0.00773942	0.985489	0.372876	0.362959	0.577512	0.13384	0.482585	0.225824	0.781414	0.0220166	-0.101933	0.810195	0.948603	0.000326474	-0.109064	0.797122	0.185235	0.660547	0.395443	0.332215	0.365736	0.372944	783000	PLEKHB2
ENSBTAG00000000942	blue	0.664488	0.0722548	0.418717	0.301843	-0.246501	0.556193	0.403834	0.321107	0.458935	0.252689	-0.0110916	0.979205	0.817764	0.0131375	-0.132664	0.754158	0.350712	0.394346	-0.109368	0.796565	0.106698	0.801454	-0.213867	0.611058	-0.150684	0.721715	535132	SIPA1L2
ENSBTAG00000000943	turquoise	-0.0193734	0.963684	0.412403	0.309945	0.0814013	0.848045	0.213058	0.612441	0.550504	0.157386	0.360117	0.380886	0.501447	0.205508	0.411812	0.31071	0.855493	0.00675015	-0.138831	0.743018	0.242979	0.562029	0.583136	0.129201	0.377386	0.356715	789857	ZNF286A
ENSBTAG00000000944	turquoise	0.33006	0.424614	0.525923	0.180641	0.027651	0.948181	0.461156	0.250101	0.478969	0.229832	0.487587	0.220339	0.834166	0.0100305	-0.101522	0.810949	0.934262	0.000675648	-0.109097	0.797061	-0.132522	0.754416	0.355782	0.387066	0.366818	0.371422	788450	LPCAT1
ENSBTAG00000000945	turquoise	0.458043	0.253732	0.703103	0.0517236	-0.146409	0.72938	0.439454	0.275962	0.761384	0.0281771	0.299664	0.470861	0.856559	0.00660731	0.128189	0.762266	0.92957	0.000827914	-0.00832809	0.984386	-0.0209356	0.960757	0.245064	0.55857	0.405734	0.318615	510329	ATP2C2
ENSBTAG00000000946	blue	0.708268	0.0492828	0.722857	0.0427688	-0.487854	0.220048	0.399794	0.326433	0.374012	0.361382	0.0741234	0.861527	0.839153	0.00918878	-0.0324051	0.939283	0.668869	0.0697199	-0.322739	0.435572	-0.282862	0.497244	-0.061197	0.885542	0.214528	0.60993	531539	MEAK7
ENSBTAG00000000948	turquoise	0.655327	0.0777289	0.842914	0.00858486	-0.451845	0.261041	0.176815	0.675317	0.715561	0.0459566	0.119221	0.77857	0.374234	0.361073	-0.260512	0.53319	0.723572	0.0424637	0.0738641	0.862008	0.230041	0.583648	0.132355	0.754717	0.571383	0.138999	508373	RAB2A
ENSBTAG00000000949	turquoise	0.664289	0.0723714	0.850981	0.00737598	-0.342661	0.406031	0.54637	0.161175	0.890006	0.0030585	0.0360911	0.932388	0.62201	0.0996323	-0.114132	0.787853	0.855298	0.00677635	0.0406339	0.923895	0.0576593	0.892128	0.356999	0.385326	0.426216	0.292353	510898	DNAJC9
ENSBTAG00000000950	turquoise	-0.418395	0.302253	-0.763446	0.0274994	0.261107	0.532221	-0.225854	0.590704	-0.847517	0.00788076	-0.173286	0.681535	-0.457393	0.254494	-0.112351	0.791108	-0.848506	0.00773447	-0.0687439	0.871511	-0.314314	0.448325	-0.351301	0.393498	-0.545994	0.161523	510899	MRPS16
ENSBTAG00000000951	turquoise	0.475865	0.233301	0.783282	0.0214896	-0.295031	0.47808	0.466029	0.24447	0.758991	0.0289767	0.106648	0.801547	0.607224	0.110367	0.11956	0.777952	0.93099	0.000779687	-0.160763	0.703722	0.0981369	0.817171	0.51794	0.188564	0.42623	0.292336	614810	JAKMIP3
ENSBTAG00000000955	blue	0.58229	0.129893	0.604557	0.11237	-0.0854691	0.840524	0.62608	0.0967876	0.71943	0.0442488	0.227598	0.587763	0.897072	0.00251995	-0.18153	0.667036	0.803271	0.0163367	0.0151275	0.97164	-0.0328221	0.938503	0.228795	0.585744	0.195826	0.642105	536054	RBM41
ENSBTAG00000000957	turquoise	0.160918	0.703448	0.438966	0.276558	0.151427	0.720385	-0.117294	0.782083	0.666541	0.0710605	0.669506	0.0693555	0.468913	0.241167	-0.134339	0.751129	0.708498	0.0491756	0.484124	0.224128	0.33341	0.41964	-0.0742714	0.861252	0.651813	0.0798912	513265	CDKN2AIP
ENSBTAG00000000958	brown	0.538484	0.168542	0.737593	0.0367483	-0.54437	0.163027	0.0260096	0.951254	0.296614	0.475608	0.0517365	0.903167	0.137776	0.744921	-0.265698	0.524767	0.394309	0.333729	0.218654	0.602903	-0.589614	0.123972	-0.29036	0.485401	0.702754	0.0518908	101904635	ZSWIM3
ENSBTAG00000000959	blue	0.173643	0.680904	0.338266	0.412473	0.10391	0.806566	0.671866	0.0680165	0.506746	0.19998	0.162874	0.699969	0.794301	0.0185401	0.273724	0.511828	0.792762	0.0189359	-0.321047	0.438122	0.00396177	0.992572	0.659534	0.0751864	-0.0180937	0.966082	512243	ZSWIM1
ENSBTAG00000000960	greenyellow	0.655599	0.0775631	0.60392	0.112852	-0.337651	0.413377	0.76586	0.0267184	0.674586	0.0664914	-0.33701	0.414322	0.35982	0.381308	-0.285131	0.493649	0.541272	0.165917	-0.225458	0.591373	0.20953	0.618479	0.65253	0.0794472	-0.0263463	0.950624	101904713	SPATA25
ENSBTAG00000000961	turquoise	0.354707	0.388604	0.568985	0.141047	-0.288085	0.488984	0.150199	0.722585	0.308597	0.457066	0.285042	0.49379	0.695541	0.0554248	0.219137	0.602082	0.78799	0.0201961	-0.457034	0.254915	0.151864	0.719603	0.231875	0.580567	0.271945	0.514685	526835	NEURL2
ENSBTAG00000000962	yellow	0.297255	0.474609	0.378331	0.355413	0.180849	0.66823	0.184754	0.661388	0.771318	0.0250043	0.40303	0.322163	0.402521	0.322832	-0.375684	0.359066	0.507357	0.199349	0.651159	0.0802973	0.20192	0.631565	-0.0493136	0.907687	0.44332	0.271262	507296	STAP1
ENSBTAG00000000964	turquoise	0.145628	0.730784	0.416623	0.304519	0.21431	0.610303	0.116997	0.782625	0.470812	0.239005	0.765355	0.0268806	0.630865	0.0935035	-0.237939	0.570417	0.854732	0.00685322	0.275548	0.508903	-0.025007	0.953132	0.11785	0.781069	0.619476	0.101428	517126	FCRL5
ENSBTAG00000000966	yellow	-0.456458	0.255591	0.050308	0.905832	0.397958	0.328867	-0.18299	0.664475	0.403991	0.3209	0.396258	0.331128	-0.268221	0.520685	0.176308	0.676209	0.25961	0.53466	0.793342	0.018786	-0.244139	0.560103	0.108007	0.799055	0.70566	0.0505062	618565	LOC618565
ENSBTAG00000000967	yellow	0.280454	0.501072	0.37114	0.365375	-0.104543	0.805406	0.00211145	0.996041	0.241131	0.565099	0.23165	0.580944	-0.0235689	0.955825	-0.542875	0.164418	0.171937	0.683915	0.624297	0.0980281	-0.570135	0.140062	-0.353713	0.39003	0.62586	0.0969401	541005	DET1
ENSBTAG00000000970	turquoise	0.489787	0.217949	0.81101	0.0145739	-0.437194	0.278728	0.567321	0.142478	0.702995	0.0517752	-0.178919	0.671618	0.378909	0.354618	0.15294	0.717677	0.774853	0.0239313	-0.166999	0.69265	-0.186586	0.658186	0.576176	0.134955	0.410047	0.312995	538244	ASIC1
ENSBTAG00000000974	turquoise	0.0875717	0.836641	0.54505	0.162396	0.100636	0.812577	0.186241	0.658788	0.607545	0.110128	0.58845	0.124903	0.559763	0.149077	0.102216	0.809676	0.959942	0.000155909	0.170608	0.686263	-0.0562063	0.894835	0.359435	0.381855	0.684483	0.0611154	509885	IARS1
ENSBTAG00000000977	turquoise	0.0999701	0.813801	0.276484	0.507405	0.187802	0.656064	0.59956	0.116178	0.590228	0.123482	0.152322	0.718783	0.557359	0.151211	0.149078	0.724592	0.748641	0.0325944	-0.22118	0.598614	0.346564	0.400348	0.824283	0.0118391	-0.00251432	0.995286	529873	CADM1
ENSBTAG00000000978	turquoise	0.357223	0.385006	0.68846	0.059031	-0.0529746	0.900858	0.457788	0.254031	0.794176	0.018572	0.330428	0.424066	0.584797	0.127849	-0.0716173	0.866176	0.964931	0.000105004	0.119278	0.778466	0.0253837	0.952426	0.501624	0.205322	0.554323	0.153929	100138350	ASH2L
ENSBTAG00000000979	brown	0.307044	0.459452	0.746592	0.033342	-0.619302	0.101552	-0.218564	0.603057	0.539276	0.167793	-0.149784	0.723327	0.0495959	0.90716	0.541461	0.16574	0.41451	0.307231	0.0331633	0.937864	0.00878372	0.983531	-0.111216	0.793184	0.615067	0.104595	515895	SMIM19
ENSBTAG00000000981	turquoise	0.144619	0.732597	0.288	0.489116	0.201311	0.632616	0.698004	0.0542023	0.657414	0.0764613	0.0911614	0.830017	0.675131	0.0661885	0.213197	0.612204	0.614827	0.104769	0.101577	0.810849	-0.202784	0.630074	0.458862	0.252775	0.0432659	0.918978	527321	KLHDC8B
ENSBTAG00000000983	blue	0.131933	0.755482	-0.280568	0.50089	0.243926	0.560457	0.166716	0.693152	-0.137364	0.745665	0.198389	0.637666	0.613431	0.105784	-0.151296	0.720619	-0.0245623	0.953964	-0.281923	0.498736	0.349245	0.396466	-0.168285	0.690373	-0.572018	0.13846	538996	ABCC8
ENSBTAG00000000985	turquoise	0.179808	0.670057	0.536476	0.170445	0.0767493	0.856659	0.117029	0.782566	0.583943	0.128543	0.637562	0.0890165	0.611666	0.107076	-0.0306327	0.9426	0.940435	0.000505018	0.120971	0.775383	0.160759	0.703731	0.274145	0.511152	0.619697	0.10127	783373	RAB10
ENSBTAG00000000986	turquoise	-0.344152	0.403856	0.063384	0.881473	0.160389	0.704388	-0.36658	0.371756	-0.0640187	0.880293	0.486114	0.221947	-0.283981	0.495471	-0.0350364	0.934361	0.34896	0.396876	0.0935717	0.825575	0.128009	0.762593	0.288905	0.48769	0.579886	0.131871	530709	USH1C
ENSBTAG00000000988	turquoise	0.608599	0.109343	0.781138	0.0220952	-0.258936	0.53576	0.676372	0.0655013	0.808673	0.015093	0.0637369	0.880817	0.721395	0.0433963	-0.0868397	0.837992	0.899482	0.00235149	-0.0689757	0.87108	-0.0639223	0.880472	0.472197	0.237434	0.335434	0.416646	507069	BRCA2
ENSBTAG00000000990	yellow	-0.107534	0.799922	-0.193489	0.646161	0.309969	0.454963	-0.20459	0.626963	0.12249	0.772617	0.175781	0.677137	-0.347464	0.399043	-0.49605	0.211219	-0.32622	0.430348	0.860647	0.006078	-0.107488	0.800007	-0.435459	0.280859	0.236716	0.572459	539141	PSMA2
ENSBTAG00000000991	yellow	-0.0751949	0.85954	0.0574558	0.892507	0.328393	0.4271	-0.0806363	0.849461	0.310337	0.454399	0.409488	0.313721	-0.236318	0.573124	-0.587324	0.125807	0.116339	0.783826	0.860524	0.00609342	-0.159326	0.706281	-0.107073	0.800768	0.575035	0.135912	532842	MRPL32
ENSBTAG00000000993	magenta	0.704443	0.0510833	0.797043	0.0178481	-0.345179	0.402361	0.463659	0.2472	0.860922	0.00604334	0.0393051	0.926379	0.72	0.0440007	-0.0774335	0.855392	0.700703	0.0528817	0.177739	0.673692	-0.0706641	0.867945	-0.000844271	0.998417	0.37065	0.366059	616069	N4BP2L1
ENSBTAG00000000995	turquoise	0.501712	0.205229	0.639573	0.087694	-0.0604244	0.88698	0.583359	0.12902	0.905336	0.00197305	0.166577	0.693398	0.700824	0.0528226	-0.107566	0.799864	0.829076	0.0109382	0.136545	0.747143	0.186928	0.657588	0.403997	0.320893	0.292217	0.482485	540234	TENT5A
ENSBTAG00000000998	turquoise	0.259001	0.535654	0.522771	0.183748	-0.0266925	0.949975	0.749898	0.0321413	0.620676	0.100576	0.0354472	0.933592	0.524665	0.181878	0.0748677	0.860147	0.804807	0.0159767	-0.105	0.804567	-0.263368	0.528545	0.744233	0.0342152	0.24832	0.553186	524456	SLC39A6
ENSBTAG00000001001	purple	0.311045	0.453315	-0.0757507	0.85851	0.101283	0.811389	0.230588	0.58273	0.070402	0.868432	0.0658103	0.876962	0.235417	0.57463	-0.595613	0.119237	0.0717602	0.865911	-0.23315	0.578427	0.742141	0.0350015	0.228148	0.586834	-0.398532	0.328105	533461	ANKRD55
ENSBTAG00000001002	turquoise	-0.0345067	0.935351	0.425399	0.29338	-0.0302167	0.943378	0.220464	0.599828	0.364985	0.374	0.27696	0.506645	0.435456	0.280863	0.467706	0.242546	0.806437	0.0156002	-0.275282	0.509329	-0.0380804	0.928668	0.576701	0.134517	0.39059	0.33872	782690	TCF7
ENSBTAG00000001004	turquoise	-0.0154182	0.971096	0.332216	0.42141	0.0490394	0.908198	-0.148066	0.726407	0.233153	0.578422	0.629322	0.0945551	0.643728	0.0849979	0.366578	0.371759	0.72835	0.0404595	-0.116809	0.782967	0.0711883	0.866972	0.000763239	0.998569	0.445152	0.26905	616926	ESAM
ENSBTAG00000001005	blue	0.000186455	0.99965	0.0921816	0.828136	0.25317	0.545199	-0.18501	0.660941	0.177007	0.67498	0.720167	0.043928	0.705207	0.0507206	0.0930139	0.826602	0.512285	0.194287	0.0472466	0.911544	0.277089	0.506439	-0.235568	0.574379	0.214971	0.609175	517697	ZNF280B
ENSBTAG00000001007	blue	-0.0301029	0.943591	-0.10657	0.801688	0.406531	0.317574	0.564949	0.144531	0.247279	0.554906	0.221458	0.598143	0.670263	0.0689242	0.0955692	0.821896	0.483036	0.225326	-0.361791	0.378512	0.398069	0.32872	0.648996	0.0816497	-0.398883	0.32764	535541	SLC25A43
ENSBTAG00000001008	green	0.602296	0.114084	0.677803	0.0647148	-0.864315	0.00562673	-0.18755	0.656504	0.138965	0.742776	-0.356845	0.385546	-0.0867861	0.838091	0.00958669	0.982026	0.135301	0.749389	-0.320342	0.439185	0.0964166	0.820336	-0.193198	0.646667	0.306953	0.459593	369025	PRF1
ENSBTAG00000001009	turquoise	-0.294436	0.47901	-0.172801	0.682391	0.754228	0.0306091	0.109439	0.796434	0.278769	0.503756	0.846789	0.00798956	0.497416	0.209766	-0.218872	0.602532	0.532324	0.174418	0.402554	0.322789	0.201068	0.633035	0.215016	0.609099	0.222519	0.596345	508445	HCLS1
ENSBTAG00000001010	turquoise	0.476504	0.232584	0.683667	0.0615485	-0.167622	0.691547	0.593056	0.121242	0.554098	0.154132	0.257923	0.537414	0.728716	0.0403085	-0.14068	0.739685	0.908264	0.00179966	-0.100504	0.81282	-0.327576	0.428319	0.403357	0.321733	0.417532	0.303356	518395	ADAMTS18
ENSBTAG00000001013	turquoise	0.470819	0.238997	0.69109	0.0576755	-0.137288	0.745802	0.594516	0.120095	0.666713	0.0709609	0.260963	0.532455	0.817979	0.0130935	-0.0168033	0.9685	0.928345	0.00087106	-0.0441891	0.917253	-0.26415	0.527275	0.356926	0.38543	0.396567	0.330717	508169	SLC30A5
ENSBTAG00000001014	blue	0.614252	0.105187	0.577156	0.134136	-0.277712	0.505444	0.690439	0.0580093	0.419224	0.301197	0.0274652	0.948529	0.928229	0.000875195	-0.0171013	0.967941	0.702469	0.0520277	-0.384089	0.347527	-0.272341	0.514048	0.242662	0.562554	-0.00532863	0.990009	537703	MAPK7
ENSBTAG00000001015	turquoise	0.493627	0.21381	0.806199	0.0156549	-0.300835	0.469042	0.561141	0.147861	0.718416	0.0446925	0.0950234	0.822901	0.658535	0.0757855	0.103284	0.807716	0.899373	0.00235893	-0.0407857	0.923612	-0.337182	0.414067	0.381965	0.350426	0.49346	0.213989	533562	TM9SF4
ENSBTAG00000001016	turquoise	-0.491545	0.216049	-0.0534681	0.899938	0.395748	0.331808	-0.406198	0.318008	-0.105424	0.803789	0.821711	0.0123411	0.213206	0.612188	0.290494	0.485191	0.467322	0.242986	0.153823	0.7161	-0.142573	0.736277	-0.0305048	0.942839	0.555467	0.152902	506175	NAA35
ENSBTAG00000001017	turquoise	0.57946	0.132223	0.694782	0.0558048	-0.25333	0.544938	0.696021	0.0551855	0.572674	0.137903	0.106757	0.801346	0.838629	0.00927515	-0.0558016	0.895589	0.868189	0.00517423	-0.254935	0.542304	-0.262247	0.530367	0.408473	0.315041	0.227583	0.587787	535342	SLK
ENSBTAG00000001022	magenta	-0.0355276	0.933442	-0.102918	0.808387	-0.376533	0.357892	-0.658005	0.0761048	-0.619026	0.101748	-0.0688514	0.871311	-0.29144	0.483703	0.155442	0.713207	-0.375033	0.359967	-0.424414	0.294621	0.160649	0.703925	-0.481193	0.227362	-0.0658622	0.876865	521401	AMDHD2
ENSBTAG00000001023	turquoise	0.00205315	0.99615	0.390328	0.339073	0.152507	0.718452	-0.118658	0.779595	0.634392	0.0911243	0.592296	0.121842	0.590476	0.123285	0.364745	0.374339	0.700315	0.0530702	0.36109	0.379505	0.149707	0.723466	-0.100241	0.813303	0.569737	0.140402	505086	ZNF598
ENSBTAG00000001024	turquoise	0.295552	0.477265	0.679134	0.063988	-0.156534	0.711259	0.405981	0.318292	0.597559	0.117723	0.29375	0.480083	0.678621	0.0642672	0.222894	0.595709	0.962066	0.000132616	-0.140972	0.739158	-0.169694	0.687879	0.446866	0.266988	0.496853	0.210364	540181	ARID1A
ENSBTAG00000001026	yellow	-0.342014	0.406977	-0.32484	0.432415	0.476679	0.232388	-0.17034	0.686736	0.0546469	0.897741	0.203516	0.628814	-0.538684	0.168352	-0.465302	0.245305	-0.304899	0.462757	0.83563	0.00977847	-0.0849546	0.841475	-0.120983	0.775361	0.24921	0.551717	534696	BCO1
ENSBTAG00000001027	turquoise	-0.57826	0.133218	-0.24849	0.552905	0.330504	0.423954	-0.268774	0.519793	-0.186504	0.65833	0.367169	0.37093	0.0353963	0.933687	0.597826	0.117517	0.255477	0.541416	-0.322994	0.435188	0.330648	0.42374	0.393694	0.334552	0.0330791	0.938022	510850	SERPINH1
ENSBTAG00000001029	turquoise	-0.0578118	0.891844	0.392811	0.335736	0.177293	0.674477	-0.0949818	0.822977	0.640438	0.0871286	0.579122	0.132503	0.366988	0.371184	0.22525	0.591725	0.787195	0.0204112	0.25107	0.548652	0.424728	0.294225	0.283218	0.49668	0.607281	0.110325	512056	RASGRP2
ENSBTAG00000001030	turquoise	0.523184	0.183339	0.786835	0.0205088	-0.337404	0.413742	0.332971	0.420291	0.612422	0.106522	0.246707	0.555852	0.712193	0.0474755	0.0544613	0.898087	0.933148	0.000709978	-0.216705	0.60622	0.0446723	0.916351	0.303068	0.465584	0.461703	0.249465	535099	MTMR3
ENSBTAG00000001032	turquoise	-0.392035	0.336778	-0.060596	0.88666	0.269686	0.518322	-0.333415	0.419632	0.0262921	0.950725	0.496815	0.210405	0.0702703	0.868676	0.344579	0.403234	0.409238	0.314047	-0.173238	0.681619	0.580415	0.131434	0.346272	0.400772	0.225706	0.590954	327664	PYGM
ENSBTAG00000001034	turquoise	0.780609	0.0222461	0.777743	0.0230758	-0.417482	0.30342	0.76838	0.0259183	0.777006	0.0232922	-0.208554	0.620152	0.667145	0.0707114	-0.171324	0.684998	0.717966	0.0448904	-0.198851	0.636866	0.0281151	0.947312	0.445231	0.268954	0.103666	0.807014	407221	IL18R1
ENSBTAG00000001035	turquoise	0.291578	0.483488	0.786982	0.0204689	-0.266643	0.523236	0.289402	0.486908	0.792674	0.0189587	0.109774	0.795821	0.342875	0.405719	0.25856	0.536373	0.814282	0.0138663	0.217952	0.604097	-0.258976	0.535694	0.324633	0.432726	0.721391	0.0433983	541229	SF1
ENSBTAG00000001036	red	-0.473466	0.236	-0.167789	0.691251	0.485932	0.222145	-0.153807	0.716127	-0.168053	0.690782	0.711326	0.0478712	0.290473	0.485224	0.204281	0.627496	0.326589	0.429795	0.238721	0.569112	-0.528684	0.177942	-0.0913578	0.829655	0.386772	0.343879	512002	HIBADH
ENSBTAG00000001037	magenta	-0.136449	0.747316	0.389607	0.340045	0.0511967	0.904174	0.0764805	0.857157	0.615771	0.104085	0.228655	0.58598	0.368371	0.369244	0.717004	0.0453152	0.669696	0.0692474	0.101835	0.810376	0.0330726	0.938034	0.334475	0.418063	0.452301	0.2605	520058	MAP4K2
ENSBTAG00000001038	pink	0.099136	0.815334	0.174743	0.678965	-0.229851	0.583968	-0.714439	0.0464595	0.118578	0.779742	0.128832	0.761099	-0.393461	0.334865	-0.172897	0.68222	-0.22387	0.594058	0.549014	0.158746	0.277411	0.505925	-0.707519	0.0496325	0.487402	0.22054	613304	SNRPB
ENSBTAG00000001042	turquoise	0.544251	0.163137	0.634163	0.0912782	-0.148774	0.725138	0.83472	0.00993465	0.798277	0.0175418	-0.0711638	0.867018	0.675333	0.0660764	-0.0844126	0.842477	0.767402	0.0262272	-0.0494618	0.90741	-0.10369	0.806969	0.57206	0.138424	0.139143	0.742454	514626	MXD1
ENSBTAG00000001044	turquoise	0.539316	0.167756	0.813282	0.0140803	-0.307809	0.458276	0.198649	0.637216	0.680401	0.0633006	0.354767	0.388518	0.711024	0.0480094	-0.014523	0.972773	0.85797	0.00642145	0.133871	0.751975	-0.156997	0.710431	-0.0528944	0.901008	0.644977	0.0841968	505988	SUPV3L1
ENSBTAG00000001050	turquoise	0.485011	0.223155	0.667074	0.0707519	-0.237274	0.571527	0.60207	0.114257	0.508615	0.19805	0.158788	0.707239	0.754953	0.030357	-0.00560413	0.989492	0.91125	0.00163335	-0.358582	0.383069	-0.115813	0.784784	0.53179	0.174933	0.257884	0.537478	511199	LDLRAP1
ENSBTAG00000001055	turquoise	0.352486	0.391792	0.679849	0.0635992	-0.0336921	0.936875	0.231214	0.581677	0.738391	0.0364381	0.489606	0.218146	0.483657	0.224643	-0.258426	0.536592	0.875825	0.00435201	0.38141	0.351186	-0.059968	0.887829	0.192079	0.648612	0.748396	0.0326834	504520	HNRNPL
ENSBTAG00000001057	blue	0.765027	0.0269862	0.727964	0.0406194	-0.377787	0.356162	0.633668	0.09161	0.620244	0.100882	0.0127781	0.976044	0.88769	0.00324993	-0.13736	0.745672	0.764282	0.0272274	-0.291002	0.484393	-0.000166366	0.999688	0.22986	0.583953	0.0950009	0.822942	532778	ARFGAP3
ENSBTAG00000001058	turquoise	0.31485	0.44751	0.484579	0.223628	-0.26535	0.52533	0.728808	0.0402704	0.298953	0.471965	-0.250934	0.548877	0.26686	0.522885	0.0130438	0.975546	0.541924	0.165306	-0.338	0.412863	-0.483608	0.224697	0.703832	0.0513746	0.121346	0.7747	508325	SRPK3
ENSBTAG00000001059	magenta	-0.80758	0.0153395	-0.860721	0.00606868	0.518177	0.188327	-0.533133	0.173641	-0.808153	0.01521	0.192136	0.648514	-0.536874	0.170067	0.173293	0.681523	-0.569003	0.141031	-0.161767	0.701937	0.255648	0.541136	-5.13895e-05	0.999904	-0.363307	0.376368	614145	IDH3G
ENSBTAG00000001060	turquoise	0.620582	0.100642	0.922089	0.0011143	-0.533315	0.173465	0.325811	0.43096	0.820077	0.012667	-0.0644812	0.879433	0.458631	0.253045	0.125996	0.766245	0.79955	0.0172295	-0.0662082	0.876222	0.0954375	0.822138	0.289888	0.486142	0.516899	0.189611	281736	CXCR4
ENSBTAG00000001061	turquoise	-0.010203	0.980871	0.373174	0.362545	0.0670418	0.874673	0.280397	0.501163	0.339427	0.410767	0.403201	0.321937	0.678821	0.0641583	0.446756	0.267119	0.832327	0.0103528	-0.242441	0.562922	-0.167233	0.692236	0.423789	0.295409	0.324873	0.432366	282001	PRKCA
ENSBTAG00000001066	turquoise	-0.0692197	0.870627	-0.130403	0.758252	0.466299	0.244159	0.493494	0.213953	0.0206835	0.961229	0.478685	0.230148	0.761259	0.0282184	-0.0620501	0.883954	0.536167	0.170739	-0.320391	0.439112	0.0264822	0.950369	0.465499	0.245078	-0.238705	0.569139	100137734	PILRA
ENSBTAG00000001067	greenyellow	0.187971	0.655768	0.0752741	0.859393	0.104667	0.805178	0.917309	0.00132735	0.328396	0.427094	-0.310975	0.453422	0.468774	0.241326	0.0753717	0.859212	0.29719	0.474709	-0.302622	0.466275	-0.180329	0.669142	0.696235	0.0550787	-0.43197	0.285172	519904	GRM2
ENSBTAG00000001068	turquoise	-0.0730734	0.863474	0.454417	0.257996	0.173532	0.681101	0.232135	0.580131	0.628195	0.0953282	0.472247	0.237378	0.46444	0.246298	0.330431	0.424062	0.879561	0.00398254	0.214198	0.610495	-0.155358	0.713357	0.448693	0.264797	0.630183	0.0939679	514550	ZCWPW1
ENSBTAG00000001069	turquoise	-0.34742	0.399107	0.0382434	0.928363	0.58067	0.131224	0.0596703	0.888383	0.280196	0.501483	0.785005	0.0210104	0.22502	0.592113	-0.145413	0.73117	0.60984	0.108422	0.527519	0.179078	-0.259085	0.535517	0.275226	0.509419	0.621702	0.0998495	281542	TP53
ENSBTAG00000001071	blue	0.6703	0.0689035	0.456719	0.255285	-0.377988	0.355885	0.411033	0.311717	0.13201	0.755341	0.0363126	0.931974	0.852237	0.00719813	-0.152133	0.719122	0.434478	0.282069	-0.455251	0.257012	-0.177235	0.674578	-0.136039	0.748056	-0.119618	0.777846	509631	WRAP53
ENSBTAG00000001074	turquoise	-0.183571	0.663458	0.0635172	0.881225	-0.0338314	0.936614	-0.611149	0.107456	-0.0751156	0.859687	0.391202	0.337897	-0.120412	0.776401	0.167997	0.690883	0.203744	0.62842	-0.115873	0.784675	0.595332	0.119457	-0.0473001	0.911444	0.334455	0.418093	618888	SAYSD1
ENSBTAG00000001077	turquoise	0.308642	0.456997	0.372268	0.363805	0.00046342	0.999131	0.548987	0.158771	0.50466	0.202147	0.124755	0.7685	0.587274	0.125847	-0.0456778	0.914473	0.741348	0.0353021	-0.387253	0.343227	0.4727	0.236866	0.735546	0.0375514	-0.0372957	0.930135	532690	OSBPL5
ENSBTAG00000001078	greenyellow	0.488634	0.2192	0.379706	0.353523	-0.1872	0.657113	0.942416	0.000456988	0.424422	0.29461	-0.396659	0.330594	0.438229	0.27746	-0.154283	0.715277	0.340508	0.409182	-0.170976	0.685613	-0.467031	0.24332	0.500443	0.206565	-0.181494	0.667098	513912	SRL
ENSBTAG00000001082	green	0.2802	0.501477	0.440976	0.274107	-0.558341	0.150337	-0.329557	0.425363	-0.164381	0.697293	0.0884639	0.834994	0.206832	0.623108	0.229716	0.584195	0.27795	0.505063	-0.465165	0.245463	-0.0631417	0.881924	-0.260252	0.533614	0.305145	0.462378	789769	SH2D5
ENSBTAG00000001083	turquoise	0.179914	0.66987	0.585306	0.127436	-0.0432195	0.919064	0.326153	0.430448	0.601032	0.115049	0.367166	0.370934	0.62708	0.0960958	0.254767	0.542579	0.961906	0.00013428	-0.132965	0.753614	0.048696	0.908839	0.52342	0.183105	0.471686	0.238013	519251	MAP3K20
ENSBTAG00000001085	turquoise	0.0654713	0.877592	0.240837	0.565588	0.165165	0.695902	0.312531	0.451044	0.304165	0.46389	0.444352	0.270014	0.711656	0.0477201	0.158318	0.708077	0.796131	0.0180763	-0.384268	0.347283	0.329499	0.42545	0.550479	0.157409	0.0725209	0.864499	521099	FAM20A
ENSBTAG00000001086	green	0.445808	0.268259	0.55552	0.152854	-0.87705	0.00422858	-0.286643	0.491258	0.0163323	0.969382	-0.518666	0.187836	-0.315986	0.445783	0.194903	0.643707	-0.0998608	0.814002	-0.266231	0.523903	-0.0673925	0.874021	-0.280012	0.501775	0.266068	0.524168	510008	FHL2
ENSBTAG00000001092	brown	0.661551	0.0739844	0.638437	0.0884395	-0.627451	0.0958398	0.0952853	0.822418	0.464962	0.245697	-0.30469	0.46308	0.379071	0.354395	0.146387	0.72942	0.123341	0.77107	0.126931	0.764548	-0.305376	0.462021	-0.551	0.156935	0.211646	0.614855	507308	PHOSPHO2
ENSBTAG00000001093	green	0.757506	0.0294795	0.788822	0.0199728	-0.856831	0.0065713	0.159782	0.705469	0.175956	0.676829	-0.329951	0.424777	0.137626	0.745192	-0.195343	0.642942	0.319467	0.440507	-0.363954	0.375454	-0.249793	0.550756	-0.0489712	0.908326	0.316661	0.444757	100140861	KLHL23
ENSBTAG00000001094	turquoise	-0.349794	0.395672	-0.0475014	0.911069	0.682134	0.0623673	-0.016151	0.969722	0.423769	0.295434	0.836352	0.00965573	0.354215	0.38931	-0.0608651	0.886159	0.626575	0.0964452	0.463587	0.247283	0.327257	0.428796	0.306202	0.460749	0.424423	0.294609	616677	MTUS2
ENSBTAG00000001096	blue	0.152173	0.71905	0.429583	0.288141	-0.232602	0.579346	0.435782	0.280462	0.588355	0.124978	-0.338967	0.411443	0.337478	0.413632	0.685413	0.0606241	0.372861	0.36298	-0.0612244	0.885491	-0.259658	0.534581	0.303539	0.464857	0.0839691	0.843296	282875	PRKRA
ENSBTAG00000001097	turquoise	0.0159255	0.970145	0.253225	0.54511	0.251944	0.547214	0.0555036	0.896144	0.659997	0.074909	0.449349	0.264014	0.407875	0.31582	0.0872904	0.83716	0.654732	0.0780925	0.179058	0.671373	0.691584	0.0574232	0.358965	0.382524	0.285892	0.492445	509422	FKBP7
ENSBTAG00000001098	turquoise	0.305799	0.461369	0.644255	0.0846593	0.0051573	0.99033	0.423575	0.295679	0.884851	0.00349492	0.257592	0.537956	0.389671	0.33996	-0.1313	0.756628	0.793252	0.0188094	0.463146	0.247793	-0.120606	0.776047	0.356005	0.386745	0.639933	0.0874587	509423	PLEKHA3
ENSBTAG00000001099	turquoise	-0.321348	0.437667	-0.0166152	0.968852	0.0784747	0.853463	-0.015324	0.971272	-0.170199	0.686986	0.203713	0.628474	0.197777	0.638725	0.56424	0.145148	0.393519	0.334788	-0.558159	0.150498	0.072308	0.864894	0.493018	0.214464	0.0194584	0.963525	614601	PIANP
ENSBTAG00000001101	greenyellow	0.537435	0.169534	0.190635	0.651125	-0.266787	0.523004	0.74129	0.0353242	-0.0483169	0.909547	-0.412445	0.309891	0.158657	0.707473	-0.610474	0.107954	0.0083521	0.984341	-0.295669	0.477082	-0.469837	0.240114	0.289132	0.487333	-0.306639	0.460076	616826	IFNLR1
ENSBTAG00000001104	magenta	-0.0284208	0.94674	-0.357361	0.384809	-0.196908	0.640229	-0.252164	0.546853	-0.805161	0.0158945	-0.287899	0.489277	-0.553295	0.154855	-0.4008	0.325103	-0.636242	0.0898909	-0.379224	0.354185	-0.0678826	0.873111	-0.182678	0.665022	-0.356052	0.386679	540247	CMTM4
ENSBTAG00000001105	blue	0.712239	0.0474542	0.597632	0.117666	-0.292031	0.482776	0.751091	0.0317143	0.595479	0.119342	-0.0875159	0.836744	0.893918	0.00275206	-0.0944206	0.824011	0.677092	0.0651047	-0.359357	0.381966	0.0568548	0.893627	0.336273	0.415407	-0.113208	0.789541	281625	ANXA4
ENSBTAG00000001107	yellow	-0.435384	0.280952	-0.207225	0.622434	0.468299	0.241868	-0.440184	0.275072	-0.0022832	0.995719	0.577469	0.133876	-0.205959	0.624608	-0.116032	0.784385	-0.0747047	0.860449	0.870342	0.00493311	-0.393606	0.33467	-0.489216	0.218568	0.558669	0.150046	618428	CACYBP
ENSBTAG00000001108	turquoise	0.43085	0.286563	0.715698	0.0458958	-0.127331	0.763822	0.490891	0.216755	0.699809	0.0533171	0.334058	0.41868	0.779954	0.0224343	0.0104443	0.980418	0.964042	0.000113119	0.020832	0.960951	-0.205951	0.624622	0.327101	0.42903	0.501759	0.20518	513934	GMCL1
ENSBTAG00000001109	grey	0.411796	0.310731	0.289749	0.486361	-0.334956	0.417353	0.0825142	0.845987	-0.00529135	0.990079	-0.163435	0.698972	-0.163159	0.699462	-0.562317	0.146829	-0.158156	0.708365	0.354298	0.389191	-0.665057	0.0719229	-0.423673	0.295556	0.292406	0.482188	445421	MRPS14
ENSBTAG00000001110	blue	0.00748824	0.98596	-0.2291	0.585231	0.344653	0.403126	0.698895	0.0537641	0.0581821	0.891155	-0.0318705	0.940283	0.630575	0.0937007	0.0964381	0.820297	0.191446	0.649713	-0.387273	0.343201	0.0132962	0.975073	0.475986	0.233165	-0.626298	0.0966364	531531	SLC16A5
ENSBTAG00000001112	pink	0.188813	0.654299	0.331124	0.423031	0.119652	0.777784	0.490903	0.216742	0.566021	0.1436	0.195698	0.642328	0.416443	0.304749	-0.117046	0.782534	0.732578	0.0387351	-0.17305	0.681952	0.486039	0.222029	0.789381	0.0198236	0.100378	0.813051	527211	SMOX
ENSBTAG00000001113	turquoise	0.266321	0.523758	0.473409	0.236064	0.161531	0.702356	0.528446	0.178174	0.901272	0.00223118	0.229367	0.584783	0.503263	0.203605	-0.108352	0.798424	0.704868	0.0508812	0.448191	0.265398	0.0265498	0.950243	0.375237	0.359683	0.381652	0.350854	504290	NDUFAF7
ENSBTAG00000001114	turquoise	0.304075	0.464029	0.635768	0.0902059	-0.0561704	0.894902	0.334594	0.417888	0.659938	0.0749445	0.414962	0.306649	0.639448	0.0877758	0.0158848	0.970221	0.980264	1.89354e-05	-0.0521308	0.902432	0.146432	0.72934	0.475165	0.234087	0.505659	0.201108	538447	PRKD3
ENSBTAG00000001116	brown	0.702556	0.051986	0.475042	0.234225	-0.502482	0.204423	0.0228011	0.957263	0.170135	0.6871	-0.0546952	0.897651	0.200821	0.633463	-0.566822	0.142908	0.201422	0.632424	-0.223666	0.594402	0.41522	0.306318	-0.139699	0.741453	0.0709692	0.867379	507327	P4HA2
ENSBTAG00000001117	turquoise	0.534064	0.172747	0.784001	0.0212887	-0.440073	0.275206	0.475296	0.233939	0.578792	0.132776	-0.00671689	0.987406	0.648602	0.0818971	0.19961	0.635555	0.864233	0.00563661	-0.406497	0.317618	-0.0110805	0.979226	0.470213	0.239686	0.302904	0.465838	527956	ANKRD50
ENSBTAG00000001119	turquoise	0.193263	0.646554	0.566322	0.14334	0.0578063	0.891854	0.492514	0.215005	0.6765	0.0654307	0.331981	0.421758	0.463482	0.247405	-0.0536379	0.899622	0.918939	0.00125195	0.111266	0.793092	-0.105546	0.803567	0.63624	0.0898923	0.538081	0.168923	616514	ANKRD13B
ENSBTAG00000001120	turquoise	0.568325	0.141613	0.666725	0.070954	-0.281527	0.499366	0.827001	0.0113228	0.773925	0.0242101	-0.244656	0.559247	0.636595	0.0896565	0.0895668	0.832958	0.668858	0.0697261	-0.10295	0.808329	-0.229621	0.584355	0.489762	0.217976	0.0947193	0.823461	614661	CORO6
ENSBTAG00000001123	turquoise	0.449736	0.263552	0.839397	0.00914891	-0.327928	0.427794	0.46083	0.25048	0.835094	0.00987024	0.0385325	0.927823	0.534335	0.172488	0.220014	0.600592	0.867667	0.0052338	0.068961	0.871107	-0.220347	0.600028	0.368527	0.369026	0.569384	0.140705	513601	SNRNP48
ENSBTAG00000001124	turquoise	0.348766	0.397157	0.618484	0.102135	-0.114865	0.786514	0.56915	0.140905	0.598289	0.117158	0.227153	0.588512	0.809974	0.0148027	0.202286	0.630934	0.934359	0.000672708	-0.22426	0.593397	-0.160919	0.703444	0.490128	0.21758	0.300294	0.469882	533428	GALC
ENSBTAG00000001125	red	0.174112	0.680078	0.327291	0.428746	-0.697613	0.0543954	-0.128523	0.761659	-0.0918725	0.828706	-0.617793	0.10263	-0.176114	0.676551	0.676367	0.0655041	-0.187296	0.656946	-0.382291	0.349981	-0.376124	0.358457	-0.205559	0.625297	0.0165456	0.968983	505890	ADAMDEC1
ENSBTAG00000001126	turquoise	0.358265	0.383521	0.612923	0.106155	0.0130495	0.975535	0.549262	0.158519	0.790955	0.0194072	0.326539	0.42987	0.804006	0.0161638	0.0589624	0.889701	0.943246	0.000437775	0.0668186	0.875088	-0.0281311	0.947282	0.419058	0.301409	0.381158	0.35153	505766	BMP2K
ENSBTAG00000001131	turquoise	0.394676	0.33324	0.623427	0.0986368	-0.120155	0.776868	0.445417	0.26873	0.778239	0.022931	0.184105	0.662524	0.832313	0.0103552	0.294401	0.479065	0.791192	0.0193449	0.0623304	0.883433	-0.0954273	0.822157	0.154452	0.714975	0.310117	0.454736	617865	SLC12A9
ENSBTAG00000001132	yellow	0.000685393	0.998715	0.200813	0.633475	0.225948	0.590546	-0.166927	0.692777	0.559238	0.149542	0.359961	0.381108	-0.186813	0.65779	-0.396186	0.331224	0.195196	0.643199	0.897478	0.00249103	0.127657	0.763231	-0.140921	0.73925	0.630339	0.0938612	534677	GTDC1
ENSBTAG00000001133	turquoise	-0.0191442	0.964113	0.325654	0.431195	0.32453	0.43288	0.401998	0.323522	0.549904	0.157933	0.530829	0.175861	0.439074	0.276426	-0.111981	0.791785	0.871716	0.00478313	0.154888	0.714196	0.0403145	0.924492	0.669289	0.0694797	0.46455	0.246172	524159	VWA8
ENSBTAG00000001134	turquoise	-0.0351773	0.934097	0.349055	0.396739	0.299933	0.470443	0.253902	0.543999	0.50534	0.201439	0.671837	0.0680325	0.686782	0.0599053	0.139495	0.741821	0.907586	0.00183889	0.153836	0.716076	-0.115018	0.786235	0.348117	0.398097	0.514699	0.191833	527938	SRRT
ENSBTAG00000001137	brown	0.608353	0.109525	0.936233	0.000617608	-0.613024	0.106081	0.298868	0.472098	0.641632	0.086352	-0.108778	0.797645	0.262084	0.530631	-0.0125936	0.97639	0.6921	0.0571603	0.0111584	0.97908	-0.304821	0.462877	0.198572	0.637348	0.656809	0.0768276	281078	CLTA
ENSBTAG00000001139	grey	0.0827749	0.845505	0.0575386	0.892353	0.0259807	0.951308	-0.288036	0.489059	-0.329914	0.424831	0.576641	0.134567	0.228123	0.586877	-0.434716	0.281775	0.160063	0.704968	0.0808307	0.849101	-0.332738	0.420635	-0.464838	0.24584	0.350601	0.394508	540446	ACHE
ENSBTAG00000001140	green	0.803523	0.0162774	0.573888	0.136877	-0.700432	0.0530132	0.408849	0.314552	0.49373	0.213699	-0.698023	0.0541934	0.237187	0.571673	-0.0221217	0.958535	-0.0293988	0.944909	-0.104347	0.805765	-0.0430923	0.919302	-0.193965	0.645334	-0.169906	0.687504	614320	IAH1
ENSBTAG00000001141	turquoise	0.326568	0.429827	0.677161	0.065067	-0.0748636	0.860154	0.425755	0.292932	0.72006	0.0439744	0.353233	0.390719	0.664887	0.0720222	0.0608419	0.886203	0.99462	3.87818e-07	-0.0158909	0.97021	0.0157709	0.970435	0.493402	0.214052	0.515893	0.190625	517541	ADAM17
ENSBTAG00000001142	turquoise	0.406913	0.317074	0.716203	0.0456707	-0.133005	0.753541	0.508529	0.198139	0.840913	0.00890299	0.207547	0.621881	0.700492	0.0529843	0.13316	0.75326	0.952659	0.000255926	-0.00130889	0.997546	0.0592026	0.889254	0.480238	0.228421	0.427569	0.290657	782201	GNE
ENSBTAG00000001143	yellow	-0.107306	0.800341	0.0315068	0.940964	0.454491	0.257908	-0.225034	0.59209	0.495923	0.211355	0.636426	0.0897687	0.157813	0.708977	-0.269997	0.517821	0.266858	0.522888	0.836216	0.00967877	0.26133	0.531858	-0.273429	0.512301	0.484987	0.223181	512486	LOC512486
ENSBTAG00000001144	red	0.378331	0.355413	0.0818014	0.847305	-0.585952	0.126913	0.161426	0.702543	-0.0604791	0.886878	-0.914366	0.00147083	-0.236426	0.572943	0.200729	0.63362	-0.577941	0.133483	-0.262283	0.530307	-0.144657	0.732529	-0.251285	0.548299	-0.487161	0.220803	540212	NAA20
ENSBTAG00000001146	turquoise	0.323195	0.434886	0.629686	0.0943065	-0.0537554	0.899403	0.419747	0.300531	0.609386	0.108758	0.408019	0.315632	0.700178	0.0531369	-0.0078367	0.985307	0.990138	2.38002e-06	-0.0964799	0.82022	0.00418287	0.992157	0.486013	0.222057	0.47169	0.238009	540396	HIVEP2
ENSBTAG00000001151	turquoise	-0.32834	0.427179	-0.574414	0.136434	0.267918	0.521175	-0.127192	0.764074	-0.298965	0.471947	-0.203801	0.628323	-0.0590619	0.889516	0.367782	0.370069	-0.612084	0.106769	0.041827	0.921666	-0.00157854	0.99704	-0.370363	0.366459	-0.572632	0.137939	513154	APLP1
ENSBTAG00000001152	black	0.415801	0.305573	0.721451	0.0433724	-0.660977	0.0743255	-0.00150907	0.99717	0.137843	0.744799	-0.0854966	0.840473	0.0777432	0.854818	0.0865935	0.838447	0.442802	0.271889	-0.221981	0.597256	-0.459408	0.252137	-0.000430805	0.999192	0.58056	0.131315	511478	TLE6
ENSBTAG00000001153	turquoise	-0.197879	0.638548	0.205915	0.624684	-0.23921	0.568298	-0.208771	0.61978	0.110211	0.795022	-0.130283	0.758469	-0.0598588	0.888033	0.82512	0.0116786	0.236988	0.572005	-0.362493	0.377518	0.206115	0.624341	0.284406	0.494797	0.160187	0.704749	533595	TLE2
ENSBTAG00000001156	turquoise	0.457156	0.254772	0.578384	0.133115	-0.082925	0.845227	0.361951	0.378285	0.540476	0.166664	0.421879	0.297824	0.747256	0.0330985	-0.225587	0.591155	0.893316	0.00279787	-0.158675	0.707441	0.246951	0.555448	0.34969	0.395823	0.323726	0.434088	282351	ST3GAL1
ENSBTAG00000001160	turquoise	0.100356	0.813092	0.507197	0.199514	0.171436	0.684801	0.211206	0.615607	0.67217	0.0678449	0.612094	0.106762	0.57252	0.138033	0.0154883	0.970964	0.955514	0.000212811	0.223151	0.595274	0.0968159	0.819601	0.389151	0.340661	0.633636	0.0916314	540374	GMEB1
ENSBTAG00000001161	black	0.321571	0.437331	0.716742	0.0454312	-0.21798	0.60405	-0.0354374	0.93361	0.698467	0.0539747	0.302801	0.465998	0.101734	0.810561	-0.193088	0.646858	0.614379	0.105094	0.581861	0.130245	-0.164731	0.696671	-0.0583883	0.89077	0.909911	0.00170664	538649	SINHCAF
ENSBTAG00000001163	green	0.260172	0.533744	0.288768	0.487906	-0.753393	0.0309009	-0.313498	0.449569	-0.358102	0.383753	-0.48864	0.219194	-0.393804	0.334405	0.168734	0.689578	-0.26313	0.528931	-0.459528	0.251997	-0.188794	0.654332	-0.242481	0.562854	0.0749542	0.859986	537167	MACROH2A2
ENSBTAG00000001164	turquoise	0.130467	0.758136	0.542692	0.164588	0.00657695	0.987669	0.174154	0.680004	0.488801	0.219019	0.499665	0.207385	0.411974	0.3105	-0.0277962	0.947909	0.909412	0.00173445	0.00967827	0.981854	0.050539	0.905401	0.476207	0.232918	0.632274	0.0925486	511425	ACAD10
ENSBTAG00000001165	turquoise	0.302685	0.466177	0.634794	0.0908556	-0.544611	0.162803	0.406206	0.317998	0.398625	0.327982	-0.434071	0.282571	0.132691	0.754109	0.491236	0.216382	0.459375	0.252175	-0.363046	0.376736	-0.32935	0.425671	0.487292	0.220661	0.236434	0.572931	534217	AIFM2
ENSBTAG00000001166	turquoise	0.384422	0.347073	0.645058	0.0841449	-0.21299	0.612558	0.627687	0.0956775	0.766264	0.0265891	-0.070176	0.868851	0.650839	0.0804965	0.34301	0.405522	0.815873	0.0135302	-0.219185	0.602001	0.0353209	0.933828	0.601179	0.114937	0.181473	0.667135	784069	HSF5
ENSBTAG00000001168	turquoise	-0.0122126	0.977104	0.323141	0.434967	0.328528	0.426898	0.396602	0.330669	0.514185	0.192354	0.571994	0.138479	0.489176	0.218612	-0.121983	0.77354	0.885985	0.00339568	0.137269	0.745836	-0.00470062	0.991186	0.6299	0.0941606	0.467341	0.242964	518844	BRAP
ENSBTAG00000001171	turquoise	0.139914	0.741064	0.641854	0.0862078	-0.0570538	0.893256	-0.0888039	0.834366	0.780265	0.0223448	0.467743	0.242504	0.381851	0.350582	0.238805	0.568972	0.787406	0.0203538	0.444681	0.269618	0.0696201	0.869884	0.0177128	0.966795	0.823866	0.0119196	514141	OGFOD1
ENSBTAG00000001173	turquoise	0.558499	0.150197	0.777613	0.0231138	-0.24932	0.551537	0.691303	0.0575668	0.792169	0.0190898	0.0347366	0.934921	0.616608	0.103482	-0.0974826	0.818375	0.869394	0.0050384	0.00853682	0.983994	-0.21859	0.603013	0.495845	0.211438	0.404972	0.319614	407770	PLXNA2
ENSBTAG00000001174	yellow	0.0105543	0.980212	0.309657	0.455441	-0.17426	0.679817	-0.498467	0.208652	0.272018	0.514567	0.131923	0.755499	-0.445323	0.268843	-0.107548	0.799898	-0.0517951	0.903058	0.780757	0.0222039	-0.254937	0.542301	-0.52154	0.184968	0.776713	0.0233786	510347	MRPL15
ENSBTAG00000001178	turquoise	0.157772	0.709049	0.522469	0.184047	0.145733	0.730594	0.401217	0.324552	0.750045	0.0320882	0.438236	0.27745	0.534655	0.172181	-0.0147937	0.972266	0.942227	0.00046143	0.167145	0.692391	0.125214	0.767667	0.580006	0.131772	0.519859	0.186643	788351	USPL1
ENSBTAG00000001179	turquoise	0.279005	0.50338	0.628816	0.0949018	-0.00887721	0.983356	0.364581	0.37457	0.699776	0.0533329	0.445757	0.26832	0.780851	0.0221772	0.15383	0.716087	0.956995	0.000192474	0.10204	0.809999	-0.146881	0.728534	0.26883	0.519703	0.536565	0.17036	505802	TEP1
ENSBTAG00000001181	magenta	0.271961	0.514658	0.433028	0.283861	-0.0135512	0.974595	-0.0442148	0.917205	0.806021	0.0156959	0.230884	0.582231	0.34408	0.403962	0.0470809	0.911854	0.389882	0.339675	0.586225	0.126692	0.31458	0.447921	-0.247313	0.55485	0.430162	0.28742	533192	RPS6KC1
ENSBTAG00000001182	turquoise	0.412071	0.310375	0.726137	0.0413807	-0.159075	0.706728	0.172476	0.682963	0.621272	0.100154	0.504445	0.202371	0.657988	0.076115	-0.102118	0.809855	0.921297	0.00114794	0.137575	0.745283	-0.0763952	0.857315	0.0922168	0.828071	0.68687	0.0598589	408000	SEPTIN7
ENSBTAG00000001183	yellow	0.188127	0.655496	0.540225	0.166899	0.127567	0.763394	0.219055	0.602222	0.888773	0.00315949	0.435521	0.280784	0.533923	0.172882	0.0699668	0.86924	0.779152	0.0226656	0.526733	0.179847	0.0450753	0.915598	0.136288	0.747606	0.617263	0.103011	100141057	KLHL33
ENSBTAG00000001185	turquoise	0.0369607	0.930762	0.365515	0.373255	0.279156	0.503139	0.50304	0.203838	0.66613	0.0712988	0.423021	0.296379	0.611022	0.10755	0.10639	0.80202	0.901229	0.00223402	0.0691784	0.870704	0.0812083	0.848403	0.6727	0.0675469	0.336602	0.414923	767828	KMT5B
ENSBTAG00000001187	green	0.635849	0.0901524	0.524042	0.182492	-0.518773	0.187729	0.694611	0.0558909	0.177958	0.673306	-0.408206	0.315389	0.527386	0.179208	-0.0198226	0.962842	0.289413	0.486891	-0.392655	0.335945	-0.687119	0.059729	0.107232	0.800477	-0.101279	0.811396	506193	RASL10A
ENSBTAG00000001188	yellow	0.397821	0.329049	0.291442	0.483701	-0.427666	0.290536	0.322764	0.435534	0.0130851	0.975468	-0.26472	0.526351	0.660915	0.074362	0.452825	0.259878	0.267604	0.521682	-0.789316	0.0198409	0.0175037	0.967187	0.0889398	0.834115	-0.377209	0.35696	281465	ROM1
ENSBTAG00000001189	turquoise	0.389384	0.340346	0.623081	0.0988797	-0.0559897	0.895238	0.479396	0.229356	0.538571	0.168459	0.426094	0.292507	0.762801	0.0277101	-0.140506	0.739998	0.936363	0.00061392	-0.0218159	0.959108	-0.257762	0.537676	0.331562	0.422381	0.474581	0.234743	506192	AP1B1
ENSBTAG00000001192	blue	0.500779	0.206211	0.263571	0.528215	0.0589968	0.889637	0.60475	0.112224	0.311888	0.452027	0.261001	0.532394	0.906901	0.00187909	-0.372169	0.363942	0.548747	0.158991	-0.208216	0.620731	0.0290358	0.945589	0.152656	0.718186	-0.170125	0.687118	505538	STX12
ENSBTAG00000001193	blue	0.248022	0.553678	0.218512	0.603145	0.270542	0.516942	0.229867	0.583941	0.437139	0.278795	0.59658	0.118484	0.807802	0.0152892	-0.252437	0.546403	0.569992	0.140185	0.272253	0.514189	0.0449704	0.915794	-0.138282	0.744007	0.198184	0.638021	508878	UNC93B1
ENSBTAG00000001197	brown	0.874969	0.00443966	0.829888	0.01079	-0.660183	0.0747981	0.291667	0.483347	0.684611	0.0610478	-0.212205	0.613898	0.583941	0.128545	-0.0690666	0.870911	0.487148	0.220817	-0.116681	0.783201	0.177138	0.674749	-0.143941	0.733814	0.191986	0.648774	790164	SLAMF7
ENSBTAG00000001198	blue	0.659479	0.0752192	0.593956	0.120534	-0.471227	0.238534	0.705649	0.0505115	0.314798	0.447589	-0.244457	0.559576	0.676908	0.0652063	-0.0217333	0.959263	0.620847	0.100454	-0.707762	0.0495187	-0.0152791	0.971356	0.52596	0.180605	-0.151487	0.720278	530031	GIMAP7
ENSBTAG00000001199	green	-0.709386	0.0487636	-0.246605	0.55602	0.731647	0.0391107	-0.291205	0.484073	0.0906635	0.830935	0.832027	0.0104058	0.0295694	0.94459	0.217435	0.604976	0.394447	0.333545	0.507655	0.19904	-0.0327576	0.938623	0.177325	0.67442	0.530983	0.175712	504320	DAP3
ENSBTAG00000001204	turquoise	0.494931	0.212413	0.734806	0.0378445	-0.472759	0.236798	0.157977	0.708684	0.433842	0.282854	0.101467	0.811052	0.43192	0.285234	0.0421293	0.921101	0.756421	0.0298507	-0.367321	0.370716	0.21573	0.60788	0.318145	0.442507	0.405216	0.319293	784675	JCAD
ENSBTAG00000001207	purple	0.038005	0.928809	-0.0914089	0.829561	0.135043	0.749856	0.624605	0.0978134	-0.0930941	0.826454	-0.121577	0.77428	0.434882	0.281571	0.0769946	0.856205	0.0740707	0.861625	-0.205484	0.625425	-0.689969	0.0582508	0.193195	0.646672	-0.329297	0.425751	513825	SERPINB8
ENSBTAG00000001212	yellow	-0.0344314	0.935492	-0.287921	0.489241	-0.359317	0.382023	-0.228334	0.586521	-0.6995	0.0534681	-0.499969	0.207064	-0.31475	0.447663	0.243072	0.561874	-0.557801	0.150817	-0.758239	0.0292307	0.151985	0.719386	-0.0908559	0.83058	-0.583298	0.129069	506530	SSR2
ENSBTAG00000001221	greenyellow	0.0612018	0.885533	-0.157645	0.709276	0.125975	0.766283	-0.466539	0.243884	-0.18259	0.665177	0.463092	0.247856	0.164856	0.696449	-0.359833	0.38129	-0.0552461	0.896624	0.0300021	0.94378	0.604627	0.112318	-0.462636	0.248383	-0.0348003	0.934802	782252	NKX3-1
ENSBTAG00000001223	turquoise	0.265443	0.525179	0.671952	0.0679677	-0.0727765	0.864025	0.147149	0.728053	0.754103	0.0306526	0.466172	0.244305	0.67637	0.0655027	0.223091	0.595376	0.927349	0.000907185	0.173665	0.680866	0.0539804	0.898983	0.154404	0.715062	0.639585	0.0876864	515858	CAAP1
ENSBTAG00000001224	turquoise	-0.0412406	0.922761	0.447976	0.265655	0.246787	0.555719	0.0857303	0.840042	0.675381	0.0660497	0.645251	0.0840217	0.446994	0.266833	0.109426	0.796457	0.838954	0.00922151	0.500131	0.206893	-0.13076	0.757606	0.194089	0.645119	0.77276	0.0245631	510301	ATP9B
ENSBTAG00000001225	turquoise	-0.516686	0.189825	-0.240487	0.566171	0.612671	0.10634	-0.243148	0.561748	-0.0377083	0.929364	0.823405	0.0120089	0.263481	0.528361	0.130813	0.757509	0.478149	0.230745	0.0188563	0.964653	0.396316	0.331051	0.299002	0.471889	0.233765	0.577396	511512	RBM14
ENSBTAG00000001228	blue	-0.0359692	0.932616	0.0514944	0.903619	0.187697	0.656246	0.0801054	0.850444	0.346053	0.40109	0.00951184	0.982166	-0.477032	0.231993	-0.515409	0.191114	-0.0273584	0.948729	0.674607	0.06648	3.90553e-05	0.999927	0.189828	0.65253	0.357856	0.384104	504370	CEND1
ENSBTAG00000001229	blue	0.494453	0.212925	0.614016	0.105359	-0.467476	0.24281	0.426368	0.292162	0.381396	0.351205	-0.144429	0.732939	0.774318	0.0240919	0.471009	0.238781	0.575357	0.135641	-0.452111	0.260725	-0.29019	0.485668	0.0848505	0.841667	0.0498632	0.906661	504371	SLC25A22
ENSBTAG00000001233	turquoise	0.505277	0.201504	0.843269	0.00852914	-0.338426	0.412237	0.477248	0.231751	0.857061	0.00654085	0.0337005	0.936859	0.55493	0.153383	0.146886	0.728525	0.896544	0.00255789	-0.0206414	0.961308	-0.00503338	0.990563	0.450497	0.262644	0.497691	0.209474	521837	MPZL3
ENSBTAG00000001235	green	-0.673196	0.0672684	-0.616924	0.103254	0.827539	0.0112222	0.0352543	0.933953	-0.10922	0.796834	0.434333	0.282248	0.139067	0.742592	0.241697	0.564157	-0.0683881	0.872172	0.342118	0.406824	-0.140412	0.740168	0.0773237	0.855595	-0.172991	0.682055	516008	CD200R1L
ENSBTAG00000001242	green	-0.515199	0.191326	-0.298183	0.473163	0.735107	0.0377249	0.399013	0.327468	0.194491	0.644421	0.370506	0.366259	0.108533	0.798094	0.053797	0.899325	0.344239	0.40373	0.237846	0.570572	-0.0784935	0.853428	0.708075	0.0493727	0.0311189	0.94169	281604	ADRB1
ENSBTAG00000001243	greenyellow	0.387531	0.342851	0.277446	0.505868	-0.0270127	0.949376	0.919296	0.00123583	0.331624	0.422288	-0.132452	0.754541	0.751936	0.0314143	-0.0166931	0.968706	0.552369	0.155692	-0.474271	0.235092	-0.175548	0.677548	0.642059	0.0860748	-0.320631	0.438749	509427	AP3M2
ENSBTAG00000001246	blue	-0.0181098	0.966052	0.17711	0.674797	0.27096	0.51627	0.117119	0.782401	0.177474	0.674157	0.702939	0.0518018	0.807998	0.015245	0.13466	0.750549	0.712125	0.0475063	-0.0606864	0.886492	-0.122197	0.773151	0.0551616	0.896782	0.274811	0.510083	282144	ATP1A1
ENSBTAG00000001252	turquoise	0.246374	0.556402	0.586174	0.126734	0.0373402	0.930052	0.537844	0.169147	0.653391	0.0789161	0.358516	0.383163	0.626472	0.0965164	-0.0110295	0.979321	0.955298	0.000215893	0.0469788	0.912044	-0.197833	0.638627	0.559708	0.149126	0.493942	0.213472	529115	HIVEP1
ENSBTAG00000001254	magenta	0.51499	0.191539	0.825314	0.0116415	-0.312619	0.450911	0.298639	0.472454	0.916226	0.00137901	0.121188	0.774987	0.539709	0.167386	0.104713	0.805094	0.845291	0.00821643	0.118298	0.780251	0.209915	0.617819	0.265546	0.525012	0.538208	0.168802	534898	ANKRD46
ENSBTAG00000001257	turquoise	0.287433	0.490011	0.612342	0.10658	-0.0824078	0.846183	0.508407	0.198264	0.661447	0.0740462	0.19083	0.650786	0.457188	0.254735	-0.00923759	0.982681	0.903429	0.00209159	-0.100328	0.813144	0.075433	0.859099	0.71406	0.0466296	0.417809	0.303002	534958	AGTPBP1
ENSBTAG00000001258	turquoise	0.627283	0.0959555	0.687213	0.0596797	-0.362072	0.378115	-0.0461918	0.913514	0.518745	0.187757	0.321772	0.437027	0.540628	0.166521	-0.289634	0.486543	0.53506	0.171795	0.245111	0.558493	0.0241695	0.9547	-0.42475	0.294197	0.542817	0.164472	615627	TMEM50B
ENSBTAG00000001269	turquoise	0.288446	0.488414	0.558593	0.150113	0.0811379	0.848533	0.226854	0.589016	0.684241	0.0612441	0.589824	0.123804	0.672597	0.0676043	-0.149017	0.724702	0.929889	0.000816904	0.181525	0.667044	0.205365	0.62563	0.264336	0.526973	0.553703	0.154487	532600	TMEM165
ENSBTAG00000001273	pink	-0.163085	0.699593	-0.238854	0.568891	0.287286	0.490243	0.698128	0.0541416	0.00616135	0.988448	-0.271603	0.515235	0.0515864	0.903447	0.0425113	0.920387	0.098321	0.816833	-0.392087	0.336707	0.0229705	0.956945	0.903583	0.00208189	-0.499834	0.207207	538639	NLRP3
ENSBTAG00000001274	turquoise	-0.0259195	0.951423	0.0907559	0.830765	-0.0647698	0.878896	-0.124814	0.768393	-0.00639675	0.988006	0.190878	0.650701	0.315271	0.44687	0.360462	0.380396	0.375659	0.3591	-0.575915	0.135174	0.61033	0.10806	0.298787	0.472223	-0.0830505	0.844995	541235	PPM1L
ENSBTAG00000001279	turquoise	-0.0690268	0.870985	0.29006	0.485872	0.259155	0.535403	0.0524936	0.901755	0.457784	0.254036	0.661185	0.0742019	0.617547	0.102807	0.231486	0.581219	0.850986	0.0073752	-0.00780055	0.985375	0.321462	0.437496	0.355173	0.387937	0.410885	0.311909	509346	MPP2
ENSBTAG00000001280	turquoise	-0.332466	0.421039	0.170627	0.68623	0.396292	0.331083	-0.0814794	0.847901	0.369517	0.36764	0.735674	0.0375011	0.468561	0.241569	0.413371	0.308696	0.73197	0.0389801	0.263611	0.528151	-0.0759743	0.858095	0.183986	0.662732	0.580927	0.131013	520639	CLPB
ENSBTAG00000001282	turquoise	0.426818	0.291598	0.762287	0.027879	-0.170229	0.686934	0.392826	0.335716	0.720282	0.0438782	0.353035	0.391004	0.68378	0.0614887	-0.00860468	0.983867	0.982264	1.37627e-05	0.0453292	0.915124	-0.111516	0.792634	0.335678	0.416286	0.597881	0.117474	618573	RALGAPA1
ENSBTAG00000001283	turquoise	0.561111	0.147888	0.743292	0.0345674	-0.17284	0.682322	0.660061	0.0748713	0.791773	0.019193	0.15568	0.712782	0.707258	0.0497543	-0.168609	0.689798	0.883239	0.00363918	0.0827759	0.845503	-0.205962	0.624604	0.392102	0.336688	0.414017	0.307865	506005	RIC1
ENSBTAG00000001286	turquoise	0.332235	0.421381	0.40276	0.322518	-0.0725638	0.86442	0.884157	0.00355659	0.614747	0.104827	-0.308653	0.456981	0.328932	0.426294	-0.0317333	0.94054	0.507086	0.199629	-0.111282	0.793062	-0.154379	0.715106	0.785909	0.0207616	-0.0464088	0.913108	525427	ELMO3
ENSBTAG00000001287	red	-0.688736	0.0588876	-0.447282	0.266487	0.762074	0.027949	-0.460323	0.25107	0.0487552	0.908729	0.666748	0.0709405	-0.218599	0.602997	0.0321909	0.939684	-0.0731646	0.863305	0.850145	0.0074959	0.0260276	0.95122	-0.250322	0.549884	0.379032	0.354449	525426	LOC525426
ENSBTAG00000001289	brown	-0.638504	0.0883957	-0.950403	0.000293766	0.578001	0.133433	-0.2051	0.626085	-0.733699	0.0382853	-0.00057892	0.998915	-0.433337	0.283478	-0.0645903	0.87923	-0.687639	0.0594575	-0.180411	0.668998	0.327609	0.428269	0.0896434	0.832817	-0.699133	0.0536477	534352	MRPL18
ENSBTAG00000001290	turquoise	-0.0257457	0.951748	0.340699	0.408902	0.357755	0.384248	0.396562	0.330724	0.676892	0.0652151	0.546355	0.16119	0.561583	0.147473	0.0463174	0.913279	0.889881	0.00306864	0.252141	0.546891	0.0424467	0.920508	0.561878	0.147214	0.462855	0.24813	510838	TUBD1
ENSBTAG00000001292	pink	-0.212232	0.613854	-0.104827	0.804885	0.288884	0.487724	0.458446	0.253261	0.121844	0.773794	-0.0942893	0.824253	-0.265685	0.524787	-0.193036	0.646948	0.173817	0.680598	-0.0311091	0.941708	0.048161	0.909838	0.871954	0.00475744	-0.0475915	0.9109	280846	LTF
ENSBTAG00000001293	black	0.0857676	0.839973	0.411382	0.311265	-0.357659	0.384384	-0.406544	0.317557	-0.0876256	0.836541	0.228532	0.586187	-0.244302	0.559833	-0.114495	0.787191	0.242335	0.563097	0.0744533	0.860915	-0.289005	0.487533	-0.178297	0.672711	0.712678	0.0472546	100300968	CFAP91
ENSBTAG00000001294	brown	-0.28961	0.486581	-0.607112	0.110451	0.343355	0.405018	0.389087	0.340747	-0.418654	0.301923	-0.332364	0.42119	-0.258117	0.537096	-0.143731	0.734192	-0.386962	0.343621	-0.435685	0.280582	0.22181	0.597547	0.616145	0.103815	-0.776177	0.023537	514688	PPP1R15A
ENSBTAG00000001295	turquoise	0.0471247	0.911772	0.473334	0.236149	0.120288	0.776626	0.165394	0.695495	0.514791	0.19174	0.580599	0.131283	0.64556	0.0838247	0.22568	0.590998	0.836052	0.00970673	0.251171	0.548487	-0.363848	0.375605	0.100254	0.81328	0.64495	0.084214	521542	DEPDC5
ENSBTAG00000001296	turquoise	-0.0659249	0.876748	-0.448694	0.264797	0.367768	0.370089	0.0251694	0.952827	-0.0219688	0.958822	-0.0309626	0.941982	-0.00552972	0.989632	-0.273925	0.511504	-0.482362	0.226069	0.399856	0.32635	0.156407	0.711485	-0.373546	0.362028	-0.424047	0.295083	504456	TMEM50A
ENSBTAG00000001297	magenta	0.502685	0.204209	0.488845	0.218971	-0.0410651	0.923089	0.634804	0.0908488	0.841608	0.00879157	-0.080653	0.84943	0.403159	0.321994	-0.316011	0.445745	0.455224	0.257044	0.393336	0.335032	-0.0140416	0.973675	0.252459	0.546368	0.175759	0.677176	282685	LOC282685
ENSBTAG00000001298	blue	0.098481	0.816539	-0.0244722	0.954133	0.264614	0.526523	0.238509	0.569466	-0.114029	0.788042	0.478925	0.22988	0.523579	0.182948	-0.416511	0.304663	0.240555	0.566057	0.149739	0.723408	-0.554078	0.15415	-0.212938	0.612646	0.0930025	0.826623	538785	STAMBPL1
ENSBTAG00000001301	brown	0.749625	0.0322394	0.925804	0.000965137	-0.763139	0.0275994	0.331958	0.421793	0.489141	0.218649	-0.204287	0.627486	0.503745	0.203101	0.107648	0.799715	0.662155	0.0736266	-0.376866	0.357432	-0.192688	0.647554	0.123711	0.770398	0.372177	0.36393	615467	LRRC32
ENSBTAG00000001302	turquoise	0.315634	0.446318	0.570534	0.139722	0.0590017	0.889628	0.235525	0.57445	0.836292	0.00966588	0.423258	0.29608	0.444166	0.270239	-0.235402	0.574657	0.806191	0.0156568	0.370691	0.366002	0.331939	0.421821	0.301206	0.468468	0.565244	0.144274	535290	MRPS28
ENSBTAG00000001303	red	-0.567659	0.142186	-0.249804	0.550738	0.504584	0.202226	-0.762194	0.0279095	-0.130787	0.757557	0.851602	0.0072877	-0.170356	0.686708	-1.26331e-05	0.999976	0.0831036	0.844897	0.606909	0.110603	0.105878	0.802958	-0.41198	0.310493	0.604951	0.112073	539524	HSPB8
ENSBTAG00000001305	blue	0.0980844	0.817268	0.266983	0.522687	-0.119598	0.777883	-0.146557	0.729115	-0.0632903	0.881647	0.466549	0.243872	0.637778	0.0888739	0.291936	0.482926	0.521358	0.185149	-0.369353	0.367869	-0.0713905	0.866597	-0.155627	0.712876	0.228647	0.585995	613800	ATP2B2
ENSBTAG00000001306	black	0.102955	0.808319	0.677346	0.0649653	-0.276582	0.50725	-0.258627	0.536265	0.597558	0.117724	0.267129	0.522451	0.033891	0.936503	0.302925	0.465807	0.600889	0.115159	0.393634	0.334634	-0.106631	0.801577	-0.0454084	0.914976	0.923776	0.00104485	505694	FXN
ENSBTAG00000001308	turquoise	0.357724	0.384292	0.680238	0.0633888	-0.367607	0.370315	0.131787	0.755745	0.500959	0.206021	0.173955	0.680355	0.661675	0.0739111	0.442611	0.272122	0.798359	0.0175217	-0.330172	0.424448	0.110615	0.794283	0.188477	0.654885	0.370283	0.366571	522763	LOC522763
ENSBTAG00000001311	turquoise	0.111838	0.792046	0.527131	0.179457	-0.012481	0.976601	-0.0418242	0.921671	0.698232	0.05409	0.452403	0.260378	0.60209	0.114241	0.439895	0.275424	0.773224	0.0244222	0.200667	0.633728	0.196075	0.641674	0.0241431	0.954749	0.557252	0.151306	538442	MORF4L2
ENSBTAG00000001314	brown	0.576164	0.134965	0.895353	0.00264484	-0.596066	0.118884	0.00329334	0.993825	0.731971	0.0389797	-0.0728879	0.863818	0.100903	0.812087	-0.0235115	0.955932	0.503496	0.203361	0.341734	0.407386	-0.131373	0.756495	-0.14616	0.729828	0.76188	0.0280131	505816	TRMT6
ENSBTAG00000001315	blue	0.650667	0.0806042	0.643224	0.0853224	-0.149801	0.723297	0.686603	0.0599989	0.818898	0.0129055	0.0678062	0.873253	0.787024	0.0204576	-0.22615	0.590204	0.738817	0.0362731	0.0596188	0.888479	0.0448631	0.915994	0.287148	0.490461	0.159468	0.706028	527219	DMRTA1
ENSBTAG00000001320	turquoise	0.127026	0.764377	0.48537	0.222762	0.186385	0.658537	0.462069	0.249041	0.695993	0.0551993	0.462212	0.248875	0.687845	0.0593504	0.105437	0.803766	0.918371	0.00127792	0.205289	0.625761	-0.191777	0.649137	0.428757	0.289171	0.493098	0.214378	505361	VPS16
ENSBTAG00000001321	brown	-0.482526	0.225888	-0.640952	0.086794	0.491987	0.215572	0.314622	0.447857	-0.417092	0.303918	-0.151494	0.720265	-0.321147	0.437971	-0.0840005	0.843238	-0.288582	0.4882	-0.300939	0.468882	0.117558	0.781602	0.68721	0.0596814	-0.582536	0.129692	281251	IL1B
ENSBTAG00000001322	green	0.349446	0.396174	0.279839	0.502052	-0.582679	0.129575	-0.378066	0.355778	-0.238572	0.569362	-0.0840938	0.843066	0.18262	0.665124	0.194133	0.645042	0.00389477	0.992697	-0.547119	0.160485	0.230875	0.582247	-0.415153	0.306404	-0.0249884	0.953166	539526	SAXO1
ENSBTAG00000001323	turquoise	0.211013	0.615937	0.519047	0.187455	0.156489	0.711337	0.280896	0.500368	0.703775	0.0514019	0.603203	0.113395	0.727294	0.0408974	-0.0323407	0.939403	0.948054	0.000336923	0.211358	0.615347	0.0991227	0.815359	0.289305	0.487061	0.539549	0.167536	450214	CENPC
ENSBTAG00000001325	blue	-0.189686	0.652778	-0.0130002	0.975627	0.24029	0.566499	0.516937	0.189573	0.232264	0.579915	-0.0295014	0.944717	0.455144	0.257138	0.572855	0.13775	0.328074	0.427576	-0.14677	0.728733	-0.361674	0.378678	0.441825	0.273075	-0.156024	0.712168	504557	UPB1
ENSBTAG00000001328	turquoise	0.270242	0.517425	0.73202	0.0389598	-0.270794	0.516537	0.113702	0.788639	0.665705	0.0715455	0.265605	0.524917	0.573837	0.13692	0.438792	0.276771	0.873743	0.00456719	-0.0400669	0.924955	-0.00135793	0.997454	0.206272	0.624071	0.603912	0.112858	444868	SLBP
ENSBTAG00000001329	turquoise	0.331947	0.421809	0.636556	0.0896822	-0.209826	0.617971	0.291766	0.483192	0.404808	0.319828	0.352467	0.39182	0.764077	0.0272938	0.203278	0.629223	0.855584	0.00673783	-0.168181	0.690556	-0.36038	0.380513	0.143142	0.735253	0.472566	0.237017	506200	CLPTM1L
ENSBTAG00000001332	red	-0.332013	0.421711	-0.0753689	0.859218	0.559058	0.149701	-0.0818111	0.847287	-0.0212003	0.960261	0.9156	0.00140949	0.383664	0.348106	-0.173824	0.680585	0.570136	0.140062	0.225135	0.591918	-0.138736	0.743189	0.128887	0.761	0.451767	0.261133	281937	MYO1C
ENSBTAG00000001333	greenyellow	0.820315	0.0126192	0.702998	0.0517737	-0.770044	0.0253982	0.640111	0.0873424	0.226587	0.589467	-0.543726	0.163626	0.39232	0.336395	-0.127891	0.762807	0.35054	0.394595	-0.606155	0.111167	-0.331929	0.421836	0.267977	0.52108	-0.0781555	0.854054	281993	PPARG
ENSBTAG00000001338	turquoise	0.164072	0.697841	0.537359	0.169606	-0.0538937	0.899145	0.112655	0.790552	0.494515	0.212859	0.42396	0.295193	0.346412	0.40057	-0.0226021	0.957635	0.851271	0.0073346	-0.0576953	0.892061	0.265566	0.52498	0.485604	0.222505	0.561909	0.147187	408018	CCR3
ENSBTAG00000001342	turquoise	0.138204	0.744148	0.29193	0.482934	0.182223	0.66582	-0.0635972	0.881076	0.583197	0.129152	0.418263	0.302422	-0.0421433	0.921075	-0.542498	0.16477	0.350761	0.394275	0.748355	0.0326981	0.233852	0.577251	-0.0237984	0.955395	0.61046	0.107964	783948	RSL24D1
ENSBTAG00000001343	magenta	0.452429	0.260348	0.524339	0.182198	-0.0997505	0.814205	0.666285	0.0712085	0.822778	0.0121313	-0.142285	0.736794	0.506401	0.200337	-0.0103715	0.980555	0.485552	0.222562	0.30391	0.464284	-0.244057	0.560239	0.220961	0.598985	0.172241	0.683379	527397	DEPDC1
ENSBTAG00000001346	turquoise	0.604021	0.112775	0.652353	0.0795564	-0.28883	0.487808	0.668499	0.0699318	0.892731	0.00284282	-0.276085	0.508044	0.44835	0.265208	-0.0474295	0.911203	0.581408	0.130617	0.000874502	0.99836	0.240274	0.566525	0.48625	0.221798	0.0857563	0.839994	785714	STRA8
ENSBTAG00000001348	red	-0.609592	0.108606	-0.31627	0.445351	0.716522	0.045529	-0.235456	0.574565	-0.157584	0.709386	0.888395	0.00319092	0.0680756	0.872752	-0.107249	0.800444	0.382168	0.350148	0.25662	0.539544	0.0365828	0.931468	0.248061	0.553614	0.38287	0.34919	507292	COMMD8
ENSBTAG00000001349	blue	0.402759	0.32252	0.492547	0.21497	-0.147991	0.726542	0.413959	0.30794	0.33277	0.420589	0.302251	0.466849	0.920689	0.00117422	0.117551	0.781615	0.803914	0.0161854	-0.429256	0.288548	-0.0228912	0.957094	0.252499	0.546303	0.107754	0.79952	514928	KIF1C
ENSBTAG00000001352	green	-0.0913233	0.829719	0.0495839	0.907183	0.484786	0.223402	0.610988	0.107575	0.609279	0.108837	0.236705	0.572477	0.510392	0.196223	0.108912	0.797398	0.548251	0.159446	0.220992	0.598933	0.0509036	0.904721	0.595723	0.119151	0.000191626	0.999641	513180	ENTR1
ENSBTAG00000001353	black	0.169538	0.688155	0.44476	0.269522	-0.0441826	0.917265	-0.346294	0.40074	0.278681	0.503897	0.675906	0.0657591	0.302136	0.467026	-0.223803	0.594171	0.515144	0.191383	0.461165	0.250091	-0.160264	0.704611	-0.440007	0.275288	0.80628	0.0156364	767847	PMPCA
ENSBTAG00000001354	magenta	0.523989	0.182544	0.690068	0.0582002	-0.231944	0.580452	0.465111	0.245525	0.895067	0.002666	0.0232313	0.956457	0.738714	0.0363127	0.216263	0.606972	0.740788	0.0355158	0.0437542	0.918066	0.157553	0.70944	0.210823	0.616264	0.244727	0.55913	506349	INPP5E
ENSBTAG00000001356	brown	0.790677	0.0194803	0.921493	0.00113954	-0.599494	0.116229	0.508816	0.197843	0.605377	0.111752	-0.070662	0.867949	0.64295	0.0854989	-0.110563	0.794377	0.76072	0.0283974	-0.189897	0.65241	-0.302449	0.466542	0.153138	0.717324	0.408062	0.315577	534262	USP38
ENSBTAG00000001359	green	0.379689	0.353546	0.579467	0.132217	-0.791041	0.0193845	-0.289947	0.486051	0.0913768	0.82962	-0.366135	0.372382	-0.201428	0.632415	0.283396	0.496398	0.0990656	0.815464	-0.342028	0.406957	0.111427	0.792798	-0.113212	0.789534	0.315701	0.446216	538799	B3GNT7
ENSBTAG00000001360	turquoise	-0.322811	0.435463	-0.65172	0.0799488	0.0705395	0.868177	-0.278841	0.503642	-0.592935	0.121338	-0.501851	0.205083	-0.715811	0.0458452	0.000992188	0.99814	-0.979955	1.98338e-05	0.00734735	0.986224	0.0289805	0.945692	-0.298324	0.472944	-0.573099	0.137543	326582	RPS12
ENSBTAG00000001364	turquoise	0.194042	0.645201	0.491623	0.215965	0.170447	0.686547	0.161348	0.702681	0.620733	0.100535	0.63628	0.0898657	0.409925	0.313154	-0.375905	0.358759	0.803897	0.0161894	0.474198	0.235174	-0.0237628	0.955461	0.188201	0.655366	0.724875	0.0419112	767944	DPH6
ENSBTAG00000001368	magenta	0.421555	0.298235	0.707322	0.0497246	-0.12056	0.77613	0.265907	0.524428	0.816303	0.0134403	0.292973	0.4813	0.412659	0.309616	-0.211565	0.614994	0.700266	0.0530943	0.561787	0.147294	-0.262416	0.530091	-0.00303995	0.9943	0.730869	0.0394267	531137	LGALS3BP
ENSBTAG00000001374	blue	0.860323	0.00611893	0.786123	0.0207032	-0.502341	0.204569	0.526643	0.179935	0.627529	0.0957866	-0.0597304	0.888272	0.814874	0.0137406	-0.181928	0.666338	0.641752	0.0862741	-0.173892	0.680466	-0.0647009	0.879024	-0.0118266	0.977827	0.151801	0.719715	509616	METTL27
ENSBTAG00000001385	turquoise	0.344736	0.403006	0.720435	0.0438118	-0.32621	0.430362	0.247836	0.553985	0.572919	0.137696	0.164061	0.69786	0.542882	0.164412	0.298827	0.472161	0.881942	0.00375799	-0.281168	0.499935	0.105946	0.802832	0.430768	0.286665	0.454635	0.257739	539320	ZSCAN2
ENSBTAG00000001387	turquoise	0.113331	0.789317	0.565184	0.144327	0.0776585	0.854975	0.347254	0.399347	0.720975	0.0435778	0.419007	0.301474	0.578126	0.133329	0.217673	0.604571	0.958166	0.000177337	0.123744	0.770337	-0.0397718	0.925507	0.500531	0.206472	0.573619	0.137104	783802	WDR73
ENSBTAG00000001390	turquoise	0.553714	0.154478	0.729605	0.0399428	-0.181024	0.667922	0.590379	0.123362	0.677724	0.0647579	0.248246	0.553309	0.777571	0.0231262	-0.166798	0.693006	0.893452	0.00278743	0.0298392	0.944085	-0.290383	0.485365	0.28402	0.495409	0.435293	0.281064	511328	B4GALT4
ENSBTAG00000001391	pink	-0.0949883	0.822965	0.0232109	0.956495	0.337511	0.413584	0.624142	0.0981368	0.32403	0.433631	0.105878	0.802957	0.303525	0.464879	0.0143185	0.973157	0.551391	0.156579	-0.260967	0.53245	0.251644	0.547708	0.970506	6.27293e-05	-0.134567	0.750716	522004	ANKRD42
ENSBTAG00000001393	turquoise	0.776997	0.0232949	0.886257	0.00337218	-0.479628	0.229099	0.532912	0.173853	0.747254	0.0330994	0.0082972	0.984443	0.767736	0.0261215	-0.0809419	0.848896	0.823823	0.0119279	-0.132018	0.755328	-0.0786689	0.853103	0.182186	0.665884	0.348352	0.397756	615211	MTF2
ENSBTAG00000001394	pink	-0.121497	0.774426	-0.223542	0.594612	0.0743972	0.861019	-0.67002	0.0690628	-0.0645632	0.87928	0.120129	0.776916	-0.363117	0.376636	-0.116663	0.783233	-0.517184	0.189324	0.613445	0.105774	0.232219	0.57999	-0.820442	0.0125938	0.134773	0.750343	618580	TMED9
ENSBTAG00000001395	turquoise	-0.253536	0.5446	0.184201	0.662355	0.462958	0.248011	0.214278	0.610357	0.532888	0.173876	0.570436	0.139806	0.205526	0.625353	-0.00638286	0.988032	0.737063	0.0369553	0.37098	0.365598	0.0662726	0.876102	0.614317	0.10514	0.549247	0.158533	540784	C1H21orf91
ENSBTAG00000001396	turquoise	-0.145479	0.731051	0.156186	0.71188	0.314925	0.447395	0.146341	0.729503	0.355229	0.387856	0.551658	0.156337	0.543303	0.164019	0.248137	0.553488	0.773645	0.0242946	-0.176018	0.676719	0.416233	0.305018	0.558367	0.150314	0.210768	0.616357	504694	ADAMTS7
ENSBTAG00000001398	turquoise	0.424438	0.29459	0.744643	0.0340626	-0.188294	0.655205	0.484486	0.223731	0.764618	0.0271184	0.218984	0.602342	0.678341	0.0644203	0.0983497	0.81678	0.974369	4.12914e-05	-0.0828389	0.845386	0.0248336	0.953456	0.498034	0.20911	0.459274	0.252293	540568	ATP2A2
ENSBTAG00000001400	turquoise	0.424797	0.294138	0.679283	0.0639069	-0.150003	0.722936	0.444788	0.269488	0.576444	0.134731	0.362884	0.376966	0.805415	0.0158356	0.0113011	0.978812	0.967735	8.19528e-05	-0.149347	0.724111	-0.119024	0.778928	0.351743	0.392862	0.433676	0.283059	534923	AKT2
ENSBTAG00000001403	magenta	0.174266	0.679806	0.637339	0.0891639	-0.162009	0.701506	0.25181	0.547436	0.863816	0.00568684	0.0145807	0.972665	0.252348	0.546551	0.402118	0.323364	0.709979	0.0484898	0.187351	0.656851	0.134808	0.75028	0.451955	0.26091	0.524817	0.181727	528478	PRKCI
ENSBTAG00000001405	turquoise	0.397071	0.330046	0.667467	0.0705253	-0.13525	0.749482	0.437943	0.277809	0.652364	0.0795502	0.294772	0.478484	0.631221	0.093262	-0.047452	0.911161	0.958123	0.000177874	-0.149517	0.723806	0.149267	0.724255	0.547219	0.160393	0.420065	0.300127	281195	GLCE
ENSBTAG00000001407	brown	0.611304	0.107342	0.881591	0.00379055	-0.610343	0.108051	-0.0692431	0.870583	0.504934	0.201861	0.132163	0.755064	0.295953	0.476639	-0.103606	0.807125	0.601365	0.114795	0.113142	0.789663	-0.160826	0.70361	-0.228473	0.586287	0.74646	0.0333903	508867	AP3S2
ENSBTAG00000001408	purple	0.00507354	0.990487	0.019698	0.963076	-0.0508549	0.904811	0.582232	0.129941	-0.1857	0.659734	-0.20532	0.625708	0.372671	0.363243	0.315513	0.446502	0.225364	0.591532	-0.609778	0.108468	-0.548411	0.159299	0.49168	0.215903	-0.309859	0.455131	539715	CNRIP1
ENSBTAG00000001410	turquoise	0.645182	0.0840657	0.747609	0.0329695	-0.375489	0.359336	0.644713	0.0843659	0.715206	0.0461154	-0.0737487	0.862222	0.789309	0.0198427	0.105944	0.802836	0.825666	0.0115744	-0.347729	0.398659	0.10268	0.808824	0.457745	0.254081	0.11872	0.779483	517332	GRAMD1B
ENSBTAG00000001412	greenyellow	-0.240502	0.566146	0.089801	0.832526	-0.0853716	0.840704	-0.833736	0.0101052	-0.0769729	0.856245	0.321234	0.437839	-0.541821	0.165403	0.0171904	0.967774	-0.135772	0.748538	0.568367	0.141577	-0.0613343	0.885286	-0.578019	0.133418	0.729643	0.0399272	615200	N6AMT1
ENSBTAG00000001414	turquoise	0.472691	0.236876	0.680399	0.0633017	-0.131173	0.756858	0.580306	0.131524	0.755099	0.0303063	0.200398	0.634192	0.689382	0.0585535	-0.075808	0.858404	0.941147	0.000487393	-0.113375	0.789236	0.144429	0.732939	0.575445	0.135568	0.330585	0.423833	616416	KCTD12
ENSBTAG00000001415	brown	-0.881731	0.00377759	-0.775609	0.0237057	0.785842	0.02078	-0.528984	0.177651	-0.56548	0.14407	0.609901	0.108377	-0.449354	0.264008	-0.0683503	0.872242	-0.264102	0.527353	0.250835	0.549039	0.19639	0.641127	0.0521508	0.902394	0.0261934	0.95091	100125940	THOC6
ENSBTAG00000001419	purple	-0.167886	0.691078	0.186675	0.658031	-0.14789	0.726723	-0.222544	0.596303	-0.0485613	0.909091	0.0125732	0.976428	-0.32671	0.429613	0.204657	0.626849	-0.0343089	0.935721	0.399563	0.326738	-0.833236	0.0101926	-0.277729	0.505417	0.587021	0.126051	507154	MRPL4
ENSBTAG00000001420	turquoise	0.548187	0.159504	0.728305	0.040478	-0.350182	0.395112	0.552341	0.155718	0.577661	0.133716	0.0213533	0.959975	0.568072	0.141831	-0.0623342	0.883426	0.8561	0.00666856	-0.362069	0.378119	0.0946078	0.823666	0.60219	0.114165	0.270334	0.517278	768242	ABHD12
ENSBTAG00000001424	turquoise	0.550384	0.157496	0.787746	0.020262	-0.308218	0.457649	0.369339	0.367889	0.633949	0.0914215	0.273042	0.512923	0.724583	0.0420346	-0.0418778	0.921571	0.942023	0.000466253	-0.163951	0.698056	0.0309728	0.941963	0.300934	0.468889	0.471478	0.238249	540526	MSH6
ENSBTAG00000001425	turquoise	0.411247	0.31144	0.707948	0.049432	-0.122338	0.772895	0.391796	0.337099	0.715807	0.0458469	0.38129	0.35135	0.769461	0.0255796	0.0395004	0.926014	0.988037	4.24191e-06	-0.0220252	0.958716	0.0193507	0.963726	0.34408	0.403962	0.498973	0.208116	508172	FBXO11
ENSBTAG00000001429	black	0.472994	0.236533	-0.130451	0.758165	-0.191818	0.649066	0.52871	0.177917	-0.300528	0.469519	-0.453679	0.258867	0.122416	0.772752	-0.618843	0.101879	-0.300555	0.469478	-0.523323	0.183201	0.0635772	0.881114	0.145372	0.731243	-0.731406	0.0392085	510912	NEURL1B
ENSBTAG00000001432	turquoise	0.0503491	0.905755	0.256452	0.539819	0.288735	0.487959	0.181718	0.666705	0.27903	0.50334	0.669299	0.0694742	0.458822	0.252821	-0.34846	0.397601	0.601328	0.114822	0.447301	0.266465	-0.489277	0.218502	-0.0168693	0.968376	0.581733	0.13035	616011	LOC616011
ENSBTAG00000001435	turquoise	-0.358947	0.382549	-0.00708503	0.986716	0.485522	0.222595	-0.0314447	0.94108	0.00357355	0.9933	0.81976	0.012731	0.371059	0.365488	0.0151772	0.971547	0.596544	0.118512	0.199932	0.634998	-0.341678	0.407469	0.168549	0.689905	0.505238	0.201546	507137	ARL6IP6
ENSBTAG00000001439	brown	-0.56159	0.147467	-0.692721	0.0568446	0.592591	0.121609	-0.27569	0.508676	-0.571642	0.138778	0.355551	0.387396	-0.453233	0.259395	-0.421143	0.298758	-0.305981	0.461089	-0.00718397	0.986531	0.396006	0.331465	0.240053	0.566894	-0.22283	0.595818	781811	HESX1
ENSBTAG00000001440	red	0.0459298	0.914003	0.282869	0.497233	0.225373	0.591517	-0.0281931	0.947166	0.204246	0.627556	0.821696	0.0123441	0.597125	0.11806	-0.198866	0.63684	0.752509	0.0312118	0.120835	0.77563	-0.0453832	0.915023	0.0283187	0.946931	0.54219	0.165058	510978	PMM2
ENSBTAG00000001444	turquoise	-0.204225	0.627591	0.267027	0.522615	0.38555	0.345538	0.041811	0.921696	0.431304	0.285999	0.770738	0.0251833	0.45053	0.262605	0.1042	0.806034	0.796256	0.018045	0.396638	0.330623	-0.218861	0.602551	0.213687	0.611366	0.699576	0.0534308	282654	TNXB
ENSBTAG00000001446	yellow	-0.324967	0.432224	-0.522068	0.184444	0.307915	0.458113	-0.403411	0.321661	-0.14037	0.740244	-0.0617281	0.884553	-0.350249	0.395015	0.0668078	0.875108	-0.675801	0.0658174	0.493146	0.214326	0.199919	0.635021	-0.562994	0.146235	-0.259047	0.535578	505914	ABRACL
ENSBTAG00000001449	turquoise	-0.539394	0.167682	-0.590031	0.12364	0.511212	0.195383	-0.178507	0.672341	-0.0897174	0.83268	-0.0203448	0.961864	-0.267109	0.522482	0.292694	0.481737	-0.520453	0.18605	0.476701	0.232363	-0.0321053	0.939844	-0.249597	0.55108	-0.259141	0.535426	780787	SRA1
ENSBTAG00000001450	turquoise	0.385019	0.346261	0.631283	0.0932199	-0.0844113	0.842479	0.577322	0.133998	0.820864	0.0125094	0.150322	0.722363	0.79672	0.0179288	0.237283	0.571511	0.869976	0.00497361	-0.00736434	0.986192	-0.0276939	0.948101	0.405934	0.318353	0.283078	0.496902	525278	APBB3
ENSBTAG00000001455	turquoise	-0.195876	0.642018	0.17929	0.670966	0.36195	0.378287	-0.0784783	0.853456	0.204961	0.626326	0.831306	0.0105344	0.369928	0.367066	-0.0847947	0.84177	0.756996	0.0296537	0.151634	0.720014	0.0661244	0.876378	0.285289	0.493399	0.594444	0.120151	615851	HOXA7
ENSBTAG00000001457	blue	0.648856	0.0817373	0.317319	0.443759	-0.324376	0.433112	0.175444	0.67773	0.380557	0.352355	-0.16386	0.698218	0.525519	0.181037	-0.17746	0.674183	0.0697104	0.869716	-0.0724195	0.864687	0.389665	0.339968	-0.353165	0.390816	-0.241924	0.56378	780867	TMEM267
ENSBTAG00000001460	brown	0.350212	0.395068	0.756479	0.0298308	-0.261577	0.531455	-0.00729369	0.986325	0.890033	0.00305637	0.201675	0.631987	0.298576	0.472551	0.160594	0.704024	0.695387	0.0555021	0.401637	0.323997	0.195504	0.642663	0.0266952	0.94997	0.730055	0.0397584	510125	LIN7C
ENSBTAG00000001463	turquoise	0.493889	0.213529	0.752967	0.0310505	-0.180691	0.668506	0.611949	0.106869	0.89734	0.00250089	0.0519884	0.902697	0.502003	0.204924	-0.0998956	0.813938	0.823224	0.0120442	0.20863	0.620021	-0.129717	0.759495	0.459581	0.251935	0.480787	0.227812	535030	TNKS
ENSBTAG00000001465	turquoise	-0.136127	0.747898	0.164363	0.697324	0.351207	0.393633	-0.0454469	0.914904	0.266374	0.523672	0.797817	0.0176555	0.569677	0.140454	0.0595117	0.888679	0.77824	0.0229305	0.00641523	0.987972	0.290685	0.48489	0.268298	0.520561	0.407155	0.316759	281963	P2RY1
ENSBTAG00000001468	purple	-0.132727	0.754044	-0.116533	0.783471	0.192246	0.648322	-0.163563	0.698745	0.0491143	0.908059	0.285451	0.493142	0.226798	0.589111	0.170595	0.686286	0.250483	0.549619	-0.34052	0.409164	0.873701	0.00457161	0.284506	0.494638	-0.176726	0.675474	540852	SAMD4A
ENSBTAG00000001470	turquoise	-0.0319009	0.940226	0.284106	0.495273	0.340208	0.409621	0.0712724	0.866816	0.358286	0.38349	0.82868	0.0110109	0.535332	0.171535	-0.197375	0.639422	0.827155	0.0112939	0.254398	0.543185	-0.0229506	0.956983	0.219778	0.600994	0.606787	0.110694	532767	DTX2
ENSBTAG00000001471	purple	-0.188621	0.654634	-0.219254	0.601883	0.222524	0.596336	-0.483948	0.224322	-0.239561	0.567713	0.446356	0.267599	-0.247114	0.555179	-0.401522	0.32415	-0.0149765	0.971923	0.0218414	0.95906	0.669508	0.0693546	-0.0141188	0.973531	0.115477	0.785399	534489	POC1A
ENSBTAG00000001473	blue	0.646475	0.0832418	0.499084	0.207998	-0.389333	0.340415	0.487031	0.220945	0.428004	0.290113	-0.214355	0.610226	0.740822	0.0355025	0.0876859	0.83643	0.294571	0.478798	-0.118316	0.780219	-0.324732	0.432577	-0.230454	0.582954	-0.089858	0.832421	517045	ARVCF
ENSBTAG00000001474	purple	0.308972	0.456491	0.0872721	0.837194	0.161228	0.702896	0.625283	0.0973408	0.331331	0.422723	0.0554978	0.896155	0.515272	0.191253	-0.358304	0.383465	0.442781	0.271916	-0.349352	0.39631	0.565867	0.143734	0.657526	0.0763936	-0.364007	0.37538	616955	NRGN
ENSBTAG00000001475	turquoise	0.410593	0.312287	0.726584	0.0411936	-0.216874	0.605932	0.516021	0.190496	0.630271	0.0939076	0.209379	0.618737	0.743857	0.0343558	0.162979	0.699783	0.930981	0.000779981	-0.11691	0.782782	-0.305488	0.461848	0.378721	0.354876	0.45323	0.259399	617129	MCUR1
ENSBTAG00000001478	turquoise	0.251197	0.548443	0.617019	0.103186	0.0109223	0.979522	0.359508	0.381751	0.637325	0.0891729	0.479115	0.229669	0.630153	0.093988	-0.0244606	0.954155	0.988958	3.33773e-06	0.0573839	0.892641	-0.0557795	0.89563	0.448012	0.265613	0.586862	0.126179	519650	DESI2
ENSBTAG00000001483	turquoise	0.604053	0.112751	0.801647	0.0167226	-0.330086	0.424576	0.681272	0.0628306	0.771198	0.0250414	-0.0269658	0.949464	0.710636	0.0481875	0.037503	0.929748	0.825335	0.0116375	-0.0367867	0.931087	-0.323935	0.433774	0.350623	0.394475	0.355095	0.388048	519843	SRGAP2
ENSBTAG00000001484	green	-0.678547	0.064308	-0.353318	0.390597	0.829037	0.0109453	-0.0349658	0.934493	0.0844304	0.842444	0.687791	0.0593786	-0.0901776	0.831831	-0.0650921	0.878297	0.280388	0.501177	0.561724	0.147349	-0.0901897	0.831809	0.37146	0.36493	0.368401	0.369203	512570	LZTFL1
ENSBTAG00000001485	turquoise	0.243705	0.560824	0.564833	0.144632	0.0700782	0.869033	0.212019	0.614218	0.632813	0.0921853	0.611186	0.107429	0.760433	0.0284931	0.0156515	0.970658	0.917629	0.00131231	0.222438	0.596482	-0.0986442	0.816238	0.105706	0.803273	0.605482	0.111673	780855	PPIP5K2
ENSBTAG00000001489	purple	-0.367817	0.370021	-0.437553	0.278288	0.4456	0.268509	0.034186	0.935951	-0.308243	0.45761	0.256306	0.540058	-0.0859805	0.839579	-0.171891	0.683996	0.065533	0.877477	-0.378517	0.355157	0.58809	0.125192	0.613058	0.106057	-0.324198	0.433378	404053	TUBA1A
ENSBTAG00000001492	blue	0.624463	0.0979124	0.578073	0.133373	-0.249853	0.550658	0.816352	0.0134302	0.426415	0.292103	-0.0234702	0.956009	0.809586	0.0148888	-0.197174	0.639768	0.697529	0.0544368	-0.328417	0.427063	-0.365573	0.373173	0.392559	0.336074	0.0201928	0.962149	535347	FYB1
ENSBTAG00000001497	blue	0.0261794	0.950936	0.0423107	0.920762	0.186155	0.65894	0.118179	0.780469	-0.0263634	0.950591	0.513031	0.193527	0.826562	0.0114051	0.199364	0.635978	0.472781	0.236773	-0.269916	0.51795	-0.115332	0.785662	-0.0823818	0.846232	-0.0303438	0.94314	540803	MRAS
ENSBTAG00000001498	brown	-0.610462	0.107963	-0.610013	0.108294	0.593062	0.121237	0.128276	0.762107	-0.206225	0.624151	0.0769603	0.856268	0.137076	0.746185	0.553606	0.154575	-0.149562	0.723725	-0.142151	0.737036	0.0431057	0.919277	0.279776	0.502152	-0.498433	0.208687	768035	CYTH2
ENSBTAG00000001499	turquoise	0.282978	0.497061	0.596481	0.118561	0.00613474	0.988498	0.421523	0.298275	0.597295	0.117928	0.458888	0.252744	0.708964	0.0489591	-0.0250175	0.953112	0.989934	2.53035e-06	-0.0398213	0.925414	-0.0568175	0.893696	0.467058	0.243289	0.492397	0.215132	533296	TRIM33
ENSBTAG00000001500	turquoise	0.28055	0.500919	0.662228	0.0735838	-0.458768	0.252884	0.276746	0.506988	0.46242	0.248634	-0.179418	0.670741	0.233241	0.578275	0.435777	0.280469	0.652489	0.0794729	-0.391763	0.337142	0.0146787	0.972481	0.550575	0.157322	0.332181	0.421461	538986	FIGNL1
ENSBTAG00000001504	red	-0.262605	0.529785	0.18656	0.658231	0.411307	0.311363	-0.192281	0.648261	0.320267	0.439298	0.888712	0.00316456	0.368326	0.369308	0.046816	0.912348	0.73802	0.0365818	0.37032	0.366519	0.037334	0.930064	0.119342	0.77835	0.707798	0.0495018	516995	NOP14
ENSBTAG00000001505	green	0.320311	0.439232	0.572916	0.137698	-0.747123	0.0331471	-0.37341	0.362217	0.149593	0.723669	-0.366351	0.372079	-0.42342	0.295875	0.175276	0.678026	-0.0167962	0.968513	0.00107283	0.997988	-0.0648338	0.878777	-0.248881	0.552261	0.501847	0.205088	512489	GRK4
ENSBTAG00000001506	turquoise	0.304856	0.462823	0.643132	0.0853819	-0.0729804	0.863647	0.259412	0.534983	0.54765	0.159997	0.517795	0.18871	0.736327	0.0372438	0.0346694	0.935047	0.95276	0.000254299	0.0267239	0.949917	-0.178508	0.67234	0.203426	0.628968	0.599726	0.116051	615059	HTT
ENSBTAG00000001507	grey	-0.186688	0.658008	0.277314	0.506079	0.0864929	0.838633	0.162547	0.70055	0.570556	0.139703	-0.0454125	0.914969	-0.225482	0.591332	0.296416	0.475917	0.302643	0.466242	0.510649	0.19596	-0.278597	0.50403	0.375376	0.359492	0.527159	0.17943	493644	CLCN5
ENSBTAG00000001508	black	-0.219005	0.602307	0.314328	0.448304	-0.0720205	0.865428	-0.685267	0.0607014	0.299678	0.470838	0.407313	0.316553	-0.205542	0.625325	0.383166	0.348785	0.252046	0.547047	0.543071	0.164235	0.0251433	0.952876	-0.377844	0.356084	0.853614	0.00700636	528315	SH3RF1
ENSBTAG00000001509	turquoise	0.190152	0.651966	0.392921	0.335588	0.124976	0.768099	0.326539	0.42987	0.395605	0.332	0.557203	0.151349	0.739469	0.0360214	-0.0682126	0.872498	0.905333	0.00197322	-0.201641	0.632045	0.173501	0.681156	0.459803	0.251676	0.296896	0.475168	541125	ELK3
ENSBTAG00000001510	turquoise	0.38991	0.339637	0.746208	0.0334833	-0.124672	0.768651	0.330718	0.423635	0.836754	0.00958781	0.351178	0.393675	0.632269	0.0925519	0.0382158	0.928415	0.96316	0.000121568	0.149213	0.724351	0.0768618	0.856451	0.334839	0.417525	0.607717	0.109999	539655	CDK17
ENSBTAG00000001511	turquoise	0.426579	0.291897	0.623022	0.098921	-0.133399	0.752828	0.679569	0.0637511	0.799529	0.0172346	-0.00079067	0.998517	0.622826	0.0990584	0.085204	0.841014	0.844657	0.0083137	-0.158568	0.70763	0.169995	0.687346	0.687893	0.0593255	0.179481	0.670631	539020	BCL6
ENSBTAG00000001512	green	-0.936703	0.000604291	-0.661342	0.0741088	0.867281	0.00527809	-0.240366	0.566372	-0.266159	0.524019	0.57415	0.136656	-0.198535	0.637413	0.295141	0.477907	-0.00992664	0.981389	0.279644	0.502362	0.00934567	0.982478	0.293319	0.480757	0.0591168	0.889414	539018	ZFP64
ENSBTAG00000001513	magenta	0.38779	0.342501	0.587479	0.125682	-0.0575739	0.892287	0.171365	0.684926	0.881935	0.00375863	0.292253	0.482429	0.54616	0.161369	-0.00780836	0.98536	0.71415	0.0465894	0.292675	0.481766	0.451361	0.261616	0.122024	0.773467	0.425713	0.292985	510253	PDIK1L
ENSBTAG00000001514	purple	0.150177	0.722624	0.388275	0.341844	0.024474	0.95413	0.181306	0.667428	0.436311	0.279811	0.322623	0.435747	0.547254	0.160361	0.160593	0.704025	0.471964	0.237698	0.409034	0.314312	-0.618462	0.102152	-0.252166	0.546849	0.478803	0.230016	511852	ASB11
ENSBTAG00000001518	brown	0.55131	0.156653	0.837575	0.00945	-0.49853	0.208584	0.049998	0.90641	0.826002	0.0115107	-0.00770328	0.985557	0.449211	0.264178	0.273568	0.512077	0.584216	0.128321	0.235147	0.575083	0.0225551	0.957724	-0.201402	0.632459	0.571121	0.139222	515980	ISG20L2
ENSBTAG00000001519	red	-0.0702882	0.868643	0.0699766	0.869222	0.0856677	0.840157	-0.38173	0.350748	-0.263372	0.528538	0.703265	0.0516458	0.375596	0.359188	-0.0573555	0.892694	0.343444	0.404889	-0.0443584	0.916937	-0.172743	0.682492	-0.364359	0.374883	0.392104	0.336685	532204	METTL25B
ENSBTAG00000001520	turquoise	-0.563795	0.145536	-0.854549	0.00687809	0.404539	0.320181	-0.251531	0.547894	-0.600631	0.115356	-0.250558	0.549495	-0.542373	0.164887	0.117766	0.781223	-0.879849	0.00395493	0.0439633	0.917675	0.10055	0.812735	-0.192306	0.648217	-0.642804	0.0855935	532203	MRPL24
ENSBTAG00000001521	turquoise	-0.105387	0.803857	-0.301738	0.467643	-0.218495	0.603174	-0.301764	0.467603	-0.542393	0.164868	-0.460993	0.250291	-0.583263	0.129098	0.0176428	0.966927	-0.816685	0.0133607	0.10674	0.801377	-0.520184	0.186319	-0.586576	0.126409	-0.202724	0.630178	616871	UQCRB
ENSBTAG00000001522	brown	0.600375	0.115552	0.933559	0.000697181	-0.585296	0.127444	0.36718	0.370914	0.694256	0.0560695	-0.136812	0.74666	0.313657	0.449327	0.0511656	0.904232	0.692604	0.0569041	0.0582073	0.891108	-0.392507	0.336144	0.19071	0.650995	0.636776	0.0895367	526138	MTERF3
ENSBTAG00000001523	turquoise	0.402111	0.323372	0.724564	0.0420426	-0.252644	0.546063	0.631806	0.0928655	0.648419	0.0820127	0.0153646	0.971196	0.523631	0.182897	0.0960369	0.821035	0.847163	0.00793355	-0.0928528	0.826899	-0.371382	0.365038	0.558903	0.149838	0.432786	0.28416	507632	YES1
ENSBTAG00000001526	turquoise	0.376854	0.357449	0.72129	0.0434416	-0.184855	0.661211	0.619794	0.101201	0.782863	0.0216072	0.0426958	0.920043	0.533828	0.172974	0.130979	0.757209	0.867371	0.00526776	0.0275222	0.948422	-0.251283	0.548303	0.560443	0.148477	0.453624	0.258933	526149	LOC526149
ENSBTAG00000001527	grey	0.00149151	0.997203	-0.455146	0.257135	0.351436	0.393304	0.317137	0.444036	-0.491628	0.215959	0.201126	0.632935	0.373935	0.361488	-0.475871	0.233294	-0.083388	0.844371	-0.457598	0.254253	0.110806	0.793933	0.160585	0.70404	-0.634452	0.0910844	510137	TMEM213
ENSBTAG00000001528	turquoise	0.409322	0.313937	0.759068	0.0289508	-0.153087	0.717415	0.498192	0.208943	0.826242	0.0114654	0.230706	0.582531	0.646645	0.0831342	0.0729066	0.863784	0.955383	0.000214683	0.0950849	0.822787	-0.126578	0.765189	0.427703	0.290489	0.54868	0.159052	511147	CDK13
ENSBTAG00000001529	turquoise	0.392805	0.335744	0.60964	0.10857	-0.0799916	0.850654	0.701023	0.0527261	0.653227	0.0790169	0.168002	0.690874	0.784684	0.0210991	0.0709432	0.867427	0.913548	0.00151242	-0.161607	0.702221	-0.191145	0.650237	0.56584	0.143758	0.257209	0.538582	513054	NSD3
ENSBTAG00000001533	turquoise	0.0602019	0.887394	0.444974	0.269264	0.19059	0.651204	0.424608	0.294376	0.541535	0.165671	0.503568	0.203286	0.589026	0.124441	0.0423906	0.920613	0.934365	0.000672548	0.0770592	0.856085	-0.19046	0.65143	0.551903	0.156115	0.512027	0.194551	527565	HACE1
ENSBTAG00000001537	brown	0.602891	0.113632	0.767064	0.0263344	-0.700295	0.0530799	0.0405858	0.923985	0.515409	0.191114	-0.252196	0.5468	0.208996	0.619393	0.167678	0.691447	0.467132	0.243204	-0.31557	0.446415	0.383914	0.347766	0.126636	0.765084	0.289219	0.487196	529661	TSKU
ENSBTAG00000001539	turquoise	-0.168485	0.690018	0.20604	0.624469	0.446286	0.267685	-0.103791	0.806784	0.545894	0.161615	0.798045	0.0175992	0.303746	0.464537	-0.113181	0.789591	0.710746	0.0481369	0.518815	0.187687	0.315833	0.446016	0.207147	0.622568	0.65077	0.0805398	516557	SAV1
ENSBTAG00000001543	turquoise	-0.0471316	0.911759	0.0721027	0.865275	0.399691	0.326569	0.398384	0.328301	0.392696	0.33589	0.445109	0.269101	0.564453	0.144962	-0.0147204	0.972403	0.707197	0.0497832	-0.181917	0.666356	0.496716	0.21051	0.707021	0.0498653	-0.010916	0.979534	538558	BRI3BP
ENSBTAG00000001546	turquoise	0.626993	0.0961558	0.710994	0.048023	-0.65989	0.0749732	-0.0660812	0.876458	0.152217	0.718971	0.0812377	0.848348	0.453125	0.259523	-0.042832	0.919788	0.482038	0.226427	-0.33574	0.416193	-0.0972228	0.818853	-0.264926	0.526016	0.387468	0.342936	534248	MGAT1
ENSBTAG00000001551	blue	0.497322	0.209866	0.545604	0.161883	-0.263748	0.527928	0.240323	0.566443	0.428609	0.289356	0.237453	0.571228	0.882595	0.0036979	0.159253	0.70641	0.709934	0.0485104	-0.364756	0.374323	0.231453	0.581276	0.047924	0.91028	0.102362	0.809408	520027	PLEKHG3
ENSBTAG00000001552	turquoise	0.437416	0.278455	0.851633	0.00728336	-0.381803	0.350648	0.156795	0.710793	0.749066	0.0324407	0.188867	0.654206	0.444569	0.269752	0.158999	0.706863	0.873748	0.0045667	0.0278564	0.947796	0.0759225	0.858191	0.252949	0.545563	0.679229	0.0639363	534386	EPC1
ENSBTAG00000001553	turquoise	0.201163	0.632872	0.490435	0.217248	-0.008271	0.984493	-0.25175	0.547534	0.679793	0.0636297	0.475221	0.234024	0.138891	0.742909	-0.201347	0.632554	0.52126	0.185247	0.608709	0.109261	0.365674	0.373031	-0.156916	0.710577	0.738162	0.0365268	505093	HNRNPA1
ENSBTAG00000001553	turquoise	0.201163	0.632872	0.490435	0.217248	-0.008271	0.984493	-0.25175	0.547534	0.679793	0.0636297	0.475221	0.234024	0.138891	0.742909	-0.201347	0.632554	0.52126	0.185247	0.608709	0.109261	0.365674	0.373031	-0.156916	0.710577	0.738162	0.0365268	100848353	LOC100848353
ENSBTAG00000001558	green	0.279145	0.503157	0.24692	0.5555	-0.597242	0.117969	-0.321225	0.437854	-0.14885	0.725001	-0.412457	0.309877	-0.529529	0.177121	-0.144764	0.732336	-0.238893	0.568827	-0.267496	0.521857	0.313078	0.45021	-0.0711207	0.867098	0.0791277	0.852254	616745	PATL2
ENSBTAG00000001562	greenyellow	0.477862	0.231065	0.401422	0.324281	0.0326964	0.938738	0.906619	0.00189581	0.621167	0.100227	-0.0130973	0.975445	0.74306	0.0346549	-0.225694	0.590975	0.653766	0.0786851	-0.123515	0.770754	-0.0621071	0.883848	0.58114	0.130838	-0.104365	0.805732	514006	NFE2
ENSBTAG00000001564	turquoise	0.201849	0.631688	0.30386	0.464361	0.193086	0.646862	0.302972	0.465733	0.423268	0.296067	0.569273	0.1408	0.838466	0.00930203	-0.0501425	0.90614	0.825198	0.0116636	-0.166034	0.694361	0.322092	0.436547	0.333148	0.420028	0.155858	0.712464	508547	PDE4DIP
ENSBTAG00000001565	turquoise	0.407523	0.316278	0.542447	0.164817	0.0412593	0.922727	0.393285	0.335101	0.521648	0.184862	0.542618	0.164658	0.72811	0.040559	-0.387603	0.342753	0.859067	0.00627926	0.135344	0.749312	-0.129999	0.758984	0.196252	0.641367	0.476314	0.232797	514610	MESD
ENSBTAG00000001567	turquoise	0.00512404	0.990393	0.319467	0.440508	0.348466	0.397592	0.284356	0.494875	0.493432	0.214019	0.713466	0.0468979	0.693754	0.0563223	-0.0359348	0.93268	0.867166	0.00529137	0.256664	0.539472	-0.17448	0.679429	0.274078	0.511259	0.513892	0.192652	513994	LRRK1
ENSBTAG00000001568	blue	-0.0601911	0.887414	-0.0325679	0.938978	0.00152156	0.997147	-0.379331	0.354038	-0.230446	0.582967	0.39609	0.331352	0.4641	0.246691	0.348695	0.397261	0.0670518	0.874654	-0.0928285	0.826944	-0.16207	0.701398	-0.614957	0.104675	0.0696752	0.869781	535494	PPIC
ENSBTAG00000001573	turquoise	0.613185	0.105964	0.729802	0.0398619	-0.220012	0.600597	0.726869	0.0410743	0.774594	0.024009	0.0612204	0.885498	0.797815	0.0176562	-0.0882318	0.835422	0.848407	0.00774901	-0.0426084	0.920206	-0.182891	0.66465	0.385938	0.345011	0.266851	0.522899	781067	JMJD1C
ENSBTAG00000001574	turquoise	0.266046	0.524202	0.459131	0.25246	-0.0762615	0.857563	0.00329589	0.99382	0.320341	0.439187	0.553158	0.154979	0.707589	0.0495994	0.0386807	0.927546	0.785148	0.0209711	-0.209686	0.618211	0.26904	0.519364	0.0824057	0.846187	0.3654	0.373416	540878	GPATCH2
ENSBTAG00000001575	red	-0.318548	0.441897	-0.200543	0.633942	0.517415	0.189092	-0.546664	0.160904	0.00798708	0.985025	0.855292	0.00677719	0.116993	0.782632	-0.229611	0.584372	0.11741	0.781871	0.660914	0.0743627	0.126333	0.765633	-0.523543	0.182984	0.459267	0.252301	100297344	CALM2
ENSBTAG00000001576	turquoise	0.419374	0.301006	0.715429	0.0460155	-0.141315	0.738541	0.273408	0.512335	0.841138	0.00886686	0.293336	0.480731	0.471493	0.238232	-0.113666	0.788704	0.870994	0.00486153	0.177696	0.673767	0.294796	0.478447	0.363203	0.376514	0.572524	0.138031	515475	TMEM140
ENSBTAG00000001578	turquoise	0.152718	0.718074	0.508283	0.198392	0.151782	0.719749	0.256592	0.539591	0.84128	0.00884407	0.447472	0.26626	0.621979	0.0996545	0.167193	0.692306	0.798256	0.0175471	0.449418	0.263931	-0.029233	0.945219	0.146001	0.730114	0.562707	0.146486	518158	ADPGK
ENSBTAG00000001579	turquoise	0.622608	0.0992117	0.766592	0.0264845	-0.269318	0.518916	0.669423	0.0694032	0.789556	0.019777	0.0632212	0.881776	0.810284	0.014734	-0.0153627	0.971199	0.88873	0.0031631	-0.121604	0.77423	-0.0569719	0.893409	0.407168	0.316742	0.272794	0.51332	404130	AGO2
ENSBTAG00000001580	red	-0.249496	0.551245	0.0215204	0.959662	0.58292	0.129378	-0.161982	0.701554	0.393245	0.335155	0.89127	0.0029572	0.332292	0.421297	-0.187469	0.656645	0.596936	0.118207	0.518641	0.187861	0.35513	0.387999	0.103916	0.806556	0.521375	0.185133	504256	CLGN
ENSBTAG00000001585	turquoise	0.424909	0.293997	0.556203	0.152242	0.00271258	0.994914	0.654823	0.0780374	0.645297	0.0839925	0.301849	0.467471	0.887584	0.00325887	-0.0631075	0.881987	0.911195	0.00163632	-0.105256	0.804098	-0.0758496	0.858327	0.447249	0.266527	0.222569	0.596259	540304	WIPF1
ENSBTAG00000001586	turquoise	0.545055	0.162392	0.790316	0.0195756	-0.231569	0.581081	0.54087	0.166294	0.826585	0.0114009	0.170151	0.687071	0.687877	0.0593338	-0.046384	0.913155	0.94525	0.00039362	-0.0185082	0.965305	0.034841	0.934726	0.444468	0.269874	0.442999	0.271651	525579	OTUD7B
ENSBTAG00000001589	turquoise	0.448091	0.265518	0.707875	0.0494661	-0.126245	0.765794	0.447239	0.26654	0.656531	0.0769965	0.372607	0.363332	0.757944	0.0293308	-0.0836059	0.843968	0.91204	0.0015911	0.116494	0.783542	-0.317469	0.443532	0.19495	0.643625	0.553212	0.154931	514455	TM9SF2
ENSBTAG00000001592	brown	0.823449	0.0120004	0.850918	0.00738489	-0.673516	0.067089	0.617384	0.102924	0.688746	0.0588827	-0.40863	0.314837	0.643011	0.0854596	0.153225	0.717168	0.569478	0.140625	-0.308768	0.456804	-0.138382	0.743828	0.179374	0.670819	0.0848125	0.841738	511899	INSIG1
ENSBTAG00000001593	turquoise	0.173221	0.681649	-0.209081	0.619248	-0.0661715	0.87629	-0.296581	0.475659	-0.0236202	0.955729	-0.209879	0.61788	-0.204904	0.626423	-0.264639	0.526482	-0.543377	0.16395	0.198927	0.636736	0.564466	0.144951	-0.524464	0.182075	-0.336171	0.415558	539407	OGFOD2
ENSBTAG00000001594	turquoise	-0.175605	0.677448	-0.613382	0.10582	0.0984757	0.816548	-0.435598	0.280689	-0.739622	0.0359624	-0.118826	0.779289	-0.492758	0.214743	-0.391274	0.3378	-0.868902	0.0050935	0.0518071	0.903035	0.0146315	0.97257	-0.608357	0.109523	-0.430481	0.287022	526095	ARL6IP4
ENSBTAG00000001595	brown	-0.581114	0.130859	-0.446742	0.267137	0.374989	0.360027	-0.143887	0.733912	-0.0524214	0.90189	-0.0468817	0.912226	-0.0423408	0.920706	0.795459	0.0182459	-0.223878	0.594044	0.00792606	0.985139	0.139129	0.742481	0.055999	0.895221	-0.299779	0.470682	613358	MT1E
ENSBTAG00000001597	turquoise	0.532853	0.173909	0.751582	0.0315399	-0.318512	0.441952	0.528372	0.178246	0.565689	0.143888	0.156279	0.711712	0.77153	0.0249392	0.0566821	0.893948	0.924451	0.00101787	-0.306669	0.460029	-0.1363	0.747584	0.413226	0.308884	0.342752	0.405899	523999	PITPNM2
ENSBTAG00000001598	turquoise	0.082796	0.845466	0.305344	0.46207	0.0647565	0.878921	0.76023	0.0285609	0.401909	0.323638	-0.048057	0.910032	0.425781	0.2929	0.185953	0.659292	0.639	0.0880697	-0.243294	0.561505	-0.320857	0.438407	0.82179	0.0123256	0.0495132	0.907314	506766	MAP7
ENSBTAG00000001599	turquoise	0.275809	0.508486	0.584548	0.128052	-0.106603	0.801629	0.556491	0.151985	0.605733	0.111484	0.161528	0.702361	0.726841	0.041086	0.310015	0.454891	0.910298	0.00168526	-0.268678	0.519948	-0.0747302	0.860402	0.592754	0.121481	0.264258	0.527101	280936	SV2A
ENSBTAG00000001600	turquoise	0.133279	0.753046	0.375423	0.359427	0.205799	0.624885	0.391651	0.337294	0.437698	0.27811	0.582493	0.129728	0.727305	0.0408931	-0.0733789	0.862908	0.92961	0.000826535	-0.101226	0.811493	0.0580115	0.891472	0.51135	0.195243	0.343213	0.405226	538195	DCUN1D4
ENSBTAG00000001601	turquoise	0.266084	0.52414	0.422028	0.297634	0.0378532	0.929093	0.35284	0.391283	0.392636	0.335971	0.473083	0.236433	0.826337	0.0114475	0.0158812	0.970228	0.882343	0.003721	-0.305895	0.461222	0.185332	0.660378	0.404784	0.319859	0.202927	0.629828	512571	PKM
ENSBTAG00000001602	brown	0.685269	0.0607003	0.858344	0.00637271	-0.457916	0.253881	0.461656	0.24952	0.659243	0.0753607	0.0860163	0.839513	0.773613	0.0243045	0.016068	0.969878	0.880064	0.00393441	-0.243422	0.561292	-0.0506722	0.905152	0.242358	0.563059	0.371863	0.364368	404154	IL4R
ENSBTAG00000001607	brown	0.588214	0.125092	0.79004	0.0196485	-0.394826	0.333038	0.654716	0.0781024	0.788024	0.0201869	-0.174199	0.679925	0.649849	0.0811151	0.20106	0.633049	0.715116	0.0461558	-0.034369	0.935609	-0.341863	0.407198	0.289003	0.487536	0.295402	0.477499	616372	TMEM41B
ENSBTAG00000001609	yellow	0.193527	0.646096	0.100301	0.813192	-0.240618	0.565953	0.222165	0.596945	-0.13362	0.752429	-0.152417	0.718614	0.338624	0.411947	0.203202	0.629355	0.257473	0.538149	-0.878423	0.00409284	0.437395	0.278481	0.46296	0.248009	-0.398828	0.327713	286883	MAP2K6
ENSBTAG00000001610	turquoise	0.413053	0.309107	0.642805	0.0855928	-0.17926	0.671019	0.779244	0.022639	0.731776	0.0390584	-0.114766	0.786696	0.510929	0.195673	0.0635541	0.881156	0.751444	0.0315889	-0.0373551	0.930024	-0.307118	0.459339	0.629769	0.0942497	0.263836	0.527785	286817	SLC4A1
ENSBTAG00000001612	turquoise	-0.408895	0.314492	-0.401104	0.324701	0.0470951	0.911827	-0.724976	0.0418685	-0.29453	0.478863	-0.136646	0.746961	-0.60827	0.109587	0.342031	0.406952	-0.730786	0.0394603	0.406853	0.317153	0.0519593	0.902752	-0.694453	0.0559702	-0.0146943	0.972452	535447	LSM1
ENSBTAG00000001614	turquoise	-0.18695	0.657551	0.157948	0.708736	0.435328	0.281021	0.363563	0.376006	0.470074	0.239844	0.547654	0.159994	0.643728	0.0849978	0.293815	0.479981	0.808736	0.0150788	0.0423161	0.920752	0.00904228	0.983047	0.554783	0.153515	0.26323	0.52877	512411	ZNF174
ENSBTAG00000001615	green	-0.829759	0.0108134	-0.592021	0.12206	0.520251	0.186252	-0.822954	0.0120968	-0.578631	0.13291	0.590484	0.123278	-0.463016	0.247944	0.210091	0.617517	-0.279603	0.502428	0.261339	0.531843	0.0695693	0.869978	-0.291132	0.484188	0.243919	0.560468	614322	RUNDC3A
ENSBTAG00000001616	turquoise	0.0454512	0.914896	0.559156	0.149614	-0.0131643	0.97532	-0.0972783	0.818751	0.576027	0.13508	0.567427	0.142387	0.472797	0.236756	0.316436	0.445099	0.863366	0.00574131	0.167608	0.691572	0.0852226	0.84098	0.14423	0.733295	0.738224	0.0365029	516451	ZNF592
ENSBTAG00000001617	turquoise	0.566911	0.142831	0.765671	0.0267791	-0.213147	0.61229	0.67559	0.0659341	0.852805	0.0071187	0.0690324	0.870975	0.689517	0.0584841	-0.0683691	0.872207	0.880527	0.00389046	0.0394021	0.926197	-0.116331	0.783839	0.451215	0.26179	0.37358	0.361981	508575	G2E3
ENSBTAG00000001618	turquoise	-0.154304	0.71524	0.331326	0.422731	0.25621	0.540216	0.0711324	0.867076	0.529315	0.177328	0.605097	0.111963	0.550839	0.157081	0.408342	0.315212	0.856933	0.00655772	0.11392	0.788241	0.0933466	0.825989	0.362993	0.376811	0.528248	0.178367	516866	ALPK3
ENSBTAG00000001619	turquoise	0.638442	0.0884363	0.77188	0.0248317	-0.295773	0.47692	0.501402	0.205556	0.729092	0.0401538	0.170232	0.686929	0.769439	0.0255867	-0.113784	0.788489	0.903494	0.00208747	-0.164129	0.69774	0.154853	0.714259	0.354178	0.389362	0.324129	0.433483	504658	SERINC5
ENSBTAG00000001626	turquoise	0.604948	0.112075	0.923045	0.00107457	-0.441817	0.273085	0.426892	0.291506	0.82668	0.0113829	0.0142289	0.973324	0.45809	0.253677	-0.0307639	0.942354	0.823429	0.0120043	0.126682	0.765	-0.215376	0.608484	0.264155	0.527267	0.634693	0.0909235	506131	CTPS1
ENSBTAG00000001628	greenyellow	0.151704	0.719889	0.0803576	0.849977	0.013017	0.975596	0.774175	0.024135	0.225673	0.59101	-0.425401	0.293378	0.0800658	0.850517	-0.0808008	0.849157	0.0433327	0.918853	0.0135626	0.974573	-0.57146	0.138933	0.461103	0.250163	-0.210702	0.616471	614897	SLFNL1
ENSBTAG00000001629	turquoise	0.0336281	0.936995	0.496462	0.21078	-0.0469984	0.912008	0.011704	0.978057	0.364946	0.374055	0.471705	0.237991	0.321816	0.436962	0.150884	0.721357	0.832307	0.0103562	-0.0856198	0.840246	0.0734455	0.862784	0.416919	0.30414	0.627417	0.0958633	540926	SCMH1
ENSBTAG00000001631	turquoise	-0.389304	0.340454	-0.292445	0.482127	0.322674	0.435671	-0.204616	0.626919	-0.35412	0.389445	0.478826	0.229991	0.299332	0.471376	0.317453	0.443556	0.252609	0.546121	-0.495356	0.21196	0.359737	0.381427	0.238998	0.56865	-0.151448	0.720348	510995	KIFC1
ENSBTAG00000001632	turquoise	0.417997	0.302762	0.678083	0.0645616	-0.108823	0.797562	0.618349	0.102232	0.694774	0.0558089	0.235267	0.574882	0.734823	0.0378378	-0.0047029	0.991182	0.961936	0.000133967	-0.0880466	0.835764	-0.142174	0.736995	0.535595	0.171284	0.389776	0.339818	515032	NBR1
ENSBTAG00000001634	blue	0.475704	0.233481	0.587253	0.125864	-0.218159	0.603745	0.634028	0.0913683	0.667852	0.0703039	-0.0592902	0.889091	0.823225	0.012044	0.28949	0.486769	0.657114	0.0766429	-0.104828	0.804883	-0.274713	0.510242	0.204843	0.626528	0.0957576	0.821549	508957	PHF1
ENSBTAG00000001635	turquoise	-0.281776	0.49897	-0.649922	0.0810693	0.244108	0.560156	-0.571178	0.139173	-0.655834	0.0774201	0.102513	0.80913	-0.368618	0.368898	-0.277906	0.505133	-0.777594	0.0231194	0.178838	0.67176	0.140958	0.739184	-0.71001	0.0484756	-0.343714	0.404495	508956	CUTA
ENSBTAG00000001637	yellow	-0.0719461	0.865566	-0.0205376	0.961503	0.264686	0.526406	-0.30577	0.461415	0.368914	0.368485	0.279608	0.502419	-0.229634	0.584333	-0.319804	0.439997	-0.124695	0.768609	0.928773	0.000855805	0.0974717	0.818395	-0.45376	0.258772	0.413236	0.308871	518258	FUNDC1
ENSBTAG00000001640	green	0.503554	0.2033	0.508637	0.198027	-0.769376	0.0256062	-0.0836897	0.843813	-0.210453	0.616897	-0.293496	0.48048	-0.0658591	0.876871	-0.113624	0.788782	0.072368	0.864783	-0.484053	0.224206	-0.271275	0.515762	-0.149731	0.723422	0.201129	0.63293	515919	EPB41L1
ENSBTAG00000001644	turquoise	0.0937067	0.825326	0.421195	0.298691	0.145158	0.731628	0.27052	0.516977	0.425456	0.293308	0.596933	0.118209	0.673897	0.0668759	0.0422942	0.920793	0.941176	0.000486675	-0.0977868	0.817815	0.0379623	0.928889	0.45635	0.255718	0.446334	0.267626	535163	MDN1
ENSBTAG00000001645	brown	0.414133	0.307716	0.784489	0.0211533	-0.471154	0.238617	-0.251028	0.548721	0.547705	0.159946	0.249844	0.550672	0.212874	0.612756	0.0540042	0.898939	0.618039	0.102454	0.172645	0.682665	0.11893	0.779099	-0.173005	0.682029	0.789409	0.0198161	533351	AAR2
ENSBTAG00000001647	yellow	0.022004	0.958756	0.438464	0.277172	0.186007	0.659198	0.0053402	0.989987	0.742384	0.0349095	0.562985	0.146243	0.538762	0.168278	0.26248	0.529987	0.72956	0.0399611	0.519484	0.187018	0.000703027	0.998682	-0.0289513	0.945747	0.65506	0.0778924	529056	PLEKHJ1
ENSBTAG00000001648	turquoise	-0.129342	0.760175	-0.407864	0.315834	-0.279874	0.501996	-0.48714	0.220827	-0.645234	0.0840327	-0.543723	0.163629	-0.687609	0.0594733	0.095301	0.82239	-0.92274	0.00108716	-0.180916	0.668111	0.0490342	0.908208	-0.503366	0.203497	-0.428104	0.289987	326584	RPL21
ENSBTAG00000001651	magenta	0.0947338	0.823434	0.416609	0.304536	-0.0219429	0.95887	0.0847754	0.841806	0.80676	0.0155263	0.0569349	0.893478	0.340809	0.408741	0.503709	0.203139	0.423118	0.296256	0.430037	0.287575	0.0862917	0.839004	-0.026158	0.950976	0.370736	0.365938	522372	SYF2
ENSBTAG00000001652	green	0.895901	0.00260461	0.806046	0.01569	-0.744954	0.0339468	0.416732	0.304379	0.304479	0.463405	-0.229645	0.584314	0.533824	0.172977	-0.278367	0.504398	0.453191	0.259445	-0.336794	0.41464	-0.34285	0.405756	-0.0929729	0.826678	0.193324	0.646449	407132	SLCO3A1
ENSBTAG00000001654	blue	0.223663	0.594407	0.337234	0.413991	-0.202913	0.629852	0.303925	0.46426	0.0938567	0.82505	0.108014	0.799044	0.780102	0.0223916	0.464186	0.246592	0.523068	0.183453	-0.489639	0.21811	-0.342476	0.406302	0.0659497	0.876702	-0.00808691	0.984838	786534	SNTB2
ENSBTAG00000001656	turquoise	-0.0119996	0.977503	0.427038	0.291322	-0.0196503	0.963165	-0.180113	0.66952	0.251245	0.548365	0.598473	0.117016	0.346343	0.40067	0.158646	0.707492	0.767706	0.0261308	-0.0583704	0.890804	0.108535	0.79809	0.198273	0.637866	0.645375	0.0839426	505854	TMEM254
ENSBTAG00000001657	turquoise	0.676811	0.0652597	0.829824	0.0108016	-0.375513	0.359302	0.717062	0.0452893	0.806602	0.0155625	-0.0888202	0.834336	0.673964	0.0668385	-0.0521042	0.902481	0.824599	0.0117783	-0.0876587	0.83648	-0.178536	0.67229	0.428897	0.288996	0.308535	0.457162	513579	PICALM
ENSBTAG00000001659	turquoise	-0.311542	0.452556	0.0469779	0.912046	0.431098	0.286255	0.173475	0.681201	0.180828	0.668266	0.614641	0.104904	0.416147	0.305129	0.189694	0.652763	0.737909	0.0366254	-0.130132	0.758743	0.112864	0.790169	0.635121	0.0906374	0.278999	0.503389	618168	VPS4A
ENSBTAG00000001660	turquoise	0.131131	0.756934	0.524762	0.181781	0.0565506	0.894193	0.237628	0.570936	0.585443	0.127325	0.483685	0.224612	0.505304	0.201477	0.0511277	0.904303	0.942728	0.000449701	-0.00988248	0.981472	0.182887	0.664657	0.535193	0.171668	0.542129	0.165114	539967	SPTY2D1
ENSBTAG00000001662	turquoise	-0.238921	0.56878	0.0231146	0.956676	0.538507	0.168519	0.221706	0.597722	0.330073	0.424595	0.666328	0.0711838	0.406393	0.317754	-0.0737786	0.862166	0.730727	0.0394845	0.0527352	0.901305	0.339565	0.410565	0.648759	0.0817986	0.257232	0.538543	510183	EHD3
ENSBTAG00000001663	green	-0.0741186	0.861536	-0.0572922	0.892812	0.524945	0.181602	0.681483	0.0627167	0.308315	0.457499	0.284985	0.493881	0.406524	0.317582	-0.281634	0.499195	0.417416	0.303505	0.245334	0.558123	-0.33464	0.417819	0.52327	0.183254	-0.00139802	0.997379	788473	PDF
ENSBTAG00000001665	turquoise	0.513634	0.192914	0.556671	0.151824	-0.0814135	0.848023	0.654893	0.0779946	0.829833	0.0108001	0.0395501	0.925921	0.81192	0.0143749	0.0437329	0.918105	0.707691	0.0495518	0.0259668	0.951334	0.0940853	0.824628	0.308862	0.456659	0.0777425	0.854819	768007	COG8
ENSBTAG00000001666	turquoise	0.0795224	0.851523	0.284017	0.495413	0.158973	0.70691	-0.164049	0.697882	0.457651	0.254192	0.545654	0.161837	0.0965978	0.820003	-0.366643	0.371668	0.534284	0.172537	0.336276	0.415404	0.578648	0.132895	0.175286	0.678009	0.52797	0.178638	509981	NIP7
ENSBTAG00000001668	green	-0.497265	0.209927	-0.646838	0.083012	0.488983	0.218821	-0.113405	0.789181	-0.695621	0.0553849	0.368219	0.369458	0.227035	0.588712	0.169269	0.688631	-0.157986	0.708669	-0.421806	0.297916	-0.0324897	0.939125	0.00467079	0.991242	-0.465334	0.245269	533782	WNT7A
ENSBTAG00000001671	blue	-0.0810483	0.848699	-0.106854	0.801169	-0.154519	0.714856	-0.413853	0.308076	-0.498081	0.20906	-0.0222612	0.958274	-0.589569	0.124008	-0.372176	0.363932	-0.459764	0.251722	0.28008	0.501667	-0.561021	0.147967	-0.504351	0.202469	0.283294	0.49656	518260	RTF1
ENSBTAG00000001673	turquoise	0.277668	0.505513	0.651012	0.0803892	-0.00402964	0.992445	0.291134	0.484184	0.673142	0.0672986	0.523762	0.182768	0.657233	0.0765706	-0.0263233	0.950667	0.973153	4.74073e-05	0.178359	0.672601	-0.122813	0.772031	0.282556	0.497731	0.665077	0.0719114	520387	C2CD5
ENSBTAG00000001675	green	-0.513255	0.193299	-0.48078	0.227819	0.482753	0.225638	-0.619816	0.101186	-0.506457	0.200279	0.729754	0.0398819	0.124589	0.768802	0.0927244	0.827136	-0.0949111	0.823107	0.112122	0.791526	0.0571968	0.89299	-0.492587	0.214927	0.0753911	0.859176	615813	ITPKA
ENSBTAG00000001692	turquoise	-0.112285	0.791228	0.200834	0.633439	0.102768	0.808662	-0.169886	0.68754	0.0631898	0.881834	0.620407	0.100766	0.535465	0.171408	0.324457	0.43299	0.66256	0.0733874	-0.266512	0.523449	0.171158	0.685292	0.134789	0.750315	0.334429	0.418131	514172	NDST1
ENSBTAG00000001693	turquoise	0.29966	0.470866	0.677072	0.0651162	-0.0276584	0.948167	0.4297	0.287995	0.769707	0.0255029	0.380291	0.352719	0.660607	0.0745458	0.062242	0.883597	0.973023	4.80957e-05	0.15579	0.712587	-0.142685	0.736074	0.398841	0.327695	0.592755	0.12148	531362	RPAP1
ENSBTAG00000001694	greenyellow	0.0903054	0.831596	-0.101568	0.810866	0.0164728	0.969119	0.736401	0.0372149	0.0259731	0.951322	-0.473674	0.235765	0.348344	0.397769	0.282527	0.497776	-0.0254013	0.952393	-0.433371	0.283437	-0.313908	0.448944	0.432989	0.283909	-0.619723	0.101252	788224	TYRO3
ENSBTAG00000001697	magenta	0.241998	0.563658	0.620111	0.100976	-0.067798	0.873268	0.350151	0.395157	0.952019	0.000266305	0.0570477	0.893267	0.31276	0.450696	0.20096	0.633223	0.661031	0.0742931	0.448317	0.265247	-0.0319329	0.940167	0.302942	0.465779	0.545506	0.161974	615156	TRA2B
ENSBTAG00000001698	turquoise	0.195466	0.642729	0.572748	0.13784	-0.0330617	0.938055	-0.197213	0.639702	0.618586	0.102062	0.624456	0.0979173	0.504549	0.202262	0.0744752	0.860874	0.742492	0.0348689	0.404821	0.319811	0.100047	0.81366	-0.206169	0.624247	0.770909	0.0251303	618186	CHTF8
ENSBTAG00000001698	turquoise	0.195466	0.642729	0.572748	0.13784	-0.0330617	0.938055	-0.197213	0.639702	0.618586	0.102062	0.624456	0.0979173	0.504549	0.202262	0.0744752	0.860874	0.742492	0.0348689	0.404821	0.319811	0.100047	0.81366	-0.206169	0.624247	0.770909	0.0251303	116621585	DERPC
ENSBTAG00000001700	turquoise	0.0768927	0.856393	0.413957	0.307942	0.187828	0.656018	0.0293519	0.944997	0.43956	0.275832	0.754651	0.0304618	0.525746	0.180815	-0.157497	0.709541	0.870795	0.00488334	0.186361	0.658579	0.113635	0.788762	0.222059	0.597124	0.644707	0.0843697	532712	CDC42
ENSBTAG00000001702	turquoise	-0.00979311	0.981639	0.121646	0.774155	0.251009	0.548753	0.375991	0.358641	0.0558568	0.895486	0.512329	0.194243	0.680169	0.0634262	-0.0017976	0.99663	0.727702	0.0407277	-0.395347	0.332343	-0.0270231	0.949356	0.530034	0.176631	0.0623663	0.883366	509812	TMEM107
ENSBTAG00000001707	brown	0.589808	0.123817	0.951872	0.000268733	-0.570732	0.139553	0.200157	0.634609	0.766575	0.0264898	-0.0212599	0.96015	0.336307	0.415357	0.0854253	0.840605	0.75581	0.0300606	0.0622201	0.883638	-0.0666695	0.875365	0.156672	0.711012	0.683556	0.0616079	508607	UIMC1
ENSBTAG00000001708	turquoise	-0.132985	0.753577	0.167177	0.692335	0.320584	0.43882	-0.0206162	0.961356	0.221297	0.598417	0.777941	0.0230177	0.678832	0.0641521	0.189429	0.653225	0.765769	0.0267479	-0.0358495	0.93284	0.108827	0.797554	0.167929	0.691002	0.374124	0.361226	511319	TTLL12
ENSBTAG00000001710	magenta	-0.105066	0.804447	-0.517761	0.188744	0.152881	0.717783	-0.295186	0.477837	-0.75033	0.0319861	0.0957795	0.821509	-0.310573	0.454038	-0.609804	0.108449	-0.624634	0.0977929	0.0248636	0.9534	-0.165993	0.694434	-0.50126	0.205704	-0.29385	0.479926	533671	CMTM8
ENSBTAG00000001711	greenyellow	0.836516	0.00962808	0.81986	0.0127108	-0.802844	0.0164377	0.531946	0.174783	0.352975	0.391089	-0.452347	0.260445	0.356789	0.385626	-0.134638	0.750587	0.467136	0.243199	-0.515061	0.191467	-0.202104	0.631248	0.273062	0.512889	0.110369	0.794732	539395	BORCS6
ENSBTAG00000001712	grey	0.387138	0.343384	0.0552853	0.896551	0.123585	0.770626	0.238809	0.568966	0.165221	0.695802	0.200467	0.634073	0.135312	0.749369	-0.939702	0.000523611	0.0923014	0.827915	0.232959	0.578748	0.288528	0.488285	0.00973174	0.981754	-0.0296624	0.944416	532269	CMTM7
ENSBTAG00000001714	turquoise	0.623612	0.0985068	0.848434	0.00774505	-0.350421	0.394767	0.455308	0.256945	0.713318	0.0469646	0.19982	0.63519	0.745391	0.0337847	-0.0613474	0.885262	0.928648	0.000860237	-0.076342	0.857414	-0.107861	0.799324	0.253242	0.545082	0.491594	0.215996	514165	MFSD9
ENSBTAG00000001717	yellow	0.388907	0.34099	0.369517	0.367641	-0.29592	0.476691	0.293238	0.480885	-0.0458621	0.914129	0.144162	0.733418	0.684378	0.0611713	0.0341768	0.935968	0.561568	0.147486	-0.714852	0.0462739	-0.0293607	0.94498	0.230174	0.583425	-0.055022	0.897042	360192	AURKB
ENSBTAG00000001721	red	-0.608356	0.109523	-0.339128	0.411205	0.721122	0.0435142	-0.377936	0.355957	-0.117999	0.780797	0.955204	0.000217248	0.254419	0.54315	0.101718	0.81059	0.346688	0.400168	0.292975	0.481296	0.121834	0.773811	-0.0323501	0.939386	0.33252	0.420959	280812	GYG1
ENSBTAG00000001724	turquoise	0.238968	0.568701	0.370733	0.365943	0.132448	0.75455	0.131356	0.756526	0.316865	0.444448	0.709637	0.0486477	0.742615	0.0348222	-0.257062	0.538821	0.799391	0.0172685	0.00748533	0.985966	0.086783	0.838097	0.0843849	0.842528	0.405118	0.319422	532505	ZADH2
ENSBTAG00000001725	yellow	-0.360124	0.380877	-0.193529	0.646092	0.387132	0.343392	-0.441066	0.273997	0.135576	0.748892	0.3357	0.416254	-0.50107	0.205904	-0.256782	0.539279	-0.231515	0.581171	0.960845	0.000145702	-0.0859779	0.839584	-0.381218	0.351449	0.49815	0.208988	615107	CXCL10
ENSBTAG00000001727	turquoise	-0.440236	0.275008	-0.622732	0.0991245	0.0949905	0.822961	-0.350752	0.39429	-0.619106	0.101692	-0.309705	0.455368	-0.470329	0.239554	0.349319	0.396358	-0.637555	0.0890213	-0.472166	0.237469	0.478757	0.230068	0.0461926	0.913512	-0.630518	0.0937395	617001	PRXL2B
ENSBTAG00000001729	turquoise	-0.609493	0.108679	-0.196827	0.640371	0.543087	0.164221	-0.149212	0.724352	0.0557096	0.89576	0.580774	0.131138	0.0838302	0.843553	0.397043	0.330083	0.462031	0.249085	-0.0202073	0.962122	0.321261	0.437799	0.536728	0.170206	0.239981	0.567014	541175	DUSP10
ENSBTAG00000001731	turquoise	0.341823	0.407257	0.683479	0.0616488	-0.0936039	0.825515	0.453564	0.259004	0.658676	0.0757009	0.361444	0.379003	0.721283	0.0434447	0.0669545	0.874835	0.984077	9.97365e-06	-0.01777	0.966688	-0.181947	0.666303	0.411741	0.310801	0.526447	0.180126	539636	GLYR1
ENSBTAG00000001735	magenta	0.219674	0.60117	0.62544	0.0972321	-0.198545	0.637396	-0.0588115	0.889983	0.768404	0.0259108	0.0996456	0.814398	-0.111133	0.793334	-0.043734	0.918103	0.435231	0.281141	0.665995	0.0713769	-0.0441833	0.917264	-0.006208	0.98836	0.813814	0.0139662	522375	ADAM11
ENSBTAG00000001736	turquoise	0.307858	0.458201	0.643287	0.0852816	-0.11378	0.788497	0.340146	0.409712	0.539731	0.167365	0.413999	0.307888	0.741664	0.0351822	0.124365	0.769209	0.971528	5.64778e-05	-0.143631	0.734373	-0.100452	0.812915	0.362994	0.37681	0.492645	0.214864	525895	UBN1
ENSBTAG00000001737	turquoise	0.419037	0.301435	0.668031	0.0702007	-0.0590014	0.889629	0.653074	0.0791115	0.820175	0.0126474	0.192823	0.647318	0.691353	0.0575414	-0.0302781	0.943263	0.920717	0.00117297	0.0678769	0.873121	-0.0977978	0.817795	0.52882	0.17781	0.389412	0.340308	513209	TUT7
ENSBTAG00000001739	turquoise	0.441798	0.273107	0.485497	0.222622	-0.086405	0.838795	0.296902	0.475159	0.61495	0.104679	0.261632	0.531366	0.674845	0.0663477	-0.0949573	0.823023	0.732383	0.0388134	-0.179151	0.671211	0.596966	0.118184	0.330736	0.423608	0.122261	0.773035	538924	CDH20
ENSBTAG00000001740	green	0.243054	0.561903	0.448404	0.265143	-0.692319	0.057049	-0.320938	0.438285	-0.211489	0.615124	-0.196479	0.640974	-0.126368	0.76557	0.281301	0.499725	0.0868036	0.838059	-0.430431	0.287085	-0.240311	0.566463	-0.199095	0.636444	0.32324	0.434818	515224	HAPLN3
ENSBTAG00000001741	turquoise	-0.0422472	0.920881	0.326928	0.429288	0.322062	0.436591	-0.119891	0.77735	0.512315	0.194257	0.827145	0.0112957	0.407858	0.315842	-0.155329	0.713409	0.719608	0.0441715	0.589322	0.124205	-0.0101708	0.980931	-0.0493082	0.907697	0.774914	0.0239131	520521	DLGAP4
ENSBTAG00000001744	turquoise	0.641967	0.0861346	0.849934	0.00752634	-0.37232	0.363732	0.321513	0.437418	0.689655	0.0584128	0.226472	0.589661	0.648744	0.0818079	-0.16404	0.697897	0.786527	0.0205928	0.18594	0.659315	-0.312152	0.451624	-0.0563853	0.894501	0.623609	0.0985091	509758	BET1L
ENSBTAG00000001747	black	0.288734	0.48796	0.740165	0.0357541	-0.126261	0.765765	0.17757	0.673989	0.730345	0.03964	0.411057	0.311687	0.423623	0.295618	-0.0167123	0.96867	0.871697	0.00478514	0.367417	0.370582	-0.241471	0.564534	0.166131	0.694188	0.840435	0.00897995	515730	PEX3
ENSBTAG00000001748	black	-0.35257	0.391671	0.0980571	0.817318	0.0642653	0.879834	-0.560683	0.148265	-0.122639	0.772348	0.459462	0.252074	-0.377187	0.35699	0.0469876	0.912028	0.116488	0.783553	0.47699	0.23204	-0.448188	0.265402	-0.27354	0.512122	0.804363	0.0160802	539091	TRIM45
ENSBTAG00000001749	turquoise	0.549014	0.158746	0.784693	0.0210968	-0.240124	0.566774	0.594155	0.120379	0.904667	0.00201413	0.0585575	0.890455	0.70087	0.0528006	0.0695818	0.869955	0.870241	0.00494423	0.0651298	0.878227	-0.055881	0.895441	0.375281	0.359623	0.392726	0.33585	539639	SENP2
ENSBTAG00000001752	turquoise	0.453892	0.258616	0.714353	0.046498	-0.135746	0.748585	0.4303	0.287247	0.674711	0.0664219	0.385011	0.346271	0.794961	0.018372	-0.0408822	0.923431	0.974346	4.1403e-05	-0.0136937	0.974327	-0.0945145	0.823838	0.297989	0.473466	0.498635	0.208473	515729	FUCA2
ENSBTAG00000001754	turquoise	0.360803	0.379913	0.757435	0.0295039	-0.191899	0.648925	0.235584	0.574352	0.647177	0.0827969	0.397891	0.328955	0.602585	0.113864	0.0504446	0.905577	0.894611	0.00269993	0.19979	0.635243	-0.343961	0.404135	0.101861	0.810327	0.742228	0.0349685	532836	AHCYL2
ENSBTAG00000001762	green	-0.847655	0.0078603	-0.559521	0.149291	0.779929	0.0224415	-0.132224	0.754955	-0.000222286	0.999583	0.338006	0.412855	-0.244122	0.560132	0.420785	0.299211	-0.058413	0.890724	0.416685	0.30444	0.0488975	0.908463	0.309093	0.456306	0.0347458	0.934904	100125917	RFXANK
ENSBTAG00000001763	pink	0.0326241	0.938873	0.0432384	0.919029	0.0365054	0.931613	-0.459665	0.251838	0.231523	0.581157	0.198563	0.637364	-0.117365	0.781953	-0.116556	0.783429	-0.225421	0.591436	0.773631	0.024299	-0.0265403	0.95026	-0.786521	0.0205945	0.365187	0.373716	508684	NR2C2AP
ENSBTAG00000001768	turquoise	0.42654	0.291947	0.82274	0.0121387	-0.281752	0.499007	0.388812	0.341119	0.763007	0.0276427	0.191859	0.648995	0.554719	0.153573	0.116363	0.78378	0.946198	0.000373807	0.0106666	0.980002	-0.111696	0.792306	0.405733	0.318616	0.616234	0.103751	515927	TXLNG
ENSBTAG00000001771	turquoise	0.235175	0.575035	0.572258	0.138256	0.00328732	0.993836	0.298506	0.47266	0.57713	0.134158	0.489316	0.21846	0.668166	0.0701231	0.0418207	0.921678	0.978512	2.44076e-05	-0.0780345	0.854278	0.10894	0.797348	0.453633	0.258922	0.494709	0.212651	532989	DYRK1A
ENSBTAG00000001774	brown	0.50994	0.196687	0.726431	0.0412574	-0.835854	0.00974038	-0.0835869	0.844003	0.311432	0.452724	-0.436419	0.279679	-0.0700936	0.869004	0.291235	0.484026	0.246145	0.556781	-0.330775	0.423551	0.10207	0.809943	0.0207173	0.961166	0.327295	0.428739	539090	SPRY2
ENSBTAG00000001775	turquoise	0.374711	0.360412	0.613167	0.105977	-0.0403571	0.924413	0.660639	0.0745262	0.781803	0.0219062	0.161057	0.7032	0.671548	0.0681956	0.0214968	0.959706	0.919308	0.00123528	-0.0669836	0.874781	0.058927	0.889767	0.657436	0.0764481	0.28947	0.486802	504464	RINL
ENSBTAG00000001776	green	-0.692014	0.0572041	-0.634977	0.0907333	0.637375	0.08914	-0.439914	0.275401	-0.62306	0.0988939	0.626461	0.0965235	-0.147359	0.727675	-0.0390939	0.926774	-0.245058	0.55858	0.28746	0.489969	-0.373602	0.361951	-0.324984	0.4322	0.0899671	0.83222	504463	SIRT2
ENSBTAG00000001777	turquoise	-0.0614306	0.885107	-0.389762	0.339836	-0.24851	0.552873	-0.383175	0.348773	-0.521393	0.185115	-0.592096	0.122	-0.693111	0.0566473	-0.0264022	0.950519	-0.94854	0.000327664	-0.0280906	0.947358	0.0276638	0.948157	-0.510706	0.195901	-0.435009	0.281414	286853	RPLP2
ENSBTAG00000001778	blue	-0.26194	0.530866	-0.0451783	0.915406	0.646866	0.0829938	0.208038	0.621038	0.282725	0.497463	0.80934	0.0149436	0.62534	0.0973012	-0.0327917	0.93856	0.663026	0.0731129	0.276738	0.507	-0.0604158	0.886996	0.264009	0.527503	0.286011	0.492257	525408	NFKBIB
ENSBTAG00000001780	blue	-0.533653	0.173141	-0.611604	0.107122	0.406021	0.31824	-0.235892	0.573837	-0.49834	0.208785	-0.0312457	0.941452	-0.799888	0.0171473	-0.338052	0.412788	-0.639248	0.0879067	0.402536	0.322813	-0.250187	0.550107	-0.0469928	0.912018	-0.0697734	0.869599	282060	SARS2
ENSBTAG00000001781	green	-0.53113	0.17557	-0.761094	0.0282733	0.804223	0.016113	-0.237388	0.571336	-0.491541	0.216054	0.646192	0.0834223	0.0363277	0.931945	-0.380827	0.351984	-0.223272	0.59507	0.171752	0.684242	0.261739	0.531193	-0.116952	0.782707	-0.28108	0.500076	510219	TOMM40
ENSBTAG00000001782	brown	-0.751929	0.0314169	-0.893991	0.00274652	0.807887	0.0152701	-0.392466	0.336199	-0.640492	0.0870933	0.489036	0.218764	-0.419213	0.30121	-0.320797	0.438498	-0.470465	0.2394	0.271984	0.514622	0.168497	0.689998	-0.0685318	0.871905	-0.223077	0.5954	768042	MRPS12
ENSBTAG00000001785	blue	0.639703	0.087609	0.497371	0.209813	-0.140917	0.739258	0.840595	0.00895423	0.693544	0.056428	-0.134711	0.750456	0.773273	0.0244073	-0.190546	0.65128	0.584336	0.128224	-0.141402	0.738385	0.0598289	0.888088	0.403979	0.320916	-0.147471	0.727474	505080	TGM3
ENSBTAG00000001786	turquoise	0.533011	0.173757	0.748854	0.0325175	-0.359465	0.381813	0.484241	0.224	0.422565	0.296955	0.146418	0.729365	0.564305	0.145092	-0.164914	0.696348	0.808362	0.0151628	-0.168563	0.689881	-0.440573	0.274598	0.307713	0.458424	0.481932	0.226545	530270	HYKK
ENSBTAG00000001790	pink	-0.218099	0.603848	0.0298946	0.943981	0.420043	0.300154	0.571593	0.13882	0.248355	0.553128	0.318883	0.44139	0.510662	0.195947	0.226785	0.589133	0.626153	0.0967371	-0.101593	0.81082	-0.300891	0.468957	0.689865	0.0583044	0.062667	0.882807	100300349	SAFB2
ENSBTAG00000001792	turquoise	-0.522856	0.183664	-0.864337	0.00562408	0.363433	0.37619	-0.258135	0.537068	-0.717496	0.0450978	-0.260932	0.532505	-0.646359	0.0833158	-0.0777717	0.854765	-0.923898	0.00103995	-0.00607067	0.988618	0.0821172	0.846721	-0.164777	0.69659	-0.639219	0.087926	540962	MICOS13
ENSBTAG00000001793	turquoise	0.592045	0.122041	0.802579	0.0165004	-0.301553	0.46793	0.616681	0.103429	0.929969	0.000814173	-0.0570736	0.893219	0.632315	0.0925211	0.0642472	0.879868	0.797722	0.0176792	0.0863504	0.838896	-0.0694206	0.870254	0.359025	0.382438	0.363553	0.376021	404546	HSD11B1L
ENSBTAG00000001794	turquoise	-0.353446	0.390412	-0.622715	0.0991364	0.0239215	0.955164	-0.471536	0.238183	-0.629813	0.09422	-0.426836	0.291576	-0.786192	0.0206843	0.0322741	0.939528	-0.985235	7.95798e-06	0.0419036	0.921523	0.0833985	0.844351	-0.413965	0.307931	-0.450202	0.262996	768327	RPL36
ENSBTAG00000001795	turquoise	-0.230609	0.582694	0.140466	0.740071	0.284505	0.49464	-0.08707	0.837567	0.090528	0.831185	0.715227	0.0461059	0.352423	0.391883	0.0874422	0.83688	0.716059	0.0457346	-0.0991116	0.815379	0.139181	0.742385	0.377863	0.356057	0.454697	0.257665	510796	LONP1
ENSBTAG00000001796	turquoise	0.0069893	0.986895	0.385151	0.346081	0.185493	0.660096	0.541501	0.165702	0.671545	0.0681975	0.226055	0.590365	0.558416	0.15027	0.349927	0.395479	0.792458	0.0190145	0.0915168	0.829362	-0.184231	0.662304	0.599799	0.115994	0.317246	0.44387	617472	CATSPERD
ENSBTAG00000001801	turquoise	0.375691	0.359056	0.286494	0.491494	0.0571023	0.893166	0.441571	0.273384	0.181827	0.666513	0.379392	0.353954	0.546606	0.160958	-0.591653	0.122351	0.638591	0.0883384	-0.256991	0.538938	0.174337	0.679681	0.438759	0.276811	0.0780905	0.854174	539867	SYT4
ENSBTAG00000001805	turquoise	0.690463	0.0579969	0.866922	0.00531953	-0.503309	0.203556	0.668406	0.069985	0.766896	0.0263878	-0.212925	0.612668	0.643385	0.0852186	0.116913	0.782778	0.750114	0.0320636	-0.146268	0.729634	-0.284216	0.495097	0.332726	0.420653	0.296082	0.476438	537290	TWSG1
ENSBTAG00000001806	green	-0.0542958	0.898395	-0.335594	0.41641	0.599073	0.116553	0.566056	0.143571	0.0356691	0.933177	0.250781	0.549128	0.230084	0.583575	-0.659707	0.0750828	0.0957684	0.821529	0.161452	0.702497	0.0183089	0.965679	0.423931	0.295229	-0.31066	0.453904	513272	IQCD
ENSBTAG00000001807	brown	0.595695	0.119173	0.955391	0.000214561	-0.537393	0.169574	0.239733	0.567426	0.794482	0.0184939	0.0185954	0.965142	0.425861	0.292799	0.103253	0.807772	0.798456	0.0174977	0.0720957	0.865288	-0.0986786	0.816175	0.146805	0.728671	0.676758	0.0652887	522905	AKAP8
ENSBTAG00000001808	green	-0.790772	0.0194553	-0.598345	0.117115	0.725276	0.0417422	-0.6009	0.11515	-0.417549	0.303334	0.810004	0.014796	-0.038407	0.928058	0.198722	0.637089	-0.00783907	0.985302	0.199015	0.636583	0.2119	0.61442	-0.144686	0.732476	0.136793	0.746695	535021	LACTB2
ENSBTAG00000001810	turquoise	0.305474	0.46187	0.58233	0.12986	0.0160359	0.969938	0.36247	0.377551	0.5709	0.13941	0.526182	0.180387	0.769022	0.0257167	-0.0600478	0.887681	0.976745	3.08961e-05	-0.0183872	0.965532	-0.036	0.932558	0.348178	0.398009	0.490517	0.217159	538632	SCAF11
ENSBTAG00000001812	blue	-0.122705	0.772226	-0.0269822	0.949433	0.34437	0.403539	0.146068	0.729992	0.0771418	0.855932	0.548352	0.159353	0.592172	0.12194	0.0923201	0.827881	0.611309	0.107339	-0.378268	0.355499	0.460219	0.251191	0.475645	0.233547	-0.0519884	0.902697	527400	H1-8
ENSBTAG00000001814	blue	0.348699	0.397255	0.3963	0.331073	-0.264345	0.52696	0.648056	0.0822413	0.425926	0.292717	-0.339845	0.410153	0.631543	0.0930437	0.483917	0.224356	0.375861	0.35882	-0.307256	0.459127	-0.372047	0.364112	0.251231	0.548388	-0.170006	0.687327	781625	PLXND1
ENSBTAG00000001816	purple	-0.435777	0.280469	-0.388071	0.34212	0.506808	0.199916	0.0596292	0.88846	0.131146	0.756907	0.140448	0.740102	0.137691	0.745074	0.422807	0.29665	0.0917329	0.828963	-0.142969	0.735563	0.691511	0.0574605	0.477335	0.231654	-0.371525	0.364838	504608	SLC25A42
ENSBTAG00000001817	turquoise	-0.27535	0.509221	0.241902	0.563817	0.196531	0.640883	-0.157887	0.708844	0.258589	0.536326	0.610218	0.108143	0.441146	0.2739	0.552693	0.1554	0.653104	0.0790929	0.148603	0.725444	-0.252339	0.546566	0.0342404	0.935849	0.591289	0.122639	618720	TMEM161A
ENSBTAG00000001818	turquoise	-0.523235	0.183288	-0.687191	0.0596913	0.348523	0.397509	-0.580197	0.131614	-0.630995	0.0934152	0.121142	0.775071	-0.660639	0.0745263	-0.208136	0.62087	-0.596137	0.118828	-0.020563	0.961455	0.55309	0.155041	-0.0841632	0.842938	-0.278451	0.504263	100271851	MEF2B
ENSBTAG00000001821	turquoise	0.519775	0.186727	0.728544	0.0403796	-0.273282	0.512536	0.631976	0.0927502	0.576421	0.13475	0.115449	0.785448	0.763085	0.0276172	0.0256277	0.951969	0.87248	0.00470097	-0.178929	0.6716	-0.388944	0.340941	0.37482	0.360262	0.352238	0.392149	505359	PRRC2C
ENSBTAG00000001822	blue	0.428968	0.288908	0.300949	0.468866	0.18395	0.662795	0.557233	0.151323	0.695293	0.0555491	0.218624	0.602955	0.587553	0.125623	-0.477951	0.230966	0.510486	0.196126	0.293694	0.480171	0.264106	0.527346	0.239399	0.567983	0.0458385	0.914173	508836	SNX10
ENSBTAG00000001824	blue	0.0362393	0.932111	-0.046578	0.912792	0.280793	0.500533	0.766617	0.0264767	0.111464	0.792729	0.0610361	0.885841	0.691392	0.0575212	0.108342	0.798443	0.433033	0.283855	-0.42243	0.297126	-0.186332	0.65863	0.614046	0.105337	-0.397775	0.32911	510658	SLC2A6
ENSBTAG00000001825	greenyellow	-0.114241	0.787654	-0.330962	0.423272	0.402353	0.323054	0.586619	0.126375	-0.341773	0.407329	0.165435	0.695423	0.371099	0.365432	-0.28839	0.488502	0.157702	0.709175	-0.425378	0.293406	-0.266953	0.522735	0.531937	0.174791	-0.448119	0.265484	540288	SP6
ENSBTAG00000001826	turquoise	0.44498	0.269256	0.659822	0.0750139	-0.0380001	0.928818	0.332037	0.421676	0.7677	0.0261329	0.46505	0.245596	0.752352	0.0312672	-0.158994	0.706872	0.917148	0.00133494	0.184686	0.661508	0.112324	0.791158	0.191364	0.649856	0.516911	0.189599	539603	SASH1
ENSBTAG00000001827	turquoise	0.280176	0.501515	0.487488	0.220447	-0.0843131	0.842661	-0.0942908	0.82425	0.278156	0.504735	0.641991	0.0861189	0.626203	0.0967024	-0.120502	0.776237	0.746875	0.033238	-0.0267231	0.949918	0.0936143	0.825496	-0.0922886	0.827939	0.534526	0.172304	505570	GID8
ENSBTAG00000001828	turquoise	0.0716962	0.86603	0.173065	0.681924	-0.445251	0.26893	-0.306141	0.460842	0.232371	0.579735	-0.586378	0.126569	-0.495657	0.211639	0.45258	0.260169	-0.346953	0.399784	0.0723826	0.864756	0.332971	0.42029	-0.166832	0.692946	0.0158479	0.97029	515013	SCRN2
ENSBTAG00000001829	turquoise	0.122764	0.77212	0.236878	0.572188	0.258242	0.536893	-0.130604	0.757888	0.474034	0.23536	0.652106	0.0797097	0.387295	0.34317	-0.333912	0.418897	0.400481	0.325524	0.720834	0.0436389	-0.0153858	0.971156	-0.402456	0.322919	0.562256	0.146882	518062	SLC17A9
ENSBTAG00000001830	greenyellow	0.0709498	0.867415	0.164981	0.696228	-0.208186	0.620783	-0.707114	0.0498221	-0.156584	0.711168	0.381893	0.350525	-0.193549	0.646056	-0.241302	0.564814	0.0217388	0.959253	0.133151	0.753278	0.302849	0.465924	-0.503302	0.203564	0.474007	0.235389	780880	LRRC46
ENSBTAG00000001832	green	-0.592409	0.121753	-0.83679	0.00958184	0.674622	0.0664716	-0.332377	0.42117	-0.758603	0.0291075	0.503098	0.203778	-0.0670127	0.874727	-0.210818	0.616272	-0.386654	0.344039	-0.0633517	0.881533	0.134184	0.751409	-0.179196	0.671132	-0.395579	0.332034	515014	MRPL10
ENSBTAG00000001834	blue	-0.12464	0.76871	-0.235094	0.575171	0.338618	0.411955	0.639746	0.0875811	0.00904599	0.98304	-0.0708332	0.867631	0.488061	0.219823	0.249135	0.55184	0.113948	0.78819	-0.233605	0.577664	-0.349419	0.396214	0.381314	0.351318	-0.474978	0.234297	616621	PNKP
ENSBTAG00000001838	turquoise	0.193324	0.646447	-0.240897	0.565489	-0.0808866	0.848998	0.266276	0.52383	-0.368163	0.369535	-0.359946	0.38113	0.0480397	0.910064	-0.255505	0.54137	-0.514576	0.191958	-0.0666067	0.875481	-0.557229	0.151327	-0.381451	0.35113	-0.488625	0.21921	512403	LRRC36
ENSBTAG00000001839	pink	0.102977	0.808278	0.182941	0.664562	0.0383042	0.92825	0.620334	0.100818	0.203715	0.62847	-0.0863395	0.838916	0.12549	0.767165	-0.168121	0.690662	0.479805	0.228902	-0.391146	0.337972	0.103651	0.807042	0.943241	0.000437899	-0.0700807	0.869028	505877	OCIAD2
ENSBTAG00000001840	brown	-0.40795	0.315722	-0.747825	0.0328909	0.757772	0.0293892	0.326126	0.430488	-0.345792	0.40147	0.208172	0.620807	0.110368	0.794734	-0.302961	0.46575	-0.235255	0.574903	-0.0508981	0.904731	0.136533	0.747165	0.323122	0.434995	-0.643862	0.0849115	509187	INO80B
ENSBTAG00000001842	turquoise	0.172544	0.682844	0.343286	0.405119	0.13103	0.757116	0.0507809	0.904949	0.66639	0.071148	0.430495	0.287004	0.505563	0.201208	0.0210118	0.960615	0.662523	0.0734097	0.133354	0.75291	0.691422	0.0575062	0.227838	0.587357	0.276419	0.50751	615507	GSTM3
ENSBTAG00000001843	black	-0.351455	0.393276	-0.611453	0.107232	0.128462	0.761771	-0.171356	0.684941	-0.632252	0.0925638	-0.23879	0.568998	-0.156609	0.711125	0.34762	0.398817	-0.501737	0.205203	-0.647829	0.0823844	0.432323	0.284734	0.0927426	0.827102	-0.764475	0.0271649	509188	WBP1
ENSBTAG00000001844	turquoise	-0.51744	0.189067	-0.31978	0.440035	0.424006	0.295135	0.0798057	0.850999	-0.17345	0.681245	0.274344	0.510833	0.23576	0.574056	0.541627	0.165584	0.284029	0.495394	-0.45438	0.258039	0.231946	0.580448	0.585579	0.127215	-0.226482	0.589645	516155	MOGS
ENSBTAG00000001847	blue	0.495125	0.212206	0.271633	0.515187	-0.0790498	0.852398	0.731715	0.0390832	0.299282	0.471454	-0.108548	0.798065	0.697962	0.0542234	-0.208366	0.620475	0.285773	0.492634	-0.0644816	0.879432	-0.486123	0.221937	0.0408269	0.923535	-0.197402	0.639374	532280	CNTLN
ENSBTAG00000001848	turquoise	-0.469137	0.240911	-0.446624	0.267277	0.528301	0.178315	0.106195	0.802376	-0.388369	0.341718	0.440876	0.274228	0.364676	0.374436	0.233296	0.578183	0.22999	0.583735	-0.477528	0.231439	0.121097	0.775154	0.438196	0.277499	-0.32418	0.433405	508813	KATNB1
ENSBTAG00000001852	turquoise	0.294088	0.479553	0.479103	0.229682	-0.317941	0.442817	-0.3925	0.336154	0.109691	0.795973	0.401672	0.323951	0.0784669	0.853477	-0.282165	0.498351	0.408808	0.314605	0.0408763	0.923442	0.189189	0.653645	-0.23415	0.576752	0.616943	0.103241	497207	BREH1
ENSBTAG00000001854	red	-0.425887	0.292766	-0.352548	0.391703	0.537664	0.169317	-0.3925	0.336152	-0.39582	0.331712	0.785886	0.0207681	-0.0140448	0.973669	-0.360322	0.380596	0.0130082	0.975612	0.425556	0.293183	-0.322264	0.436287	-0.351042	0.393871	0.352824	0.391307	535119	CIAPIN1
ENSBTAG00000001855	turquoise	0.434855	0.281604	0.527443	0.179153	-0.753284	0.0309393	-0.22026	0.600176	0.0343329	0.935676	-0.440443	0.274755	-0.442278	0.272525	-0.124694	0.76861	-0.164793	0.696562	0.0927182	0.827147	-0.38946	0.340244	-0.372699	0.363204	0.431226	0.286096	529282	COQ9
ENSBTAG00000001856	magenta	0.226769	0.589161	0.680052	0.0634893	-0.175102	0.678333	0.0887293	0.834504	0.900345	0.00229299	0.148771	0.725142	0.359671	0.38152	0.396966	0.330186	0.68211	0.0623802	0.391919	0.336933	0.0427156	0.920006	0.08608	0.839395	0.649318	0.0814472	504452	POLR2C
ENSBTAG00000001857	turquoise	-0.142087	0.737151	-0.180773	0.668363	-0.218453	0.603245	-0.328101	0.427535	-0.101389	0.811194	-0.469843	0.240107	-0.311223	0.453043	0.60458	0.112353	-0.429589	0.288134	-0.304166	0.463888	0.553508	0.154664	-0.084355	0.842583	-0.388789	0.341149	618756	DOK4
ENSBTAG00000001861	black	-0.558927	0.149817	-0.0118891	0.97771	0.289407	0.4869	-0.407536	0.316262	0.250571	0.549474	0.39368	0.334572	-0.0424021	0.920591	0.75294	0.0310601	0.326739	0.429571	0.223308	0.595009	0.231977	0.580396	0.151592	0.720089	0.441718	0.273205	789054	SESTD1
ENSBTAG00000001862	turquoise	0.269965	0.517872	0.485255	0.222887	0.152837	0.717862	0.429916	0.287726	0.602031	0.114286	0.499509	0.20755	0.606902	0.110608	-0.299399	0.471273	0.779802	0.0224779	0.39538	0.332299	-0.362195	0.377941	0.178431	0.672475	0.556554	0.151928	509290	PPP2R2B
ENSBTAG00000001864	turquoise	0.617709	0.10269	0.6947	0.0558461	-0.307453	0.458823	0.753728	0.0307837	0.695622	0.0553847	-0.149437	0.723948	0.65685	0.0768027	-0.0432579	0.918993	0.63205	0.0927003	0.0269426	0.949507	-0.468412	0.24174	0.249956	0.550488	0.215472	0.608321	528877	NR4A3
ENSBTAG00000001867	turquoise	0.343051	0.405463	0.73564	0.0375145	-0.261698	0.53126	0.268784	0.519777	0.69456	0.0559166	0.21178	0.614626	0.588141	0.12515	0.294714	0.478575	0.921842	0.00112472	-0.149085	0.724579	0.130669	0.757771	0.411623	0.310954	0.498164	0.208972	539378	SACS
ENSBTAG00000001868	green	-0.758677	0.0290825	-0.69399	0.0562034	0.698956	0.0537342	-0.557525	0.151063	-0.392364	0.336336	0.599204	0.116452	-0.0730765	0.863469	0.274903	0.509937	-0.157934	0.708761	0.0620568	0.883942	0.52613	0.180437	-0.0759977	0.858052	-0.149254	0.724276	510274	PCYT2
ENSBTAG00000001871	turquoise	-0.422363	0.297211	-0.0879062	0.836023	0.310805	0.453682	-0.34098	0.408489	-0.176509	0.675856	0.556716	0.151784	-0.32891	0.426328	-0.201179	0.632844	0.257999	0.53729	0.17701	0.674973	0.0457992	0.914247	0.270778	0.516562	0.52397	0.182563	521544	NRL
ENSBTAG00000001872	magenta	-0.508794	0.197866	-0.802822	0.0164428	0.328501	0.426937	-0.416068	0.30523	-0.845285	0.0082174	0.0475508	0.910977	-0.251371	0.548157	0.121589	0.774258	-0.633012	0.0920511	-0.400908	0.32496	0.317436	0.443582	-0.192962	0.647076	-0.644266	0.0846525	515476	ORC6
ENSBTAG00000001874	turquoise	0.479464	0.229281	0.58919	0.12431	-0.195589	0.642516	0.153083	0.717423	0.543634	0.163711	0.340204	0.409627	0.584991	0.127691	-0.190767	0.650894	0.76574	0.0267571	-0.142788	0.735888	0.487374	0.220571	0.22388	0.594041	0.330442	0.424046	524692	DOCK3
ENSBTAG00000001877	blue	0.363532	0.37605	0.154815	0.714327	-0.186449	0.658426	0.482893	0.225484	-0.140822	0.739429	-0.0334203	0.937384	0.763344	0.0275326	0.0726328	0.864292	0.275171	0.509508	-0.617157	0.103087	-0.367295	0.370752	0.0339164	0.936455	-0.352347	0.391993	767875	HMGN5
ENSBTAG00000001879	turquoise	0.713332	0.0469583	0.91112	0.00164037	-0.494384	0.212999	0.600266	0.115636	0.752997	0.03104	-0.0790636	0.852372	0.613168	0.105976	-0.0542992	0.898389	0.830584	0.010664	-0.112035	0.791686	-0.22288	0.595734	0.344213	0.403767	0.422923	0.296503	512237	PER2
ENSBTAG00000001881	turquoise	0.120559	0.776132	0.561676	0.147391	0.0679271	0.873028	0.35911	0.382318	0.656923	0.0767583	0.438051	0.277677	0.59524	0.119528	0.184039	0.662639	0.968405	7.69903e-05	0.0714494	0.866488	-0.0969788	0.819302	0.505565	0.201205	0.569588	0.14053	532890	SLC10A1
ENSBTAG00000001882	blue	-0.752621	0.0311724	-0.681497	0.0627092	0.632842	0.0921654	-0.673709	0.0669809	-0.438729	0.276848	0.448394	0.265155	-0.677766	0.0647351	-0.183936	0.66282	-0.507112	0.199602	0.640102	0.087348	0.0568614	0.893614	-0.329631	0.425254	0.18019	0.669386	281674	CD79A
ENSBTAG00000001886	turquoise	0.175387	0.67783	0.566726	0.142991	0.0866115	0.838414	0.223361	0.594919	0.616381	0.103645	0.609877	0.108395	0.64784	0.0823775	0.00708492	0.986716	0.967123	8.66635e-05	0.178227	0.672833	-0.0688882	0.871243	0.288155	0.488873	0.65781	0.0762222	787049	PABIR2
ENSBTAG00000001887	turquoise	0.339494	0.410669	0.701611	0.0524418	-0.0575202	0.892387	0.49238	0.215149	0.834851	0.00991214	0.28101	0.500187	0.592121	0.12198	0.0219809	0.958799	0.942092	0.000464616	0.189472	0.653152	-0.121068	0.775206	0.457442	0.254437	0.574231	0.136588	538505	STAM2
ENSBTAG00000001888	turquoise	0.61212	0.106743	0.833811	0.0100922	-0.351884	0.392658	0.605176	0.111903	0.706002	0.0503448	0.0775425	0.85519	0.696177	0.055108	-0.0524237	0.901886	0.907879	0.00182185	-0.123936	0.769988	-0.22478	0.592519	0.401981	0.323544	0.426463	0.292043	517336	MED13L
ENSBTAG00000001889	turquoise	-0.366205	0.372284	0.0110204	0.979338	0.379311	0.354065	-0.436313	0.279809	0.161636	0.70217	0.735846	0.0374331	-0.0394643	0.926081	-0.0239986	0.95502	0.459087	0.252512	0.285593	0.492919	0.482484	0.225935	0.176721	0.675483	0.566638	0.143067	613635	C22H3orf14
ENSBTAG00000001890	turquoise	0.271624	0.515201	0.550585	0.157313	0.0778095	0.854695	0.311466	0.452672	0.580881	0.13105	0.595817	0.119078	0.745154	0.0338726	-0.113415	0.789163	0.962062	0.000132653	0.0835589	0.844055	-0.0187883	0.96478	0.295751	0.476954	0.53443	0.172396	508354	RUBCN
ENSBTAG00000001892	yellow	-0.396035	0.331426	-0.312123	0.451668	0.258988	0.535675	-0.60885	0.109156	-0.236856	0.572225	0.302997	0.465695	-0.307191	0.459226	0.0721348	0.865216	-0.422964	0.29645	0.678973	0.0640755	-0.378212	0.355576	-0.782666	0.0216626	0.301788	0.467566	508613	YAE1
ENSBTAG00000001894	turquoise	0.215318	0.608583	0.364214	0.375087	0.0887647	0.834438	0.754319	0.0305774	0.431421	0.285854	0.158125	0.70842	0.742632	0.034816	0.0909143	0.830473	0.739179	0.0361331	-0.170984	0.685599	-0.415425	0.306055	0.551918	0.156102	0.090463	0.831305	519463	NEDD1
ENSBTAG00000001895	blue	0.34575	0.401531	0.385775	0.345233	0.101839	0.810369	0.594501	0.120107	0.675701	0.0658725	0.175694	0.677291	0.766699	0.0264503	-0.0121647	0.977193	0.578287	0.133195	0.249313	0.551547	-0.244171	0.56005	0.112337	0.791134	0.134168	0.751437	509322	PGGT1B
ENSBTAG00000001898	red	0.313198	0.450027	0.448171	0.265422	-0.565274	0.144249	0.0414269	0.922413	0.372517	0.363458	-0.620766	0.100511	-0.293037	0.481199	0.281858	0.49884	-0.184299	0.662185	0.280619	0.500809	-0.426051	0.29256	-0.261803	0.531089	0.248068	0.553602	509840	CCDC112
ENSBTAG00000001902	turquoise	0.293455	0.480544	0.652101	0.0797126	-0.0835693	0.844036	0.390543	0.338784	0.646454	0.0832552	0.3487	0.397254	0.579765	0.13197	0.0279217	0.947674	0.975126	3.77589e-05	-0.070939	0.867435	0.0458219	0.914204	0.549458	0.158341	0.51842	0.188083	532848	CEP295
ENSBTAG00000001903	blue	0.381148	0.351544	-0.125138	0.767805	-0.232704	0.579176	0.131493	0.756277	-0.470537	0.239318	-0.159823	0.705395	0.384359	0.347159	-0.265328	0.525366	-0.277611	0.505605	-0.520716	0.185788	-0.116048	0.784355	-0.397311	0.329726	-0.571659	0.138764	510955	C11H2orf50
ENSBTAG00000001904	turquoise	0.443044	0.271596	0.509838	0.196791	-0.0910867	0.830155	0.736201	0.0372933	0.688033	0.0592527	-0.0359674	0.932619	0.796601	0.0179585	0.146096	0.729943	0.641648	0.0863417	-0.0192967	0.963828	-0.276639	0.507158	0.297196	0.4747	0.0530336	0.900748	513761	ZNF276
ENSBTAG00000001906	turquoise	0.442001	0.272862	0.66829	0.070052	-0.118155	0.780512	0.506832	0.199891	0.71595	0.0457833	0.292065	0.482724	0.872994	0.00464625	0.109358	0.796583	0.946148	0.000374839	-0.0931575	0.826338	-0.0212483	0.960171	0.344663	0.403113	0.343253	0.405168	618375	FANCA
ENSBTAG00000001908	turquoise	0.30048	0.469594	0.618162	0.102366	-0.0262783	0.950751	0.181643	0.666837	0.683185	0.0618055	0.526594	0.179983	0.717216	0.0452214	0.0536677	0.899566	0.946186	0.000374054	0.0724349	0.864659	0.195892	0.64199	0.22758	0.587793	0.548333	0.15937	533910	DLD
ENSBTAG00000001919	turquoise	0.358491	0.383199	0.666722	0.0709557	-0.152446	0.718561	0.404789	0.319853	0.576385	0.13478	0.329703	0.425146	0.694736	0.0558283	0.0694269	0.870242	0.9738	4.40825e-05	-0.202916	0.629847	0.00619247	0.988389	0.480649	0.227965	0.441311	0.273699	511703	ZNF652
ENSBTAG00000001920	turquoise	0.271412	0.515543	0.418345	0.302317	0.105507	0.803637	0.546883	0.160703	0.494501	0.212873	0.373055	0.36271	0.649125	0.0815688	-0.203483	0.628871	0.884193	0.00355341	-0.20336	0.629082	0.193665	0.645856	0.678814	0.0641622	0.207818	0.621415	535323	POLQ
ENSBTAG00000001922	blue	-0.305441	0.461921	-0.261742	0.531187	-0.150528	0.721995	-0.230562	0.582773	-0.56894	0.141085	-0.361029	0.379592	-0.753217	0.0309628	0.0628549	0.882457	-0.441333	0.273672	-0.319504	0.440451	-0.0942162	0.824387	0.226636	0.589385	-0.118153	0.780517	504225	AKIP1
ENSBTAG00000001926	turquoise	0.271742	0.515011	0.567763	0.142096	0.101054	0.811809	0.253419	0.544792	0.693227	0.0565884	0.609319	0.108808	0.717136	0.0452567	-0.107164	0.800601	0.929706	0.000823204	0.269468	0.518673	0.00428414	0.991967	0.182652	0.665068	0.6044	0.112489	530189	RAD23B
ENSBTAG00000001927	yellow	-0.382607	0.349549	-0.0761727	0.857728	0.184911	0.661114	-0.446572	0.26734	0.127596	0.763342	0.140044	0.74083	-0.489635	0.218114	0.167648	0.6915	-0.240765	0.565708	0.842999	0.00857152	-0.3886	0.341405	-0.43775	0.278046	0.541797	0.165425	508327	ATP6V1C2
ENSBTAG00000001928	blue	0.529037	0.177599	0.434948	0.28149	0.00876319	0.98357	0.465727	0.244816	0.555928	0.152489	0.347371	0.399177	0.8744	0.00449854	-0.312296	0.451403	0.71135	0.0478603	-0.0782353	0.853906	0.285794	0.492601	0.174565	0.67928	0.0599062	0.887944	613927	PDIA6
ENSBTAG00000001931	blue	0.118725	0.779474	0.181516	0.66706	0.371435	0.364964	0.620268	0.100864	0.505362	0.201416	0.409922	0.313157	0.818358	0.0130158	-0.0469485	0.912101	0.682618	0.0621082	0.111137	0.793328	-0.153086	0.717417	0.362487	0.377528	0.0611889	0.885557	513765	TRABD
ENSBTAG00000001932	turquoise	0.366246	0.372226	0.473094	0.23642	0.0331237	0.937938	0.221546	0.597994	0.568334	0.141606	0.527019	0.179567	0.87923	0.0040145	-0.0420727	0.921207	0.8032	0.0163533	0.0160218	0.969964	0.229818	0.584024	0.0438645	0.917859	0.295331	0.47761	512902	CRAT
ENSBTAG00000001933	black	-0.14121	0.738729	0.171918	0.683949	0.0473307	0.911387	-0.63942	0.0877943	-0.0483208	0.909539	0.730046	0.0397624	0.1669	0.692826	0.0745908	0.86066	0.36417	0.375149	0.192837	0.647295	0.0774504	0.85536	-0.419965	0.300253	0.643443	0.0851815	514460	PTPA
ENSBTAG00000001936	greenyellow	0.349405	0.396233	0.168695	0.689647	-0.0148684	0.972126	0.872123	0.00473923	0.256851	0.539167	-0.338036	0.412811	0.161343	0.702691	-0.452981	0.259694	0.167879	0.691091	-0.049015	0.908244	-0.401696	0.32392	0.555681	0.15271	-0.207364	0.622194	282855	PCK1
ENSBTAG00000001937	brown	-0.571788	0.138654	-0.75757	0.0294578	0.685336	0.0606647	-0.415576	0.305861	-0.435821	0.280414	0.376312	0.358197	-0.454658	0.257711	-0.408165	0.315442	-0.578246	0.133229	0.586349	0.126593	0.06124	0.885462	-0.366884	0.371329	-0.113841	0.788385	616275	ANAPC11
ENSBTAG00000001938	turquoise	-0.346182	0.400904	-0.638296	0.0885325	0.199018	0.636578	0.0857988	0.839915	-0.435354	0.280989	-0.48461	0.223595	-0.247562	0.554437	0.349014	0.396798	-0.698132	0.0541394	-0.239958	0.567052	-0.0252698	0.952639	-0.00699546	0.986884	-0.782228	0.0217861	767985	CKS2
ENSBTAG00000001939	turquoise	-0.376377	0.358107	0.146025	0.73007	0.43979	0.275552	0.0101592	0.980953	0.437736	0.278064	0.653819	0.0786525	0.390082	0.339405	0.43288	0.284044	0.737828	0.0366565	0.2537	0.54433	0.0107439	0.979857	0.377141	0.357053	0.531496	0.175217	511202	SECISBP2
ENSBTAG00000001941	turquoise	0.422892	0.296542	0.716541	0.0455205	-0.145926	0.730248	0.538503	0.168523	0.770459	0.0252696	0.225363	0.591535	0.727025	0.0410096	0.0869611	0.837768	0.973701	4.45817e-05	-0.0743142	0.861173	-0.00224414	0.995792	0.504751	0.202053	0.416027	0.305282	785942	SEMA4D
ENSBTAG00000001942	turquoise	-0.0771196	0.855973	0.274114	0.511202	0.287265	0.490276	0.205315	0.625717	0.392159	0.336611	0.630745	0.0935852	0.573432	0.137262	0.110678	0.794167	0.883672	0.0036001	-0.0764443	0.857224	0.188521	0.654809	0.544252	0.163137	0.389813	0.339767	513214	SNX27
ENSBTAG00000001945	greenyellow	0.440402	0.274806	0.235836	0.57393	0.0683005	0.872334	0.892939	0.00282677	0.515556	0.190966	-0.118659	0.779594	0.731028	0.0393617	-0.169251	0.688663	0.471466	0.238262	-0.226813	0.589086	0.0793508	0.851841	0.535767	0.17112	-0.357562	0.384523	518752	ARG2
ENSBTAG00000001948	turquoise	-0.110815	0.793916	-0.592498	0.121683	0.354351	0.389115	0.117501	0.781706	-0.282857	0.497253	-0.104996	0.804575	0.165982	0.694453	-0.082409	0.846181	-0.49769	0.209475	-0.0899901	0.832177	0.24422	0.559969	-0.212436	0.613504	-0.771152	0.0250554	780809	VTI1B
ENSBTAG00000001950	turquoise	-0.318218	0.442396	-0.0424244	0.92055	0.479724	0.228991	-0.12706	0.764314	0.00160718	0.996987	0.864797	0.00556909	0.428625	0.289337	-0.0041947	0.992135	0.63303	0.0920393	-0.00277329	0.9948	0.155693	0.71276	0.246252	0.556604	0.360655	0.380123	505995	RDH11
ENSBTAG00000001956	pink	0.204571	0.626996	0.0931163	0.826414	-0.140795	0.739478	-0.263831	0.527793	0.0775631	0.855151	0.0547006	0.897641	0.189208	0.65361	0.0215682	0.959572	-0.216496	0.606575	0.413499	0.308532	-0.284557	0.494557	-0.852026	0.00722782	0.127024	0.76438	281817	HINT3
ENSBTAG00000001957	turquoise	0.48524	0.222903	0.687178	0.0596983	-0.372635	0.363294	-0.169066	0.68899	0.521882	0.184629	0.29014	0.485746	0.236641	0.572585	-0.245918	0.557156	0.583466	0.128932	0.144635	0.732567	0.35152	0.393182	-0.0987657	0.816015	0.631297	0.0932099	514867	TRMT11
ENSBTAG00000001962	turquoise	0.182627	0.665112	0.583049	0.129273	0.0493706	0.90758	0.421616	0.298157	0.65677	0.0768515	0.39405	0.334076	0.477063	0.231959	-0.0387508	0.927415	0.938361	0.000558737	0.130155	0.758702	-0.12666	0.765041	0.568114	0.141795	0.600605	0.115376	514740	MRPS27
ENSBTAG00000001968	turquoise	0.195173	0.643238	0.531093	0.175606	0.0503843	0.905689	0.412464	0.309867	0.851192	0.00734596	0.206225	0.624152	0.595235	0.119532	0.292589	0.481902	0.725636	0.0415906	0.351475	0.393247	-0.171796	0.684164	0.227793	0.587434	0.440837	0.274276	512635	TTC14
ENSBTAG00000001969	turquoise	0.657855	0.0761953	0.924665	0.00100941	-0.683224	0.0617846	0.385914	0.345044	0.664799	0.0720731	-0.248665	0.552616	0.453492	0.259089	0.251488	0.547964	0.714079	0.0466212	-0.295787	0.476898	-0.0762813	0.857526	0.296325	0.476059	0.388113	0.342063	534432	CCDC39
ENSBTAG00000001975	green	0.548807	0.158936	0.438682	0.276905	-0.601482	0.114705	-0.330855	0.423431	0.117629	0.781471	-0.131812	0.7557	-0.0186202	0.965095	-0.226001	0.590456	0.0185429	0.96524	-0.164146	0.69771	0.501226	0.20574	-0.37032	0.366519	0.150827	0.721459	537422	DRP2
ENSBTAG00000001977	turquoise	0.361117	0.379467	0.707436	0.0496713	-0.0499751	0.906453	0.358693	0.382911	0.769271	0.025639	0.42814	0.289943	0.587357	0.125781	-0.129881	0.759197	0.939636	0.000525282	0.275629	0.508774	-0.134888	0.750136	0.293229	0.480899	0.684013	0.0613647	540347	YIPF6
ENSBTAG00000001981	turquoise	-0.54328	0.164041	-0.00961049	0.981981	0.493394	0.214059	-0.284674	0.494372	0.193911	0.645428	0.76775	0.0261171	0.155186	0.713663	0.366112	0.372414	0.587985	0.125276	0.264548	0.526629	0.111953	0.791835	0.268001	0.52104	0.583368	0.129012	407174	SLC6A17
ENSBTAG00000001983	blue	-0.796777	0.0179145	-0.656876	0.0767873	0.83954	0.00912547	-0.521044	0.185462	-0.31774	0.443122	0.729238	0.0400935	-0.376767	0.357569	-0.198177	0.638032	-0.193367	0.646373	0.637146	0.0892912	0.0707202	0.867841	-0.143011	0.735489	0.246703	0.555858	787004	SMAGP
ENSBTAG00000001985	turquoise	0.394494	0.333482	0.59986	0.115948	-0.00443606	0.991683	0.482151	0.226302	0.934079	0.000681223	0.207094	0.622658	0.682752	0.0620365	0.0499838	0.906436	0.798912	0.0173857	0.24294	0.562092	0.166307	0.693876	0.31278	0.450665	0.344104	0.403927	521816	SRMS
ENSBTAG00000001987	magenta	0.501173	0.205796	0.614152	0.10526	-0.0285117	0.94657	0.49893	0.208162	0.872894	0.00465681	0.235612	0.574305	0.67806	0.0645738	-0.20316	0.629426	0.724699	0.0419856	0.372568	0.363387	-0.037926	0.928957	0.128816	0.761129	0.39167	0.337267	533720	SWAP70
ENSBTAG00000001988	turquoise	-0.00287367	0.994612	0.490926	0.216717	0.0186176	0.9651	0.0660896	0.876442	0.422529	0.297001	0.459323	0.252236	0.173742	0.68073	0.0133519	0.974968	0.79876	0.0174229	0.123802	0.770233	-0.0666562	0.875389	0.46008	0.251353	0.73281	0.0386414	515226	EIF3D
ENSBTAG00000001992	turquoise	-0.454625	0.25775	-0.0924612	0.827621	0.682236	0.0623125	-0.0202992	0.96195	0.197396	0.639384	0.890998	0.00297879	0.378338	0.355404	0.0370574	0.930581	0.641561	0.0863982	0.327441	0.42852	0.00399672	0.992506	0.306367	0.460495	0.454312	0.25812	505060	CYP51A1
ENSBTAG00000001999	turquoise	0.445832	0.26823	0.802536	0.0165106	-0.280839	0.500459	0.0498728	0.906643	0.67529	0.0661	0.41446	0.307295	0.50145	0.205505	-0.0729103	0.863777	0.85866	0.0063318	0.204717	0.626745	-0.00471371	0.991162	0.0214267	0.959837	0.777927	0.0230219	513716	NKAPD1
ENSBTAG00000002000	blue	-0.480224	0.228436	-0.711776	0.0476654	0.361732	0.378596	-0.568652	0.141333	-0.607205	0.110382	0.0597418	0.88825	-0.767143	0.0263092	-0.372837	0.363012	-0.766011	0.0266702	0.258116	0.5371	0.329752	0.425074	-0.294003	0.479687	-0.233739	0.577441	618131	TIMM8B
ENSBTAG00000002004	blue	0.0739525	0.861844	0.197003	0.640065	-0.382804	0.349279	-0.681295	0.062818	-0.0705842	0.868093	-0.0547495	0.89755	-0.639627	0.0876588	-0.180852	0.668223	-0.279113	0.503208	0.328374	0.427127	0.140651	0.739737	-0.496258	0.210997	0.488279	0.219586	510518	LLPH
ENSBTAG00000002006	turquoise	0.500933	0.206049	0.718718	0.0445604	-0.347284	0.399304	0.713547	0.0468612	0.658937	0.0755438	-0.206385	0.623876	0.480667	0.227945	0.0909991	0.830316	0.65442	0.0782839	-0.0217493	0.959233	-0.538459	0.168565	0.40665	0.317417	0.318084	0.4426	281530	THBS1
ENSBTAG00000002007	brown	-0.305335	0.462084	-0.502638	0.204259	0.312302	0.451394	0.225189	0.591827	-0.461227	0.250018	-0.159506	0.705961	-0.458508	0.253189	-0.382984	0.349033	-0.302339	0.466712	-0.279913	0.501933	0.130032	0.758925	0.599248	0.116418	-0.437502	0.278349	783660	PRG3
ENSBTAG00000002010	turquoise	0.442684	0.272032	0.838803	0.00924631	-0.357485	0.384632	0.35194	0.392577	0.685585	0.0605336	0.153016	0.717542	0.591159	0.122742	0.210889	0.616151	0.869536	0.00502252	0.0350539	0.934328	-0.376224	0.358319	0.2017	0.631944	0.638226	0.0885786	507860	PI4K2A
ENSBTAG00000002012	turquoise	-0.344551	0.403276	-0.770754	0.0251781	0.345757	0.401521	-0.228131	0.586864	-0.629891	0.0941668	-0.122997	0.771695	-0.30861	0.457046	-0.13345	0.752736	-0.840658	0.00894397	0.0861641	0.83924	-0.0338654	0.936551	-0.464284	0.246479	-0.618018	0.102469	512871	CIAO2A
ENSBTAG00000002014	turquoise	-0.0182357	0.965816	0.296703	0.475469	0.33558	0.41643	0.0710474	0.867234	0.398686	0.3279	0.831731	0.0104585	0.619552	0.101374	-0.113399	0.789193	0.842758	0.00860938	0.250549	0.549511	-0.0105322	0.980254	0.16872	0.689603	0.583802	0.128658	512029	SNX1
ENSBTAG00000002015	turquoise	0.20732	0.622271	0.583725	0.128721	0.0240141	0.954991	0.534711	0.172128	0.706823	0.0499585	0.285649	0.492829	0.655316	0.0777358	0.194785	0.643911	0.917527	0.00131711	0.0758652	0.858298	-0.259748	0.534435	0.500536	0.206467	0.467705	0.242548	526227	RPS6KA6
ENSBTAG00000002018	brown	-0.618669	0.102003	-0.770625	0.025218	0.68086	0.0630525	-0.459	0.252613	-0.400624	0.325335	0.32047	0.438992	-0.562764	0.146437	-0.35083	0.394177	-0.609797	0.108454	0.594323	0.120246	0.179967	0.669777	-0.302107	0.467072	-0.114485	0.787208	444990	EIF5A
ENSBTAG00000002020	turquoise	0.540406	0.166729	0.849069	0.00765197	-0.299447	0.471198	0.4717	0.237997	0.836168	0.00968701	0.149436	0.723952	0.620928	0.100397	0.00956202	0.982072	0.936719	0.00060384	0.0323155	0.939451	-0.0495207	0.9073	0.382677	0.349454	0.547081	0.160521	513587	CREBRF
ENSBTAG00000002021	turquoise	0.44166	0.273275	0.887636	0.00325454	-0.428031	0.290079	0.235638	0.574262	0.827156	0.0112937	0.0397367	0.925572	0.403962	0.320938	0.277986	0.505005	0.802672	0.0164784	0.14058	0.739864	-0.15064	0.721793	0.201305	0.632626	0.694356	0.056019	614520	BNIP1
ENSBTAG00000002025	green	-0.374142	0.361201	-0.0877057	0.836393	0.5971	0.118079	0.121063	0.775214	0.254766	0.542581	0.535001	0.171851	-0.133468	0.752703	-0.342643	0.406058	0.347237	0.399372	0.628633	0.0950276	-0.179749	0.67016	0.396726	0.330505	0.493996	0.213414	514273	AMIGO2
ENSBTAG00000002026	blue	-0.33813	0.412673	-0.319555	0.440374	-0.193127	0.646791	-0.466577	0.24384	-0.378169	0.355636	-0.553635	0.154548	-0.852109	0.00721616	0.380118	0.352956	-0.761	0.0283045	0.021792	0.959153	0.00860595	0.983865	-0.227244	0.588359	-0.17193	0.683927	515238	RPL5
ENSBTAG00000002027	blue	0.493969	0.213443	0.380028	0.35308	-0.248333	0.553165	0.700712	0.0528772	0.610817	0.107701	-0.430018	0.287599	0.582167	0.129995	0.247073	0.555247	0.350595	0.394516	-0.338922	0.411509	0.247248	0.554957	0.422712	0.296769	-0.363273	0.376416	617897	FAM167B
ENSBTAG00000002028	turquoise	-0.20438	0.627326	0.14858	0.725486	0.396176	0.331237	-0.339152	0.41117	0.354803	0.388467	0.851578	0.00729114	0.155648	0.712839	-0.193026	0.646965	0.574679	0.136211	0.530503	0.176176	0.319395	0.440616	0.00934556	0.982478	0.707711	0.0495425	541171	DIPK1A
ENSBTAG00000002033	turquoise	0.388647	0.341341	0.708606	0.0491256	-0.112399	0.791021	0.563061	0.146177	0.792722	0.0189462	0.20822	0.620725	0.615361	0.104382	0.0158408	0.970303	0.955091	0.000218875	0.0192296	0.963953	-0.0530762	0.900669	0.565852	0.143747	0.471977	0.237684	613578	UBXN2A
ENSBTAG00000002034	turquoise	0.0582688	0.890993	0.294833	0.478389	0.30088	0.468973	0.597674	0.117634	0.553186	0.154954	0.388278	0.34184	0.599127	0.116512	-0.0336824	0.936893	0.860973	0.00603692	-0.0488195	0.908609	0.0840392	0.843167	0.770565	0.0252365	0.210997	0.615965	539221	MFSD2B
ENSBTAG00000002036	turquoise	-0.411854	0.310655	-0.04436	0.916934	0.438977	0.276544	-0.0389398	0.927062	0.202584	0.630419	0.580256	0.131565	0.417173	0.303815	0.494398	0.212983	0.607562	0.110115	-0.117452	0.781794	0.340885	0.408629	0.447265	0.266508	0.184318	0.662152	327703	CACNB1
ENSBTAG00000002037	turquoise	0.322244	0.436317	0.573544	0.137168	-0.00224246	0.995795	0.681838	0.0625261	0.741703	0.0351674	0.161455	0.702492	0.63565	0.0902844	0.0230314	0.956831	0.907458	0.00184637	-0.0714628	0.866463	0.00442053	0.991712	0.707221	0.0497715	0.283132	0.496816	534448	ATXN7L1
ENSBTAG00000002038	turquoise	-0.228498	0.586245	-0.450481	0.262664	-0.216941	0.605818	-0.517101	0.189407	-0.721168	0.0434944	-0.467721	0.242529	-0.708501	0.0491743	0.127102	0.764238	-0.922121	0.00111298	-0.126249	0.765786	-0.136477	0.747265	-0.534023	0.172787	-0.35342	0.39045	539373	RPL14
ENSBTAG00000002039	turquoise	-0.40339	0.321689	-0.139056	0.742611	0.493679	0.213754	-0.501681	0.205262	0.0721732	0.865144	0.86532	0.00550698	0.272984	0.513014	0.14588	0.730332	0.391512	0.33748	0.252592	0.546149	0.471162	0.238608	-0.125982	0.766272	0.376356	0.358137	515469	FRMD8
ENSBTAG00000002041	brown	0.791844	0.0191744	0.790522	0.0195212	-0.56471	0.144739	0.476028	0.233118	0.385723	0.345303	-0.0186241	0.965088	0.717263	0.0452007	-0.202188	0.631102	0.646419	0.0832774	-0.283802	0.495753	-0.376451	0.358005	-0.000211349	0.999604	0.2668	0.522982	534137	SASH3
ENSBTAG00000002042	red	-0.676261	0.0655629	-0.414187	0.307646	0.698967	0.0537288	-0.654932	0.0779702	-0.174379	0.679608	0.913419	0.00151904	-0.0904229	0.831379	-0.00716798	0.98656	0.0906593	0.830943	0.544349	0.163046	0.194476	0.644448	-0.262113	0.530584	0.437443	0.278422	521037	RIC8A
ENSBTAG00000002044	red	-0.638755	0.0882307	-0.412246	0.310149	0.649667	0.0812285	-0.47475	0.234553	-0.274906	0.509932	0.734862	0.0378222	-0.34204	0.406939	-0.27521	0.509445	-0.0479557	0.910221	0.657445	0.0764429	-0.230323	0.583175	-0.186899	0.657639	0.48681	0.221187	614027	SIRT3
ENSBTAG00000002045	green	-0.8379	0.00939586	-0.598847	0.116728	0.755168	0.0302826	-0.680196	0.0634115	-0.357045	0.38526	0.805362	0.0158478	-0.262888	0.529325	0.0805765	0.849572	-0.0729984	0.863613	0.416685	0.30444	0.229805	0.584045	-0.150487	0.722068	0.27428	0.510935	513525	PSMD13
ENSBTAG00000002046	turquoise	-0.15075	0.721597	-0.569536	0.140574	0.0570928	0.893183	-0.352782	0.391366	-0.697412	0.0544947	-0.225927	0.590582	-0.665571	0.0716235	-0.511528	0.195061	-0.85619	0.00665659	0.0298135	0.944133	0.0831399	0.84483	-0.387089	0.34345	-0.407393	0.316448	615757	COX8B
ENSBTAG00000002048	turquoise	0.170709	0.686085	0.430446	0.287066	0.153887	0.715986	0.341889	0.40716	0.461038	0.250238	0.594169	0.120368	0.727989	0.0406089	-0.0733704	0.862923	0.944845	0.000402306	-0.0768044	0.856557	0.0592972	0.889078	0.44868	0.264812	0.403883	0.321042	533590	PTPN11
ENSBTAG00000002049	turquoise	-0.000472567	0.999114	0.115095	0.786096	0.127547	0.76343	0.112338	0.791132	-0.0202195	0.962099	0.469063	0.240996	0.478314	0.230561	-0.0180684	0.966129	0.618737	0.101955	-0.485744	0.222352	0.331519	0.422444	0.468454	0.241691	0.0601757	0.887443	532785	HADH
ENSBTAG00000002050	green	-0.674085	0.066771	-0.522072	0.184441	0.474862	0.234428	-0.684085	0.0613268	-0.573334	0.137345	0.664489	0.0722545	-0.0521039	0.902482	0.281383	0.499595	-0.0925884	0.827386	-0.027128	0.94916	0.146642	0.728963	-0.277692	0.505476	0.0826248	0.845782	520518	COA7
ENSBTAG00000002051	blue	0.605802	0.111432	0.554042	0.154182	-0.267746	0.521453	0.557911	0.150719	0.445327	0.268839	0.0698735	0.869413	0.953714	0.000239375	0.0418716	0.921582	0.631011	0.0934046	-0.26646	0.523532	-0.231313	0.58151	0.0257418	0.951756	0.0128585	0.975893	511889	ARAP1
ENSBTAG00000002052	grey	0.476298	0.232815	0.593617	0.120801	-0.487932	0.219964	0.322197	0.436388	0.235638	0.574261	-0.0689946	0.871045	0.736689	0.0371017	0.402145	0.323329	0.534256	0.172564	-0.449664	0.263637	-0.415968	0.305358	-0.0402312	0.924648	0.116586	0.783374	281409	PLOD1
ENSBTAG00000002055	turquoise	-0.193671	0.645846	0.26461	0.52653	0.246053	0.556934	-0.0603187	0.887176	0.30752	0.458721	0.674608	0.0664791	0.351172	0.393684	0.175258	0.678058	0.801608	0.0167319	0.0191225	0.964154	0.182254	0.665766	0.41809	0.302643	0.564633	0.144806	100301148	ZFP28
ENSBTAG00000002056	brown	0.72887	0.0402449	0.843189	0.00854171	-0.704252	0.0511743	0.256164	0.540291	0.750745	0.0318379	-0.390594	0.338716	0.284287	0.494986	0.133096	0.753376	0.462906	0.248071	-0.143633	0.734369	0.292258	0.482421	0.126428	0.765461	0.24937	0.551453	514726	MARS2
ENSBTAG00000002058	blue	-0.0329612	0.938242	0.117746	0.781259	0.31088	0.453567	0.255683	0.541078	-0.00129124	0.997579	0.665732	0.0715296	0.556701	0.151798	-0.250436	0.549697	0.638743	0.0882386	-0.0226263	0.95759	-0.38904	0.34081	0.234188	0.576688	0.321537	0.437382	618099	ASF1A
ENSBTAG00000002059	brown	0.55459	0.153689	0.906535	0.00190081	-0.545706	0.161789	0.140479	0.740047	0.643251	0.0853048	0.065212	0.878074	0.312267	0.451447	0.00319022	0.994018	0.767558	0.0261777	-0.0175372	0.967124	-0.0265967	0.950155	0.182513	0.665312	0.688773	0.0588686	100139498	MCM9
ENSBTAG00000002060	turquoise	-0.334128	0.418577	-0.599812	0.115984	-0.0331785	0.937836	-0.376164	0.358401	-0.681908	0.0624883	-0.511388	0.195203	-0.790609	0.0194981	0.0567451	0.893831	-0.973942	4.33759e-05	-0.0735892	0.862518	-0.0328559	0.938439	-0.317431	0.443589	-0.488662	0.21917	510615	RPL19
ENSBTAG00000002068	yellow	0.0339909	0.936316	-0.479973	0.228715	0.279415	0.502726	0.205355	0.625648	-0.504178	0.202649	0.102758	0.808681	0.234379	0.576369	-0.510267	0.196351	-0.208481	0.620277	-0.480741	0.227862	0.347498	0.398993	0.11868	0.779556	-0.701104	0.0526868	282379	TAGLN2
ENSBTAG00000002069	green	0.173246	0.681606	0.136739	0.746791	-0.644585	0.0844477	-0.382653	0.349486	-0.2356	0.574325	-0.570815	0.139483	-0.25165	0.547698	0.520509	0.185994	-0.485661	0.222442	-0.237189	0.571669	-0.199187	0.636285	-0.602779	0.113717	-0.109187	0.796896	515712	BOLA
ENSBTAG00000002072	black	-0.443333	0.271247	0.031089	0.941746	0.212758	0.612953	-0.645	0.0841821	-0.0722637	0.864977	0.722783	0.0428003	0.0456647	0.914498	0.380983	0.351771	0.363118	0.376634	0.189505	0.653093	0.0291464	0.945381	-0.202667	0.630277	0.640246	0.0872541	100125238	ERCC2
ENSBTAG00000002073	turquoise	0.257238	0.538534	0.633082	0.0920037	-0.0151278	0.97164	0.516717	0.189795	0.741943	0.0350764	0.274659	0.510327	0.611832	0.106954	0.119308	0.778412	0.891667	0.00292585	0.187127	0.657241	-0.339444	0.410741	0.412616	0.30967	0.545992	0.161524	513600	RAD17
ENSBTAG00000002075	turquoise	-0.228686	0.585928	-0.03419	0.935944	0.579987	0.131788	-0.15267	0.71816	0.192225	0.648358	0.90816	0.00180565	0.262341	0.530214	-0.411025	0.311728	0.453723	0.258815	0.63003	0.0940722	-0.0497346	0.906901	-0.0959654	0.821166	0.566387	0.143284	536741	MME
ENSBTAG00000002076	turquoise	0.462256	0.248824	0.748978	0.0324724	-0.445922	0.268122	0.229981	0.58375	0.471919	0.23775	0.0887999	0.834373	0.430672	0.286784	0.0819594	0.847013	0.80163	0.0167267	-0.350706	0.394356	0.133489	0.752666	0.407267	0.316613	0.432639	0.284342	100125233	STAU2
ENSBTAG00000002078	turquoise	0.356474	0.386075	0.694126	0.0561346	-0.100759	0.812352	0.403063	0.32212	0.70253	0.0519987	0.375237	0.359684	0.720923	0.0436003	0.0711654	0.867015	0.997653	3.2253e-08	-0.0262546	0.950795	-0.0180153	0.966229	0.414275	0.307533	0.520386	0.186117	512622	KDM4A
ENSBTAG00000002082	turquoise	0.498965	0.208125	0.525912	0.180651	-0.0212624	0.960145	0.77658	0.0234179	0.845976	0.00811214	-0.0299571	0.943864	0.606845	0.11065	-0.194194	0.644937	0.651655	0.0799891	0.160414	0.704343	0.00322248	0.993958	0.466274	0.244188	0.11332	0.789337	613548	MARCKS
ENSBTAG00000002083	turquoise	0.133892	0.751937	0.522634	0.183883	0.0975271	0.818293	0.490861	0.216787	0.630199	0.093957	0.381164	0.351522	0.642549	0.0857581	0.159996	0.705087	0.929181	0.000841446	0.0699741	0.869226	-0.259706	0.534505	0.516994	0.189516	0.486523	0.2215	615936	AUTS2
ENSBTAG00000002086	turquoise	0.463402	0.247497	0.771203	0.0250397	-0.183731	0.663178	0.551814	0.156196	0.837099	0.00952985	0.179044	0.671399	0.684381	0.0611698	0.0606777	0.886508	0.940859	0.000494468	0.0632288	0.881762	-0.133	0.753551	0.422096	0.297549	0.492455	0.215068	512236	PRPF4B
ENSBTAG00000002090	green	-0.588065	0.125211	-0.325099	0.432027	0.845655	0.00816094	0.0081921	0.984641	0.140269	0.740425	0.82002	0.0126786	0.351977	0.392524	0.11835	0.780158	0.452051	0.260797	0.350286	0.394962	0.0862632	0.839057	0.296289	0.476115	0.212025	0.614207	280875	CPSF4
ENSBTAG00000002092	green	0.738245	0.0364947	0.767083	0.0263282	-0.956348	0.000201203	0.173159	0.681758	0.176266	0.676283	-0.577354	0.133971	0.0661817	0.876271	0.0548961	0.897277	0.13243	0.754581	-0.344793	0.402923	-0.428107	0.289984	-0.169649	0.687959	0.218727	0.602779	507058	PI16
ENSBTAG00000002094	turquoise	-0.411074	0.311665	-0.769249	0.0256458	0.284903	0.49401	-0.288654	0.488087	-0.56689	0.142849	-0.317771	0.443074	-0.686323	0.0601459	-0.142153	0.737032	-0.932405	0.000733511	0.097956	0.817504	0.227455	0.588003	-0.22294	0.595632	-0.590921	0.122932	506492	ATP5MF
ENSBTAG00000002095	turquoise	-0.19222	0.648366	0.142033	0.737248	0.469481	0.240519	0.226073	0.590335	0.392628	0.335981	0.718274	0.0447551	0.685164	0.0607558	0.19616	0.641526	0.802354	0.016554	0.141762	0.737736	-0.0616402	0.884717	0.345345	0.402119	0.365143	0.373778	539431	MEN1
ENSBTAG00000002096	green	-0.249237	0.551673	-0.480478	0.228154	0.652254	0.0796181	-0.131105	0.75698	-0.0248926	0.953346	0.5287	0.177927	0.26801	0.521027	-0.27609	0.508035	-0.122205	0.773138	0.424107	0.295007	0.312599	0.450941	-0.321434	0.437537	-0.198012	0.638318	281766	FCGR3A
ENSBTAG00000002098	magenta	-0.562489	0.146677	-0.815585	0.0135907	0.529576	0.177076	-0.487919	0.219978	-0.831859	0.0104357	0.400221	0.325867	-0.168996	0.689113	-0.12862	0.761483	-0.538331	0.168686	-0.0466181	0.912718	0.0682554	0.872418	-0.402243	0.323199	-0.375373	0.359495	616156	CDC34
ENSBTAG00000002100	green	0.443959	0.270489	0.302953	0.465763	-0.490073	0.21764	-0.165228	0.695789	0.100628	0.812593	-0.170446	0.68655	0.320551	0.43887	0.195098	0.643369	0.0901851	0.831818	-0.493226	0.21424	0.613321	0.105865	-0.213605	0.611506	-0.192856	0.647261	512272	GZMM
ENSBTAG00000002101	turquoise	0.417024	0.304006	0.766013	0.0266694	-0.273563	0.512085	0.523045	0.183476	0.653777	0.0786786	0.0878228	0.836177	0.50055	0.206452	0.0498684	0.906652	0.821502	0.0123825	0.0722854	0.864936	-0.499715	0.207332	0.359041	0.382416	0.57627	0.134876	539978	GDE1
ENSBTAG00000002103	turquoise	0.0871307	0.837455	0.468094	0.242103	0.171531	0.684633	0.178201	0.67288	0.51246	0.194109	0.678855	0.0641396	0.583829	0.128636	-0.0578355	0.8918	0.940487	0.000503727	0.150548	0.721959	-0.0132313	0.975194	0.3416	0.407582	0.634606	0.0909816	100337091	PLCG2
ENSBTAG00000002104	brown	0.683237	0.0617777	0.829639	0.0108354	-0.657753	0.0762568	0.453436	0.259155	0.596794	0.118317	-0.410875	0.311922	0.0580006	0.891493	-0.188707	0.654484	0.468026	0.242181	-0.0924058	0.827723	-0.132736	0.754027	0.367328	0.370707	0.374189	0.361136	618397	RHPN1
ENSBTAG00000002105	turquoise	0.129127	0.760565	0.593463	0.120922	0.0928857	0.826838	0.148183	0.726198	0.775637	0.0236974	0.530798	0.175891	0.41387	0.308055	0.00251821	0.995278	0.883535	0.00361245	0.446772	0.2671	-0.023037	0.956821	0.268372	0.520442	0.791301	0.0193162	514869	TEX261
ENSBTAG00000002107	green	0.293964	0.479748	0.353273	0.390661	-0.69347	0.0564655	-0.511405	0.195186	-0.133339	0.752936	-0.271875	0.514797	-0.250786	0.549121	0.197915	0.638486	-0.122233	0.773086	-0.338771	0.411731	0.271939	0.514695	-0.357714	0.384306	0.170815	0.685897	445417	FZD1
ENSBTAG00000002108	red	-0.16564	0.695058	-0.194064	0.645162	0.529919	0.176743	-0.240019	0.566949	-0.0487221	0.90879	0.873878	0.00455307	0.457665	0.254175	-0.336515	0.41505	0.299215	0.471559	0.28592	0.492402	0.20285	0.629962	-0.276633	0.507167	0.197673	0.638904	768311	YWHAQ
ENSBTAG00000002112	turquoise	0.0812406	0.848343	0.266294	0.523802	0.204631	0.626893	0.767311	0.0262559	0.574758	0.136145	0.0140399	0.973679	0.452444	0.26033	0.0965516	0.820088	0.574171	0.136639	0.112055	0.791649	-0.362025	0.378181	0.636664	0.0896109	0.099455	0.814748	534440	INSIG2
ENSBTAG00000002115	green	0.464487	0.246245	0.607598	0.110088	-0.80058	0.0169795	-0.435668	0.280603	0.108177	0.798745	-0.230751	0.582455	-0.0921124	0.828264	0.193721	0.645757	0.0584408	0.890673	-0.159154	0.706587	0.0669623	0.87482	-0.468969	0.241104	0.402104	0.323382	513202	C13H20orf96
ENSBTAG00000002116	turquoise	0.273656	0.511937	0.509343	0.197301	-0.0199521	0.9626	-0.0210727	0.9605	0.832563	0.0103109	0.270895	0.516373	0.148059	0.72642	-0.184026	0.662663	0.509953	0.196674	0.579316	0.132342	0.430452	0.287058	0.0331985	0.937798	0.585209	0.127514	507116	ZCCHC3
ENSBTAG00000002117	turquoise	-0.198173	0.63804	0.077235	0.855759	0.455813	0.25635	0.106035	0.80267	0.133068	0.753428	0.821806	0.0123225	0.54499	0.162452	-0.0844626	0.842384	0.749331	0.0323451	0.0424524	0.920497	-0.0449658	0.915803	0.336771	0.414674	0.397661	0.329261	537566	KIF18A
ENSBTAG00000002121	green	-0.761611	0.028102	-0.793699	0.0186943	0.642847	0.0855656	-0.673847	0.0669038	-0.616362	0.103659	0.532981	0.173787	-0.247967	0.553769	0.137634	0.745177	-0.387361	0.343081	0.0681071	0.872694	0.415726	0.305669	-0.256776	0.539289	-0.198576	0.637343	517206	CDK2AP2
ENSBTAG00000002125	turquoise	0.491478	0.216122	0.563896	0.145448	-0.196492	0.640951	0.852868	0.00710991	0.663292	0.0729563	-0.182413	0.665487	0.736458	0.0371923	0.154767	0.714412	0.686964	0.0598101	-0.244806	0.558997	-0.211467	0.615162	0.547512	0.160124	-0.0216587	0.959403	100124520	GNAL
ENSBTAG00000002126	blue	0.345204	0.402324	0.36921	0.36807	0.119354	0.778327	0.611884	0.106916	0.340207	0.409623	0.426905	0.291489	0.822642	0.012158	-0.317601	0.443331	0.787102	0.0204363	-0.130227	0.758572	-0.232147	0.58011	0.372923	0.362893	0.164096	0.697798	287019	PFKFB2
ENSBTAG00000002127	turquoise	0.664604	0.072187	0.812311	0.0142899	-0.298975	0.471931	0.510229	0.19639	0.743166	0.034615	0.202057	0.631329	0.747636	0.0329599	-0.206646	0.623429	0.904092	0.0020499	-0.0355111	0.933473	-0.0155092	0.970925	0.277426	0.5059	0.429518	0.288222	541012	TCP11L2
ENSBTAG00000002128	green	-0.882683	0.00368985	-0.699809	0.0533171	0.877413	0.00419243	-0.339049	0.411323	-0.292454	0.482114	0.669077	0.0696007	-0.0621585	0.883753	0.268806	0.519741	0.00361976	0.993213	0.165764	0.694839	0.314812	0.447568	0.208881	0.619591	-0.0522227	0.90226	506830	MPPE1
ENSBTAG00000002129	red	-0.591404	0.122548	-0.381869	0.350558	0.868623	0.00512497	-0.218061	0.603912	0.141113	0.738905	0.836945	0.00955567	0.0236066	0.955754	-0.188923	0.654108	0.220339	0.600041	0.716715	0.045443	0.159597	0.705798	0.0516174	0.903389	0.356624	0.385861	535702	KLF5
ENSBTAG00000002130	turquoise	0.355814	0.387019	0.689573	0.0584549	-0.0849819	0.841425	0.404201	0.320624	0.705115	0.0507643	0.394236	0.333828	0.773295	0.0244008	0.0985543	0.816404	0.968873	7.36474e-05	0.0634839	0.881287	-0.172801	0.682389	0.286674	0.491209	0.544131	0.163249	507207	SMPD4
ENSBTAG00000002134	turquoise	0.151263	0.720678	0.42682	0.291595	0.0952664	0.822453	0.0733786	0.862908	0.553887	0.154321	0.544235	0.163152	0.506849	0.199874	-0.0370081	0.930673	0.830522	0.0106752	0.0111222	0.979148	0.501399	0.205558	0.369979	0.366995	0.437192	0.27873	100335985	INSYN2B
ENSBTAG00000002135	turquoise	0.0720027	0.865461	0.447574	0.266138	0.265821	0.524566	0.328295	0.427246	0.795714	0.0181815	0.52351	0.183016	0.586184	0.126726	0.0682596	0.87241	0.86544	0.00549282	0.414064	0.307804	-0.0152035	0.971498	0.344263	0.403695	0.564964	0.144518	281058	CD69
ENSBTAG00000002136	red	-0.597493	0.117775	-0.148126	0.7263	0.601153	0.114957	-0.326444	0.430012	0.0299628	0.943853	0.861713	0.00594448	0.183364	0.663822	0.257832	0.537562	0.427563	0.290665	0.442127	0.272708	-0.217067	0.605604	-0.0246642	0.953773	0.576038	0.13507	505672	FCHO1
ENSBTAG00000002137	greenyellow	-0.291089	0.484256	0.11808	0.78065	0.0475785	0.910925	-0.644728	0.0843563	0.344921	0.402737	0.219622	0.601258	-0.370256	0.366608	0.367615	0.370304	-0.0414818	0.922311	0.751418	0.0315981	0.0790288	0.852437	-0.454429	0.257981	0.652526	0.0794497	515509	SUGT1
ENSBTAG00000002139	magenta	0.167086	0.692495	0.44849	0.26504	0.136491	0.747241	0.308638	0.457004	0.933641	0.000694658	0.185342	0.660361	0.287865	0.48933	0.0134496	0.974785	0.590912	0.122939	0.56483	0.144634	0.18504	0.660889	0.29187	0.483029	0.460324	0.251069	614854	MIXL1
ENSBTAG00000002143	pink	-0.19921	0.636245	-0.398671	0.32792	0.0983462	0.816786	-0.511474	0.195115	-0.485244	0.2229	0.144839	0.7322	0.00905323	0.983026	0.148199	0.726169	-0.518027	0.188477	0.116111	0.784241	-0.163406	0.699025	-0.839196	0.00918176	-0.193897	0.645453	613362	DTWD2
ENSBTAG00000002144	blue	0.724095	0.0422414	0.711437	0.0478202	-0.588248	0.125064	0.554702	0.153588	0.382469	0.349737	-0.227166	0.58849	0.777772	0.0230674	0.153085	0.717419	0.545184	0.162272	-0.435831	0.280402	-0.390966	0.338214	0.034096	0.936119	0.0376876	0.929403	281605	ADRB2
ENSBTAG00000002145	turquoise	-0.259194	0.535338	-0.233426	0.577965	0.313504	0.44956	0.0371934	0.930327	-0.380493	0.352442	0.382314	0.349949	-0.0766429	0.856856	-0.365408	0.373405	0.21112	0.615755	-0.306549	0.460214	0.136013	0.748103	0.515635	0.190886	-0.00174033	0.996737	513072	MMP17
ENSBTAG00000002147	turquoise	0.523339	0.183185	0.791264	0.0193261	-0.230131	0.583497	0.313479	0.449599	0.696146	0.0551232	0.38215	0.350174	0.711073	0.047987	-0.118393	0.780079	0.925411	0.000980274	0.108654	0.797871	-0.127112	0.76422	0.12861	0.761502	0.62308	0.0988802	504900	PPP4R2
ENSBTAG00000002148	turquoise	0.333386	0.419675	0.483939	0.224331	0.0798699	0.85088	0.561326	0.147698	0.615814	0.104055	0.377622	0.356389	0.80417	0.0161254	-0.0878815	0.836069	0.927899	0.000887108	-0.151565	0.720139	0.180981	0.667997	0.562127	0.146995	0.211819	0.61456	100139105	RAB3D
ENSBTAG00000002154	black	-0.557361	0.151209	0.0440462	0.91752	0.443263	0.271332	-0.279954	0.501868	0.296599	0.475631	0.644899	0.0842467	0.016868	0.968379	0.439257	0.276202	0.533344	0.173438	0.405883	0.31842	0.0131489	0.975349	0.26231	0.530265	0.66705	0.070766	538837	GPR141
ENSBTAG00000002163	pink	-0.0367513	0.931153	0.103544	0.807239	0.327799	0.427985	0.62108	0.100289	0.371776	0.364488	0.195079	0.643401	0.330785	0.423536	-0.107396	0.800175	0.635852	0.0901502	-0.18286	0.664704	0.209245	0.618968	0.944235	0.000415596	-0.00999513	0.98126	282329	PTGER2
ENSBTAG00000002166	blue	-0.0406832	0.923803	-0.147197	0.727966	0.140512	0.739987	0.296793	0.475328	0.225567	0.591189	-0.197408	0.639364	0.403763	0.3212	0.511009	0.195591	0.063979	0.880366	-0.352447	0.391849	0.49452	0.212853	0.305286	0.462161	-0.55693	0.151593	512443	CRISP2
ENSBTAG00000002171	turquoise	0.556263	0.152189	0.681014	0.0629694	-0.281602	0.499246	0.755856	0.030045	0.826585	0.0114007	-0.206047	0.624458	0.677324	0.0649773	0.177948	0.673324	0.714018	0.0466489	-0.134168	0.751438	-0.0544588	0.898092	0.490385	0.217301	0.0958518	0.821376	532081	FAM135A
ENSBTAG00000002175	turquoise	0.581532	0.130515	0.611418	0.107259	-0.190042	0.652158	0.8645	0.00560455	0.656953	0.0767405	-0.100294	0.813206	0.674619	0.0664733	-0.170798	0.685928	0.676468	0.0654487	-0.0479175	0.910292	-0.378384	0.355339	0.441942	0.272933	0.123766	0.770297	505945	SRPK2
ENSBTAG00000002176	yellow	-0.127719	0.763119	-0.421087	0.298829	-0.180034	0.66966	-0.379968	0.353163	-0.72393	0.0423116	-0.270486	0.517033	-0.175025	0.678469	0.257693	0.537791	-0.574047	0.136743	-0.64565	0.083767	0.28174	0.499026	-0.295674	0.477075	-0.606072	0.11123	534249	NSMCE1
ENSBTAG00000002177	turquoise	0.281281	0.499756	0.489518	0.218241	0.156034	0.712151	0.479403	0.229349	0.600577	0.115397	0.54175	0.165469	0.787194	0.0204113	-0.181865	0.666448	0.930003	0.000813013	0.108123	0.798844	-0.0963298	0.820496	0.366586	0.371748	0.421985	0.297689	790873	PIKFYVE
ENSBTAG00000002178	turquoise	0.167465	0.691825	0.263059	0.529046	0.217113	0.605526	0.559622	0.149202	0.449147	0.264255	0.361482	0.37895	0.747819	0.0328929	-0.0243248	0.954409	0.817693	0.0131521	-0.293404	0.480624	0.299341	0.471362	0.682996	0.0619063	0.00257981	0.995163	522886	PPL
ENSBTAG00000002179	turquoise	0.247106	0.555191	0.72543	0.0416774	-0.373827	0.361638	0.259341	0.5351	0.583972	0.12852	-0.0835382	0.844093	0.0486565	0.908913	0.207078	0.622685	0.625595	0.0971243	0.112454	0.790921	-0.375787	0.358923	0.391964	0.336873	0.674854	0.0663424	538758	CDIN1
ENSBTAG00000002182	turquoise	-0.285065	0.493754	-0.723189	0.042627	0.126135	0.765993	-0.173561	0.681049	-0.674988	0.0662678	-0.455573	0.256633	-0.576435	0.134738	-0.0972987	0.818713	-0.90313	0.0021106	-0.260897	0.532563	0.27557	0.508868	-0.104967	0.804628	-0.778113	0.0229676	100295800	COX17
ENSBTAG00000002185	yellow	-0.403506	0.321537	-0.341647	0.407514	0.786632	0.0205641	-0.0171658	0.96782	0.185303	0.660428	0.65224	0.0796267	0.0439988	0.917609	-0.374682	0.360452	0.107813	0.799412	0.785882	0.0207692	-0.0283617	0.94685	-0.0241505	0.954735	0.250661	0.549326	515595	RNF7
ENSBTAG00000002187	turquoise	0.271632	0.515188	0.69131	0.0575634	-0.0660803	0.87646	0.277035	0.506524	0.809892	0.0148209	0.385964	0.344977	0.619842	0.101167	0.18395	0.662795	0.962388	0.000129295	0.148508	0.725615	0.060208	0.887383	0.347364	0.399187	0.618592	0.102058	511861	SERINC3
ENSBTAG00000002188	pink	-0.0743278	0.861148	-0.135359	0.749284	0.342904	0.405676	0.727139	0.0409621	0.0542857	0.898414	-0.0251604	0.952844	0.157778	0.709039	-0.255292	0.54172	0.302111	0.467066	-0.296602	0.475626	-0.00957178	0.982054	0.921951	0.00112012	-0.305264	0.462194	618703	C25H16orf89
ENSBTAG00000002189	turquoise	0.375207	0.359726	0.764378	0.0271961	-0.165996	0.694427	0.307619	0.458568	0.77247	0.0246515	0.357729	0.384285	0.65414	0.0784555	0.110734	0.794064	0.975748	3.50139e-05	0.0930124	0.826605	-0.0376935	0.929392	0.301383	0.468193	0.63575	0.0902183	507210	ALG1
ENSBTAG00000002190	turquoise	0.320801	0.438492	0.642419	0.0858419	-0.0611944	0.885547	0.405028	0.31954	0.635625	0.0903014	0.403832	0.321109	0.703106	0.0517219	0.0287511	0.946121	0.994648	3.81719e-07	-0.0813554	0.84813	0.0160712	0.969872	0.472509	0.237081	0.484836	0.223347	100295817	DOCK8
ENSBTAG00000002191	turquoise	0.234377	0.576372	0.581336	0.130676	0.0171828	0.967789	0.0348927	0.934629	0.554526	0.153747	0.640187	0.0872925	0.450386	0.262777	-0.23813	0.570099	0.857722	0.00645389	0.293943	0.479781	0.0336197	0.93701	0.133644	0.752384	0.765735	0.0267588	528990	RRP12
ENSBTAG00000002192	green	-0.892528	0.00285853	-0.814091	0.0139071	0.66808	0.0701724	-0.47661	0.232466	-0.624714	0.0977373	0.39711	0.329994	-0.240923	0.565445	0.417674	0.303174	-0.325383	0.431601	-0.0856984	0.8401	0.203545	0.628764	0.0236207	0.955728	-0.268209	0.520705	617724	VXN
ENSBTAG00000002194	black	-0.273111	0.512811	0.0843117	0.842663	0.217182	0.605407	-0.602706	0.113772	0.1741	0.680099	0.587862	0.125374	-0.36324	0.376462	-0.213552	0.611597	0.200974	0.633198	0.629618	0.0943534	0.268225	0.520679	-0.155595	0.712934	0.757575	0.0294562	104968465	MYZAP
ENSBTAG00000002199	grey	-0.495419	0.211893	-0.264824	0.526183	0.408317	0.315243	0.177547	0.674029	0.184327	0.662135	-0.00416311	0.992194	0.119287	0.778449	0.728119	0.040555	0.136947	0.746416	-0.0918799	0.828692	0.182776	0.664852	0.505087	0.201702	-0.223022	0.595494	527107	CORIN
ENSBTAG00000002201	turquoise	0.0378347	0.929128	0.540199	0.166924	0.0384872	0.927908	-0.14157	0.738082	0.706147	0.0502762	0.524365	0.182172	0.247354	0.554782	0.140336	0.740305	0.772919	0.0245148	0.405112	0.31943	0.26034	0.533471	0.169848	0.687606	0.800787	0.0169295	784953	NFXL1
ENSBTAG00000002202	turquoise	0.266556	0.523377	0.583479	0.128922	0.0390611	0.926835	0.528901	0.177731	0.690969	0.0577376	0.363801	0.37567	0.690004	0.058233	0.0298219	0.944117	0.980042	1.95794e-05	-0.0134739	0.97474	-0.0361033	0.932365	0.577731	0.133658	0.431316	0.285983	520515	CRAMP1
ENSBTAG00000002203	grey	-0.456044	0.256078	-0.384405	0.347096	0.147118	0.728107	-0.420368	0.299741	-0.502579	0.204321	0.119624	0.777836	-0.339618	0.410486	0.228784	0.585763	-0.14934	0.724123	-0.453371	0.259232	0.516797	0.189714	0.256716	0.539388	-0.182843	0.664734	327697	NDUFS2
ENSBTAG00000002205	purple	0.4448	0.269473	0.675087	0.0662129	-0.290912	0.484533	0.62384	0.0983475	0.510276	0.196343	-0.0400151	0.925052	0.478146	0.230748	-0.019494	0.963458	0.665278	0.0717937	0.0111093	0.979172	-0.681247	0.0628441	0.313468	0.449615	0.415591	0.305842	281700	CNGA1
ENSBTAG00000002209	turquoise	-0.491237	0.216382	-0.15871	0.707379	0.39057	0.338748	-0.58624	0.126681	-0.168708	0.689623	0.752677	0.0311526	-0.166323	0.693849	-0.0318336	0.940352	0.268981	0.519459	0.192047	0.648668	0.322342	0.43617	0.0398317	0.925394	0.503147	0.203726	618512	JPT2
ENSBTAG00000002210	turquoise	-0.104898	0.804755	0.246849	0.555616	0.412947	0.309244	0.173825	0.680583	0.433756	0.28296	0.764514	0.027152	0.58159	0.130467	-0.0288207	0.945991	0.783745	0.02136	0.39002	0.339488	-0.264331	0.526981	0.177033	0.674933	0.587638	0.125554	507924	LAS1L
ENSBTAG00000002211	turquoise	0.264183	0.527222	0.584361	0.128203	-0.177759	0.673656	0.223835	0.594117	0.526102	0.180465	0.288155	0.488873	0.725636	0.0415907	0.391567	0.337406	0.870597	0.00490507	-0.300115	0.47016	0.166134	0.694183	0.335428	0.416655	0.32705	0.429105	537598	MAPK8IP3
ENSBTAG00000002215	turquoise	0.414944	0.306672	0.545183	0.162273	-0.57787	0.133542	-0.249649	0.550994	0.116601	0.783346	0.0249998	0.953145	0.19816	0.638062	0.114812	0.786611	0.373914	0.361517	-0.425777	0.292905	0.361628	0.378743	-0.0762684	0.85755	0.280002	0.501791	530101	GFPT2
ENSBTAG00000002219	turquoise	0.402981	0.322228	0.801453	0.0167691	-0.322769	0.435527	0.0181733	0.965933	0.575121	0.13584	0.40049	0.325513	0.473774	0.235653	0.00639943	0.988001	0.836574	0.00961824	0.157479	0.709572	-0.176473	0.675918	-0.014646	0.972543	0.812254	0.0143023	784353	ATAD3A
ENSBTAG00000002220	turquoise	0.622675	0.0991643	0.870493	0.00491651	-0.387126	0.343399	0.3956	0.332006	0.76853	0.0258712	0.158115	0.708438	0.755026	0.0303317	0.0680515	0.872797	0.871272	0.00483129	0.0221666	0.958451	-0.178393	0.672542	0.096794	0.819642	0.521273	0.185234	614165	SPTLC1
ENSBTAG00000002223	yellow	-0.689634	0.0584239	-0.192729	0.647482	0.498755	0.208346	-0.572281	0.138236	0.207472	0.622009	0.514107	0.192434	-0.342439	0.406357	0.416104	0.305184	0.0899244	0.832298	0.688437	0.0590425	0.162714	0.700254	-0.0646958	0.879033	0.574174	0.136636	614870	POP4
ENSBTAG00000002224	turquoise	0.272451	0.513871	0.326832	0.429432	-0.0360018	0.932555	0.474759	0.234544	0.159334	0.706266	0.280143	0.501567	0.750106	0.0320664	-0.00632904	0.988133	0.748928	0.0324907	-0.578037	0.133403	0.074437	0.860945	0.531829	0.174896	-0.0193379	0.96375	530411	UHRF1
ENSBTAG00000002226	turquoise	0.52553	0.181027	0.837413	0.00947709	-0.304164	0.463891	0.529329	0.177315	0.808024	0.0152391	0.107638	0.799733	0.646202	0.0834157	0.0709123	0.867484	0.9334	0.000702125	-0.0208682	0.960883	-0.137597	0.745243	0.416919	0.30414	0.505605	0.201164	513951	FBXO31
ENSBTAG00000002232	turquoise	0.268133	0.520828	0.67266	0.0675693	-0.109108	0.797041	0.196112	0.641609	0.70119	0.0526453	0.360707	0.380048	0.367273	0.370784	-0.0378793	0.929044	0.89645	0.00256467	0.118412	0.780044	0.176718	0.675488	0.446332	0.267629	0.664988	0.0719633	282100	TRPC1
ENSBTAG00000002233	turquoise	0.19558	0.642532	0.372271	0.3638	0.105208	0.804186	0.219341	0.601737	0.44321	0.271395	0.529406	0.17724	0.725269	0.0417453	0.00494868	0.990721	0.848006	0.00780823	-0.202321	0.630872	0.408974	0.314389	0.388538	0.341489	0.239301	0.568146	782388	CPNE2
ENSBTAG00000002236	turquoise	0.263507	0.528319	0.620375	0.100789	-0.0726015	0.86435	0.359471	0.381804	0.522216	0.184297	0.430144	0.287442	0.711249	0.0479061	0.111514	0.792638	0.96545	0.000100452	-0.0946349	0.823616	-0.198353	0.637728	0.378073	0.355768	0.523517	0.18301	532834	TRPC4AP
ENSBTAG00000002238	red	0.392703	0.335881	0.288705	0.488005	-0.650214	0.0808867	0.384588	0.346847	-0.0619079	0.884219	-0.778865	0.0227487	-0.0103813	0.980536	0.310233	0.454559	-0.0434813	0.918575	-0.825814	0.0115465	0.0173981	0.967385	0.405918	0.318375	-0.422406	0.297157	511349	ARL2
ENSBTAG00000002240	turquoise	-0.14545	0.731104	-0.110944	0.79368	-0.24952	0.551206	-0.28232	0.498105	0.00849898	0.984065	-0.569963	0.14021	-0.504504	0.202309	0.548726	0.15901	-0.444767	0.269513	-0.145654	0.730737	0.464806	0.245876	0.00821755	0.984593	-0.260787	0.532742	540038	GPR18
ENSBTAG00000002242	yellow	0.0243572	0.954348	0.41772	0.303115	0.215509	0.608257	0.204563	0.62701	0.681677	0.0626125	0.433658	0.283081	0.22857	0.586123	-0.106777	0.80131	0.620096	0.100987	0.703029	0.0517588	-0.355332	0.38771	0.140491	0.740026	0.741169	0.0353704	534394	PSME3IP1
ENSBTAG00000002243	yellow	0.516514	0.189999	0.269687	0.518321	-0.343749	0.404444	0.711286	0.0478894	-0.0383176	0.928225	-0.309739	0.455315	0.62793	0.0955105	-0.0405446	0.924062	0.328118	0.427509	-0.849862	0.0075367	-0.12826	0.762136	0.443587	0.270939	-0.475313	0.233921	507751	SNX15
ENSBTAG00000002247	pink	0.111406	0.792835	0.247553	0.554453	0.103368	0.807561	0.754239	0.0306052	0.348921	0.396933	-0.0398852	0.925295	0.253184	0.545177	-0.130219	0.758585	0.579602	0.132105	-0.225691	0.59098	-0.130992	0.757185	0.928392	0.000869379	0.023921	0.955165	100848288	LOC100848288
ENSBTAG00000002248	blue	0.539285	0.167785	0.425414	0.293361	-0.251941	0.54722	0.40318	0.321966	0.0854671	0.840528	0.21538	0.608477	0.813872	0.0139538	-0.212825	0.61284	0.608087	0.109723	-0.543496	0.163839	-0.0534014	0.900062	0.139152	0.742438	-0.0303578	0.943114	507750	SAC3D1
ENSBTAG00000002249	turquoise	0.0739482	0.861852	0.440937	0.274154	-0.443148	0.271471	-0.28594	0.492369	0.255452	0.541456	-0.147937	0.726638	-0.215243	0.608712	0.430069	0.287535	0.27293	0.513102	-0.210422	0.616951	0.371648	0.364667	0.207246	0.622397	0.378295	0.355462	506692	NAALADL1
ENSBTAG00000002256	brown	0.72456	0.0420447	0.606272	0.11108	-0.485219	0.222927	-0.0405724	0.92401	0.397665	0.329256	0.0268785	0.949627	0.22383	0.594125	-0.536881	0.17006	0.189137	0.653735	0.301885	0.467415	-0.00822124	0.984586	-0.522809	0.18371	0.395515	0.332119	615330	YEATS4
ENSBTAG00000002258	greenyellow	0.463452	0.247439	0.303641	0.464699	-0.334285	0.418344	0.865389	0.00549886	0.235349	0.574744	-0.609695	0.10853	0.387043	0.343512	0.0979177	0.817574	0.149386	0.724041	-0.420626	0.299414	-0.474325	0.235031	0.416288	0.304949	-0.386706	0.343969	281631	APOA1
ENSBTAG00000002260	turquoise	0.110325	0.794812	0.507229	0.199481	0.019814	0.962859	0.370479	0.366297	0.511205	0.195391	0.380193	0.352854	0.648281	0.0820994	0.285044	0.493786	0.939152	0.000537819	-0.175501	0.677631	-0.0644802	0.879434	0.552184	0.15586	0.415607	0.305822	511958	NCAPD3
ENSBTAG00000002266	blue	-0.223836	0.594115	0.0586872	0.890214	-0.231789	0.580711	-0.203578	0.628707	0.112344	0.79112	-0.480808	0.227789	-0.542921	0.164375	0.609546	0.10864	-0.326242	0.430315	0.255182	0.5419	-0.317582	0.443361	-0.110054	0.795308	0.180727	0.668443	507597	NPL
ENSBTAG00000002267	turquoise	0.24564	0.557616	0.627823	0.0955841	0.00129092	0.99758	0.423424	0.29587	0.747201	0.0331186	0.366842	0.371389	0.708826	0.0490233	0.194857	0.643787	0.928818	0.000854228	0.164315	0.69741	-0.228899	0.585571	0.327337	0.428677	0.54721	0.160402	522429	ANKRD40
ENSBTAG00000002271	yellow	0.0980117	0.817402	0.254654	0.542765	0.2382	0.569982	-0.052137	0.90242	0.579699	0.132025	0.444713	0.269578	0.00992155	0.981398	-0.490014	0.217704	0.308624	0.457025	0.864132	0.00564876	0.039926	0.925218	-0.150459	0.722118	0.625723	0.0970352	512184	CDADC1
ENSBTAG00000002272	brown	0.717342	0.0451659	0.88505	0.00347736	-0.576188	0.134945	0.150247	0.722498	0.81835	0.0130174	-0.100021	0.813707	0.284944	0.493945	-0.12909	0.760632	0.564031	0.14533	0.177348	0.674379	0.206902	0.622989	-0.019207	0.963996	0.53281	0.173951	613694	KCTD18
ENSBTAG00000002275	turquoise	0.23204	0.58029	0.693328	0.0565371	-0.0627313	0.882687	0.118945	0.779073	0.87337	0.0046064	0.388859	0.341055	0.439008	0.276506	0.148565	0.725512	0.854189	0.00692731	0.406915	0.317071	0.0578441	0.891784	0.18287	0.664686	0.761114	0.0282666	613326	PTP4A1
ENSBTAG00000002277	turquoise	0.359722	0.381447	0.703915	0.0513348	-0.250752	0.549177	0.212988	0.61256	0.564761	0.144694	0.334517	0.418001	0.750459	0.0319399	0.290392	0.485351	0.912408	0.00157165	-0.171752	0.684242	-0.0358274	0.932881	0.193796	0.645628	0.490548	0.217125	504458	MLLT1
ENSBTAG00000002278	green	0.435007	0.281416	0.474022	0.235374	-0.813375	0.0140602	-0.260616	0.53302	-0.102876	0.808464	-0.470925	0.238877	-0.384431	0.347061	-0.0263969	0.950529	-0.130178	0.75866	-0.307695	0.458451	-0.0302109	0.943389	-0.19794	0.638443	0.219806	0.600945	281154	FBN1
ENSBTAG00000002279	turquoise	0.474506	0.234828	0.535086	0.171769	-0.204396	0.627297	0.786878	0.0204972	0.469325	0.240697	-0.112434	0.790957	0.646254	0.0833824	-0.0173593	0.967458	0.578569	0.132961	-0.101199	0.811544	-0.627635	0.0957133	0.321782	0.437012	0.114437	0.787296	539955	LUC7L3
ENSBTAG00000002280	turquoise	0.432782	0.284166	0.75847	0.0291524	-0.186475	0.658379	0.461053	0.25022	0.755792	0.030067	0.255921	0.540688	0.644766	0.0843317	0.0199077	0.962683	0.979014	2.27432e-05	-0.0327521	0.938634	-0.00415152	0.992216	0.475356	0.233872	0.518622	0.18788	514261	KIF5B
ENSBTAG00000002282	grey	-0.103074	0.808101	0.35914	0.382275	-0.0610327	0.885848	-0.27122	0.515851	0.646275	0.0833694	0.0644359	0.879517	-0.228641	0.586004	0.381758	0.350709	0.30571	0.461506	0.454638	0.257735	0.376913	0.357367	0.127403	0.763691	0.583375	0.129007	509764	EIF1
ENSBTAG00000002283	turquoise	0.808788	0.0150671	0.883747	0.00359335	-0.533514	0.173275	0.606525	0.11089	0.746534	0.0333631	-0.126977	0.764465	0.725503	0.0416468	-0.0583426	0.890856	0.784303	0.0212048	-0.235596	0.574332	-0.0188613	0.964643	0.28534	0.493319	0.244267	0.559892	524255	FZD7
ENSBTAG00000002286	turquoise	0.399288	0.327103	0.672488	0.0676658	-0.190476	0.651402	0.535514	0.171361	0.540915	0.166252	0.223502	0.594681	0.680304	0.063353	0.0296642	0.944412	0.944185	0.000416702	-0.257239	0.538532	-0.139195	0.742361	0.549325	0.158462	0.3812	0.351474	533660	DNAJC18
ENSBTAG00000002287	turquoise	0.321472	0.43748	0.665506	0.0716614	-0.106771	0.801321	0.340552	0.409116	0.556871	0.151646	0.436871	0.279124	0.686029	0.0603	0.0202682	0.962008	0.975942	3.41849e-05	-0.0595896	0.888534	-0.144056	0.733609	0.36021	0.380754	0.56552	0.144035	539275	CHD9
ENSBTAG00000002291	turquoise	0.215943	0.607518	0.645454	0.0838919	-0.0564764	0.894332	0.226696	0.589284	0.679472	0.0638038	0.427873	0.290277	0.538278	0.168735	0.125485	0.767173	0.966047	9.53801e-05	0.0387152	0.927481	0.109291	0.796705	0.438644	0.276952	0.619594	0.101344	538902	ZBTB41
ENSBTAG00000002292	turquoise	0.0391377	0.926692	0.491165	0.216459	-0.00929004	0.982582	-0.169869	0.687569	0.417876	0.302916	0.606522	0.110893	0.343206	0.405236	0.107154	0.800619	0.807759	0.0152991	0.0829508	0.845179	0.20797	0.621154	0.193684	0.645823	0.711778	0.0476645	535439	SMARCA1
ENSBTAG00000002293	turquoise	0.111324	0.792985	0.33023	0.424362	0.236023	0.573618	0.142306	0.736757	0.391129	0.337994	0.718684	0.0445751	0.595462	0.119355	-0.241752	0.564066	0.847787	0.00784063	0.046638	0.91268	0.247375	0.554746	0.327661	0.428193	0.446249	0.267728	519694	ARL5A
ENSBTAG00000002295	turquoise	0.478619	0.230221	0.678535	0.0643143	-0.118304	0.780241	0.665519	0.0716535	0.838847	0.00923906	0.0882912	0.835312	0.580189	0.13162	-0.126176	0.765919	0.87214	0.00473734	0.0173785	0.967422	0.079216	0.85209	0.617927	0.102534	0.330319	0.424229	509827	ATF2
ENSBTAG00000002296	turquoise	0.159211	0.706485	0.33528	0.416873	0.273123	0.512792	0.58143	0.130599	0.617779	0.10264	0.42911	0.28873	0.842641	0.00862779	0.0560081	0.895204	0.83911	0.00919597	0.0566772	0.893958	-0.0586174	0.890344	0.443884	0.27058	0.193096	0.646844	533661	STING1
ENSBTAG00000002297	turquoise	-0.126693	0.76498	0.141858	0.737564	-0.0136686	0.974375	-0.578285	0.133197	-0.0760436	0.857967	0.60229	0.114089	0.289883	0.486152	0.303371	0.465116	0.361013	0.379615	-0.0876525	0.836491	0.239349	0.568066	-0.325185	0.431898	0.414759	0.30691	282161	CACNB4
ENSBTAG00000002298	turquoise	0.534249	0.17257	0.846009	0.00810719	-0.34068	0.40893	0.481206	0.227348	0.727209	0.040933	0.144717	0.732421	0.665155	0.0718656	0.0646746	0.879073	0.941925	0.000468603	-0.0850742	0.841254	-0.17443	0.679518	0.371894	0.364325	0.523396	0.183129	507498	CKAP2L
ENSBTAG00000002299	turquoise	-0.18959	0.652946	0.0723498	0.864817	0.210451	0.616901	-0.413515	0.308511	-0.0502091	0.906016	0.659548	0.0751776	-0.199763	0.635289	-0.423632	0.295607	0.306481	0.460319	0.34681	0.399991	0.0827374	0.845574	-0.0140214	0.973713	0.65691	0.0767665	535060	SEL1L3
ENSBTAG00000002300	turquoise	0.490603	0.217067	0.860666	0.00607553	-0.616817	0.103331	0.315866	0.445965	0.591681	0.122329	-0.215819	0.607729	0.308291	0.457537	0.332696	0.420698	0.694667	0.0558629	-0.25746	0.538171	-0.166486	0.693558	0.365817	0.37283	0.471958	0.237705	280761	DCT
ENSBTAG00000002302	blue	0.660951	0.074341	0.384729	0.346654	-0.242585	0.562683	0.491009	0.216627	0.36437	0.374868	-0.0578985	0.891683	0.570751	0.139537	-0.434848	0.281613	0.434596	0.281923	-0.410711	0.312135	0.536527	0.170396	0.32105	0.438117	-0.240468	0.566203	505574	CD59
ENSBTAG00000002303	turquoise	0.375968	0.358673	0.625081	0.0974814	-0.069771	0.869603	0.534	0.172808	0.627728	0.0956495	0.318346	0.442204	0.732207	0.0388846	-0.0286502	0.94631	0.975739	3.50546e-05	-0.163334	0.699153	0.0223655	0.958079	0.559893	0.148962	0.364646	0.374478	281196	GLG1
ENSBTAG00000002305	brown	0.754581	0.0304861	0.597756	0.117571	-0.752439	0.0312364	-0.0694303	0.870236	0.0239263	0.955155	-0.196627	0.640717	0.0933343	0.826012	-0.445521	0.268605	0.0782505	0.853878	-0.194638	0.644166	-0.101056	0.811806	-0.416808	0.304281	0.232603	0.579344	508744	PCSK4
ENSBTAG00000002306	turquoise	0.324935	0.432273	0.515619	0.190903	-0.399755	0.326485	0.624743	0.0977167	0.409255	0.314025	-0.499617	0.207435	0.130369	0.758314	0.263391	0.528507	0.298731	0.472311	-0.110968	0.793637	-0.642809	0.0855898	0.400159	0.325949	0.136808	0.746667	537675	UTP11
ENSBTAG00000002309	blue	-0.210581	0.616677	-0.267575	0.52173	0.586826	0.126208	0.46501	0.245642	0.246596	0.556035	0.285389	0.493241	0.586426	0.12653	0.164848	0.696463	0.349793	0.395673	-0.123079	0.771547	0.349339	0.396328	0.517727	0.188779	-0.387801	0.342486	505866	CSPG5
ENSBTAG00000002311	turquoise	-0.169495	0.688232	0.0753956	0.859168	0.405038	0.319526	-0.218884	0.602512	0.384182	0.3474	0.747119	0.0331488	0.395075	0.332707	0.0308526	0.942188	0.593445	0.120936	0.224804	0.592479	0.629914	0.0941513	0.131972	0.75541	0.365727	0.372957	522480	REEP6
ENSBTAG00000002313	turquoise	0.332371	0.421179	0.643035	0.085444	-0.0720137	0.86544	0.318364	0.442177	0.631076	0.0933601	0.430143	0.287443	0.616059	0.103877	-0.0692688	0.870536	0.968833	7.39284e-05	-0.0432027	0.919096	0.139802	0.741267	0.449957	0.263288	0.52498	0.181567	281878	ITPR2
ENSBTAG00000002315	turquoise	0.200927	0.633278	0.625224	0.0973821	-0.320609	0.438782	0.00588368	0.988968	0.29562	0.477159	0.222513	0.596356	0.10014	0.813488	0.0230024	0.956886	0.681396	0.0627636	-0.100374	0.813058	-0.119377	0.778286	0.325729	0.431083	0.680661	0.0631601	506764	RNF34
ENSBTAG00000002316	purple	0.121697	0.774061	-0.0724334	0.864662	0.195548	0.642588	0.260187	0.53372	0.176232	0.676343	0.146702	0.728855	0.476691	0.232375	-0.0700444	0.869096	0.299943	0.470428	-0.410082	0.312951	0.808112	0.0152192	0.418812	0.301722	-0.421	0.298939	539162	NIPA1
ENSBTAG00000002321	turquoise	0.205229	0.625864	0.440151	0.275111	0.0881972	0.835486	0.618111	0.102403	0.66769	0.0703969	0.183377	0.663799	0.757471	0.0294917	0.265999	0.524279	0.752086	0.0313612	0.0673722	0.874059	-0.294622	0.478719	0.381046	0.351685	0.218744	0.60275	280719	AMT
ENSBTAG00000002323	turquoise	0.171816	0.684129	0.505675	0.201092	0.0234458	0.956055	0.299596	0.470966	0.582699	0.129558	0.423284	0.296047	0.750166	0.032045	0.288382	0.488514	0.9347	0.000662454	-0.162602	0.700453	0.165235	0.695777	0.438223	0.277467	0.355704	0.387177	508902	USP28
ENSBTAG00000002326	yellow	-0.35669	0.385767	-0.438342	0.277321	0.393886	0.334296	-0.254752	0.542603	-0.409396	0.31384	0.450175	0.263028	0.15623	0.711801	0.0287356	0.94615	0.0608213	0.886241	-0.424337	0.294717	0.628867	0.094867	0.189686	0.652778	-0.300822	0.469063	786492	LGALS3
ENSBTAG00000002327	turquoise	-0.442538	0.27221	-0.663065	0.0730898	0.121211	0.774946	-0.595647	0.11921	-0.585335	0.127412	-0.2622	0.530442	-0.622244	0.0994677	0.22567	0.591016	-0.915511	0.00141384	0.0668373	0.875053	0.207524	0.62192	-0.524971	0.181576	-0.437096	0.278847	507222	TMEM208
ENSBTAG00000002328	turquoise	0.0931093	0.826426	0.491943	0.21562	0.118243	0.780352	0.282497	0.497825	0.553049	0.155077	0.541922	0.165308	0.600171	0.115708	0.0906012	0.83105	0.968062	7.9504e-05	-0.000525477	0.999015	0.039592	0.925843	0.506368	0.200372	0.534372	0.172452	614487	KDM2B
ENSBTAG00000002329	turquoise	-0.269824	0.5181	-0.313831	0.449061	0.7304	0.0396178	0.106651	0.801541	0.26018	0.533731	0.619042	0.101737	0.394984	0.332828	-0.195732	0.642268	0.316464	0.445057	0.257325	0.538392	0.600656	0.115337	0.27069	0.516704	-0.102849	0.808513	618009	ASAP2
ENSBTAG00000002331	blue	-0.353327	0.390584	-0.121631	0.774182	0.520701	0.185803	0.323396	0.434584	0.114647	0.786913	0.497429	0.209752	0.548155	0.159534	0.322729	0.435587	0.60967	0.108548	-0.237314	0.571461	0.0690108	0.871015	0.633289	0.0918646	-0.0244343	0.954204	509161	DLGAP5
ENSBTAG00000002332	turquoise	-0.181057	0.667865	-0.184529	0.661783	0.115342	0.785645	-0.0995797	0.814519	0.0291225	0.945426	-0.194649	0.644146	-0.368149	0.369555	0.041769	0.921774	-0.467587	0.242682	0.63618	0.0899323	-0.502511	0.204392	-0.42727	0.291032	0.0835015	0.844161	615136	LSM5
ENSBTAG00000002333	blue	0.200868	0.633381	0.177337	0.674399	-0.441014	0.274061	-0.567281	0.142512	-0.241304	0.564811	-0.0136526	0.974404	-0.330823	0.423479	-0.196483	0.640967	-0.140846	0.739386	-0.188111	0.655524	0.401572	0.324083	-0.329424	0.425562	0.197794	0.638696	281270	HOPX
ENSBTAG00000002336	turquoise	0.184666	0.661543	0.52033	0.186173	0.12339	0.770982	0.333888	0.418931	0.649353	0.0814256	0.550923	0.157005	0.74759	0.0329765	0.0755	0.858974	0.979169	2.2246e-05	0.0613264	0.885301	0.0544942	0.898025	0.396508	0.330796	0.489119	0.218673	506525	RCOR1
ENSBTAG00000002340	turquoise	0.500617	0.206381	0.582047	0.130092	-0.122463	0.772666	0.843804	0.00844562	0.810581	0.0146683	-0.139468	0.741869	0.6174	0.102912	-0.0329859	0.938196	0.693915	0.0562408	-0.015829	0.970326	-0.0910223	0.830273	0.581804	0.130292	0.0855213	0.840428	538861	STEAP4
ENSBTAG00000002341	turquoise	0.0634144	0.881416	0.363977	0.375421	0.169332	0.68852	0.143619	0.734395	0.397621	0.329314	0.63862	0.0883191	0.621484	0.100004	0.0199411	0.96262	0.890856	0.00299012	-0.100989	0.81193	0.250967	0.548822	0.412686	0.30958	0.418124	0.302599	540313	ETS1
ENSBTAG00000002344	red	-0.366603	0.371725	-0.318316	0.442249	0.664259	0.0723892	-0.230184	0.583409	-0.147585	0.72727	0.904561	0.00202069	0.381485	0.351083	-0.223676	0.594385	0.243261	0.561559	0.367281	0.370773	-0.0624182	0.88327	-0.251836	0.547392	0.227141	0.588533	515971	ORAI3
ENSBTAG00000002345	turquoise	0.430348	0.287187	0.767538	0.0261841	-0.233234	0.578286	0.441881	0.273007	0.649956	0.0810478	0.269238	0.519045	0.698792	0.0538148	0.0820972	0.846758	0.960959	0.000144446	-0.0676058	0.873625	-0.237027	0.571939	0.355886	0.386916	0.5449	0.162535	782887	SETD1A
ENSBTAG00000002346	blue	0.0956445	0.821757	0.335304	0.416839	-0.0406224	0.923917	0.41019	0.31281	0.395769	0.33178	0.0899071	0.83233	0.744463	0.0341295	0.629719	0.0942842	0.649916	0.0810729	-0.361279	0.379237	-0.0915176	0.82936	0.370243	0.366626	0.0123241	0.976895	540229	HSD3B7
ENSBTAG00000002347	turquoise	0.130754	0.757616	0.454616	0.257761	0.131252	0.756714	0.330008	0.424692	0.502708	0.204185	0.555297	0.153054	0.731034	0.0393594	0.089432	0.833207	0.962324	0.000129949	-0.0877957	0.836227	0.0366568	0.93133	0.46401	0.246795	0.42254	0.296986	534230	MAST3
ENSBTAG00000002348	turquoise	0.333388	0.419673	0.635745	0.0902213	-0.122277	0.773005	0.514242	0.192296	0.683162	0.0618177	0.153838	0.716072	0.465799	0.244733	-0.0155414	0.970865	0.895857	0.00260782	-0.123391	0.77098	0.12569	0.766802	0.705753	0.0504622	0.392653	0.335947	282360	SLC4A4
ENSBTAG00000002349	green	-0.156043	0.712135	0.152801	0.717927	-0.450239	0.262952	-0.714539	0.0464145	-0.184753	0.66139	-0.185349	0.660347	-0.490776	0.216879	0.581225	0.130767	-0.259087	0.535514	0.00280634	0.994738	-0.0761269	0.857813	-0.459663	0.251839	0.367235	0.370837	282377	STX1B
ENSBTAG00000002350	turquoise	0.268419	0.520366	0.413385	0.308679	0.110593	0.794324	0.188489	0.654865	0.498312	0.208816	0.610834	0.107688	0.836579	0.00961732	-0.0549482	0.897179	0.838196	0.00934672	-0.0235285	0.9559	0.268775	0.519791	0.141867	0.737547	0.315947	0.445842	282308	PIK3R2
ENSBTAG00000002352	blue	-0.223429	0.594804	0.00391553	0.992658	0.349131	0.396629	-0.0316704	0.940658	-0.0249638	0.953212	0.726074	0.0414068	0.664356	0.0723325	0.255154	0.541945	0.590205	0.123501	-0.13139	0.756464	-0.107589	0.799821	0.0593967	0.888893	0.222604	0.596201	517031	GGA2
ENSBTAG00000002356	greenyellow	0.397858	0.329	0.501366	0.205593	0.0203659	0.961825	0.806748	0.0155291	0.644114	0.0847501	0.134411	0.750999	0.750601	0.0318892	-0.102503	0.80915	0.849833	0.00754086	-0.166745	0.693099	-0.0538349	0.899254	0.680396	0.0633033	0.105453	0.803736	540831	RBM47
ENSBTAG00000002357	magenta	0.51653	0.189983	0.756728	0.0297454	-0.295363	0.47756	0.224992	0.59216	0.955298	0.0002159	0.0333064	0.937597	0.444094	0.270327	0.0873734	0.837007	0.607729	0.10999	0.408847	0.314555	0.0748841	0.860116	-0.0408405	0.923509	0.528363	0.178255	539350	TICAM2
ENSBTAG00000002361	turquoise	0.155949	0.712302	0.579486	0.132201	0.018881	0.964607	0.438384	0.277269	0.630694	0.0936195	0.345362	0.402095	0.526761	0.179819	0.121096	0.775155	0.946338	0.000370935	0.0217888	0.959159	-0.155461	0.713173	0.594426	0.120165	0.544398	0.163001	768080	TMCC2
ENSBTAG00000002362	brown	0.325886	0.430848	0.602859	0.113656	-0.722742	0.0428177	0.0627115	0.882724	0.232912	0.578826	-0.477163	0.231847	0.119721	0.777659	0.694119	0.0561381	0.252173	0.546839	-0.456371	0.255694	-0.211129	0.615741	0.0749717	0.859954	0.173553	0.681063	538827	APOLD1
ENSBTAG00000002363	magenta	0.1665	0.693533	0.544016	0.163356	-0.205849	0.624797	0.221144	0.598676	0.751394	0.0316067	-0.13564	0.748777	0.0434627	0.91861	0.30926	0.456049	0.554387	0.153871	0.0584658	0.890626	0.34734	0.399223	0.561541	0.147509	0.373986	0.361418	509863	SESN2
ENSBTAG00000002367	yellow	-0.398063	0.328727	-0.443582	0.270946	0.512295	0.194277	-0.29929	0.471442	0.129934	0.759101	0.13846	0.743687	-0.413933	0.307973	-0.130717	0.757683	-0.420503	0.29957	0.768353	0.0259269	0.289609	0.486582	-0.263782	0.527872	0.00663637	0.987557	535210	HCFC1R1
ENSBTAG00000002368	magenta	0.182585	0.665186	0.588493	0.124869	-0.0572619	0.892868	0.386684	0.343999	0.870155	0.00495378	0.0872733	0.837192	0.427968	0.290158	0.362024	0.378182	0.793014	0.0188706	0.112059	0.791643	0.167221	0.692256	0.545005	0.162438	0.415547	0.305899	505350	TULP2
ENSBTAG00000002369	blue	0.524161	0.182373	0.33777	0.413202	-0.00580415	0.989117	0.267117	0.522469	0.601861	0.114416	0.21127	0.615499	0.635583	0.0903289	-0.355353	0.387678	0.393691	0.334557	0.201235	0.632747	0.428599	0.289369	-0.124015	0.769845	0.018236	0.965815	617192	TMEM217
ENSBTAG00000002374	turquoise	0.587756	0.12546	0.891122	0.002969	-0.451597	0.261335	0.31208	0.451733	0.657405	0.0764667	0.159578	0.705833	0.565824	0.143772	-0.0169799	0.968169	0.892988	0.00282303	-0.0964457	0.820283	-0.0919591	0.828546	0.247917	0.553852	0.59983	0.115971	515835	ARMC5
ENSBTAG00000002376	greenyellow	-0.660335	0.0747078	-0.472818	0.236732	0.575117	0.135843	-0.783689	0.0213759	-0.312789	0.45065	0.751723	0.0314898	-0.186574	0.658207	0.0902832	0.831637	-0.174345	0.679667	0.570614	0.139653	0.0343978	0.935555	-0.56775	0.142108	0.355949	0.386827	508179	PPIL1
ENSBTAG00000002377	turquoise	-0.343457	0.404869	-0.504945	0.201851	0.196145	0.641553	-0.686041	0.0602939	-0.425578	0.293155	0.0454389	0.914919	-0.702096	0.0522075	-0.266315	0.523767	-0.772387	0.0246768	0.53629	0.170622	0.0898949	0.832353	-0.681046	0.0629521	0.00157213	0.997052	516919	PSMB2
ENSBTAG00000002378	turquoise	0.00108272	0.99797	0.456816	0.255171	-0.0719493	0.86556	0.05499	0.897101	0.265766	0.524656	0.427378	0.290896	0.4821	0.226359	0.389194	0.340603	0.810832	0.0146131	-0.235085	0.575186	-0.113279	0.789412	0.342513	0.406248	0.509239	0.197407	505351	NUCB1
ENSBTAG00000002381	turquoise	0.26529	0.525427	0.669413	0.0694087	-0.0882354	0.835415	0.412238	0.310159	0.660435	0.0746482	0.325364	0.431629	0.570124	0.140072	0.0977104	0.817956	0.97323	4.70049e-05	-0.0206488	0.961294	-0.103316	0.807656	0.531695	0.175024	0.564706	0.144742	533250	ZDHHC5
ENSBTAG00000002382	black	-0.277772	0.505348	0.0926072	0.827352	0.145024	0.731868	-0.587668	0.12553	-0.043437	0.918658	0.591813	0.122224	-0.342331	0.406514	-0.210435	0.616928	0.145653	0.730738	0.60859	0.109349	-0.245355	0.558089	-0.325505	0.431418	0.830004	0.0107689	528483	DDX10
ENSBTAG00000002385	blue	0.539601	0.167487	0.40075	0.325169	-0.0421982	0.920972	0.503979	0.202856	0.484584	0.223623	0.239329	0.568099	0.952612	0.000256668	-0.160623	0.703971	0.596159	0.118811	-0.103032	0.808177	0.0435907	0.918371	0.00791703	0.985156	-0.0410474	0.923123	523783	SLC35E4
ENSBTAG00000002389	black	0.122207	0.773132	0.590997	0.122871	-0.301509	0.467998	0.156918	0.710572	0.49543	0.21188	-0.11148	0.792699	-0.075951	0.858139	0.264671	0.526431	0.403844	0.321093	0.331532	0.422426	-0.618116	0.102399	0.14875	0.72518	0.68515	0.0607628	509245	MED19
ENSBTAG00000002390	yellow	0.530375	0.176301	0.0671928	0.874392	-0.548394	0.159314	0.111624	0.792438	-0.47071	0.239121	-0.413078	0.309075	0.18396	0.662777	-0.247068	0.555254	-0.283879	0.495632	-0.726129	0.0413839	-0.0337615	0.936745	-0.267404	0.522006	-0.525963	0.180601	617289	CCDC184
ENSBTAG00000002391	turquoise	0.425491	0.293265	0.668626	0.0698589	-0.353902	0.389759	-0.0189442	0.964488	0.660296	0.0747308	0.0841756	0.842915	0.124462	0.769032	-0.0984024	0.816683	0.57815	0.133309	0.0840383	0.843169	0.510586	0.196024	0.206973	0.622866	0.514043	0.192498	515834	TGFB1I1
ENSBTAG00000002393	turquoise	0.0637342	0.880822	0.387409	0.343016	0.300782	0.469125	0.261537	0.531521	0.566317	0.143345	0.695588	0.0554014	0.569541	0.14057	-0.182778	0.664848	0.908478	0.00178737	0.261577	0.531456	0.0395934	0.92584	0.397267	0.329785	0.575568	0.135465	618886	C23H6orf89
ENSBTAG00000002394	brown	-0.224418	0.593131	-0.473957	0.235447	0.206869	0.623045	-0.0305161	0.942818	-0.356422	0.38615	-0.0556999	0.895778	0.319103	0.441058	0.45823	0.253513	-0.29521	0.4778	-0.420483	0.299595	0.196009	0.641788	-0.163499	0.69886	-0.675671	0.0658888	614057	TMEM44
ENSBTAG00000002395	turquoise	-0.148481	0.725663	0.288568	0.488222	0.356226	0.386431	0.210773	0.616349	0.545104	0.162346	0.633311	0.09185	0.569597	0.140522	0.246087	0.556877	0.886041	0.00339086	0.147587	0.727267	0.0699465	0.869277	0.482664	0.225736	0.486361	0.221677	783104	HPS3
ENSBTAG00000002401	black	-0.388459	0.341596	-0.550917	0.157011	0.663592	0.0727803	0.193289	0.646508	0.145273	0.731422	0.0390152	0.926921	-0.0931286	0.826391	-0.0588808	0.889853	-0.234452	0.576247	0.325824	0.43094	0.436601	0.279455	0.285543	0.492996	-0.42395	0.295206	281354	NPFF
ENSBTAG00000002402	turquoise	0.392887	0.335634	0.654795	0.0780542	-0.111158	0.793289	0.473894	0.235517	0.606618	0.11082	0.346982	0.399742	0.765016	0.0269899	0.00668159	0.987472	0.981933	1.45446e-05	-0.167993	0.690889	-0.0139263	0.973891	0.468163	0.242024	0.403725	0.32125	281849	IGF2R
ENSBTAG00000002404	brown	0.572758	0.137832	0.926359	0.00094404	-0.62597	0.0968641	0.0942486	0.824328	0.686439	0.060085	-0.0560043	0.895211	0.368218	0.369459	0.239569	0.5677	0.611981	0.106845	0.150825	0.721463	-0.327568	0.428331	-0.160979	0.703338	0.692886	0.0567613	509244	TMX2
ENSBTAG00000002408	brown	-0.279467	0.502644	-0.612934	0.106148	0.563271	0.145994	0.317735	0.443128	-0.157762	0.709068	-0.0731431	0.863345	-0.208219	0.620728	-0.398207	0.328536	-0.30923	0.456096	-0.0247969	0.953525	0.464392	0.246354	0.499202	0.207874	-0.619506	0.101406	512520	FHAD1
ENSBTAG00000002411	greenyellow	0.466531	0.243893	0.489278	0.218501	-0.0735979	0.862501	0.815792	0.0135473	0.68598	0.0603258	-0.0475231	0.911028	0.804883	0.015959	0.0671333	0.874503	0.737149	0.0369216	-0.262049	0.530688	0.0785172	0.853384	0.599423	0.116284	-0.0851146	0.841179	515187	CTNND1
ENSBTAG00000002412	brown	0.552162	0.15588	0.551745	0.156258	-0.20829	0.620605	0.0617032	0.8846	0.462329	0.248739	0.31475	0.447662	0.273497	0.512191	-0.649192	0.0815266	0.513742	0.192804	0.211154	0.615696	0.290501	0.485179	-0.0274329	0.948589	0.465602	0.24496	506370	CYB5B
ENSBTAG00000002413	turquoise	0.0650018	0.878464	0.454324	0.258106	0.0382789	0.928297	-0.0955623	0.821909	0.300751	0.469174	0.689292	0.0586003	0.421694	0.298058	-0.054552	0.897918	0.815957	0.0135127	0.0722668	0.864971	0.011853	0.977778	0.153514	0.716651	0.699786	0.0533284	508130	MCAT
ENSBTAG00000002415	turquoise	0.167719	0.691374	0.690836	0.0578058	-0.216255	0.606987	0.0518912	0.902878	0.52989	0.176771	0.365378	0.373447	0.465065	0.245579	0.358005	0.383891	0.846919	0.00796998	0.0664236	0.875822	-0.277593	0.505634	0.148941	0.724838	0.751296	0.0316414	616881	TSPAN3
ENSBTAG00000002416	yellow	-0.314881	0.447463	-0.0352853	0.933895	0.449709	0.263584	-0.36853	0.369022	0.33123	0.422873	0.569071	0.140973	-0.255617	0.541186	-0.259071	0.535539	0.107297	0.800357	0.975265	3.71339e-05	-0.0150882	0.971714	-0.248642	0.552654	0.673805	0.0669271	783604	LOC783604
ENSBTAG00000002417	grey	0.0708608	0.86758	-0.450777	0.262311	0.266736	0.523086	0.108742	0.79771	-0.505001	0.201792	0.121428	0.77455	-0.0199499	0.962604	-0.825987	0.0115135	-0.352938	0.391143	-0.109615	0.796113	0.108523	0.798111	-0.10015	0.813471	-0.471288	0.238465	540583	RAB30
ENSBTAG00000002418	turquoise	0.376656	0.357722	0.622963	0.0989625	-0.246252	0.556604	0.605638	0.111556	0.559943	0.148918	0.0014791	0.997227	0.702751	0.0518921	0.309674	0.455414	0.850592	0.00743162	-0.418876	0.301641	-0.0590971	0.889451	0.614288	0.105161	0.161138	0.703056	529868	TICRR
ENSBTAG00000002419	turquoise	-0.157914	0.708797	0.186264	0.658749	0.300116	0.470158	-0.206716	0.623307	0.16501	0.696177	0.839736	0.00909351	0.326655	0.429696	-0.123597	0.770605	0.697697	0.054354	0.151779	0.719754	0.165627	0.695082	0.161056	0.703201	0.607271	0.110332	509680	PIGM
ENSBTAG00000002422	turquoise	0.268748	0.519836	0.637964	0.088751	-0.239235	0.568256	-0.0138013	0.974126	0.652333	0.079569	0.280932	0.500312	0.587656	0.12554	0.445795	0.268275	0.771833	0.0248462	-0.0540801	0.898797	0.290932	0.484503	0.0884844	0.834956	0.475347	0.233882	788729	BCL9
ENSBTAG00000002423	turquoise	0.359379	0.381935	0.750755	0.0318341	-0.1768	0.675343	0.350997	0.393936	0.776023	0.0235827	0.285186	0.493562	0.618632	0.10203	0.157315	0.709865	0.973188	4.72207e-05	0.00768261	0.985596	0.0388843	0.927165	0.420976	0.298969	0.570585	0.139678	538204	PSMD12
ENSBTAG00000002425	turquoise	-0.184317	0.662153	0.0427749	0.919895	0.527089	0.179498	-0.03154	0.940902	0.374642	0.360508	0.803836	0.0162036	0.388431	0.341633	-0.188688	0.654517	0.663686	0.0727252	0.269214	0.519083	0.494708	0.212652	0.321052	0.438114	0.379753	0.353457	533065	SCN9A
ENSBTAG00000002428	yellow	-0.439176	0.276302	-0.451899	0.260977	0.56212	0.147001	-0.503941	0.202896	-0.40102	0.324811	0.706868	0.0499373	-0.275452	0.509057	-0.548558	0.159164	-0.175867	0.676986	0.532618	0.174136	-0.0382219	0.928404	-0.358551	0.383114	0.293556	0.480387	615820	PPA2
ENSBTAG00000002431	turquoise	0.520985	0.18552	0.75021	0.0320292	-0.291685	0.48332	0.606792	0.11069	0.658828	0.0756094	0.0884154	0.835083	0.765865	0.0267169	0.112618	0.79062	0.926252	0.00094811	-0.272525	0.513752	-0.110988	0.793601	0.492444	0.215081	0.305695	0.46153	537246	TRIM24
ENSBTAG00000002432	pink	-0.142785	0.735894	-0.110212	0.79502	0.23297	0.57873	0.704463	0.0510737	0.175755	0.677183	-0.268945	0.519517	0.190526	0.651314	0.285515	0.493042	0.22715	0.588517	-0.368145	0.369561	-0.00711119	0.986667	0.876258	0.00430815	-0.412149	0.310275	513848	ABHD13
ENSBTAG00000002434	red	-0.42638	0.292147	-0.0301947	0.943419	0.562844	0.146367	-0.232467	0.579573	0.149441	0.723941	0.90276	0.0021343	0.181438	0.667197	-0.0609343	0.886031	0.602859	0.113656	0.337343	0.413831	0.158342	0.708033	0.243212	0.561642	0.588856	0.124577	533356	WDR18
ENSBTAG00000002435	turquoise	0.357099	0.385183	0.591342	0.122597	-0.171437	0.684798	0.649042	0.0816204	0.616614	0.103477	0.0257906	0.951664	0.758729	0.029065	0.321684	0.437161	0.84963	0.00757036	-0.334762	0.417639	-0.0843728	0.84255	0.590319	0.12341	0.140902	0.739284	505285	PTPRE
ENSBTAG00000002440	turquoise	0.215438	0.608379	0.508152	0.198527	-0.00973599	0.981746	0.562841	0.14637	0.502678	0.204217	0.260952	0.532474	0.764396	0.0271905	0.245176	0.558385	0.857603	0.00646949	-0.136774	0.746729	-0.378908	0.354619	0.440557	0.274616	0.308644	0.456995	538808	KIF7
ENSBTAG00000002444	turquoise	0.184852	0.661217	0.438714	0.276865	0.0263078	0.950696	0.331282	0.422797	0.385616	0.345448	0.446072	0.267941	0.705462	0.0505997	0.0905268	0.831187	0.905875	0.00194036	-0.315164	0.447032	0.145993	0.730129	0.518988	0.187514	0.282914	0.497162	513220	MKI67
ENSBTAG00000002447	green	-0.646176	0.0834325	-0.64412	0.0847457	0.788952	0.0199381	-0.490466	0.217214	-0.206086	0.624389	0.701665	0.0524155	0.0344326	0.93549	0.0493086	0.907696	-0.163431	0.698979	0.452505	0.260258	0.340324	0.40945	-0.325991	0.43069	-0.028819	0.945994	508648	C7H19orf44
ENSBTAG00000002451	turquoise	-0.183458	0.663657	-0.155652	0.712831	0.105817	0.803069	-0.172103	0.683622	-0.459004	0.252608	0.417762	0.303061	0.429972	0.287656	0.258208	0.536948	0.225453	0.591382	-0.562304	0.14684	0.00729309	0.986326	-0.0190511	0.964288	-0.119751	0.777605	527172	TTC39A
ENSBTAG00000002452	magenta	0.495222	0.212103	0.735577	0.0375392	-0.355871	0.386938	0.248783	0.552423	0.801561	0.0167434	0.0305193	0.942812	0.55177	0.156236	0.234533	0.57611	0.758269	0.0292204	-0.11857	0.779757	0.417884	0.302906	0.290527	0.485138	0.329476	0.425484	505503	ASCC2
ENSBTAG00000002454	blue	0.503502	0.203355	0.669852	0.0691583	-0.257322	0.538396	0.289597	0.486602	0.690498	0.0579791	0.210985	0.615986	0.811651	0.0144335	0.189413	0.653253	0.821273	0.012428	-0.184776	0.66135	0.301501	0.468011	0.179721	0.670209	0.26084	0.532657	538899	ALG2
ENSBTAG00000002455	turquoise	0.689953	0.0582594	0.717472	0.0451082	-0.328117	0.427511	0.823647	0.0119621	0.729467	0.0399995	-0.168637	0.68975	0.728713	0.0403096	-0.0863127	0.838966	0.696905	0.0547458	-0.109824	0.79573	-0.277408	0.505929	0.372073	0.364076	0.122138	0.773259	532960	KLHL8
ENSBTAG00000002457	turquoise	-0.112128	0.791516	-0.562807	0.146399	0.134694	0.750486	-0.14201	0.737289	-0.294387	0.479085	-0.387087	0.343452	-0.326336	0.430173	-0.077439	0.855381	-0.786824	0.0205118	0.0234642	0.956021	0.402689	0.322612	-0.313982	0.448831	-0.691031	0.0577061	506986	SEC61B
ENSBTAG00000002458	turquoise	0.286168	0.492008	0.553185	0.154955	0.117404	0.781883	0.574687	0.136204	0.856403	0.00662806	0.298673	0.4724	0.60063	0.115357	-0.0829902	0.845106	0.862792	0.00581135	0.29086	0.484614	-0.0445362	0.916605	0.486741	0.221261	0.440275	0.27496	506738	NUP155
ENSBTAG00000002460	red	-0.088095	0.835675	0.129526	0.759841	0.380903	0.35188	-0.0860073	0.83953	0.213556	0.61159	0.87818	0.00411669	0.652411	0.0795206	-0.0534981	0.899882	0.701071	0.0527029	0.138654	0.743336	0.137015	0.746295	0.00890985	0.983295	0.416039	0.305267	100125416	ACTL6A
ENSBTAG00000002462	yellow	-0.242955	0.562068	-0.145104	0.731724	0.352155	0.392269	-0.43288	0.284045	0.0886394	0.83467	0.424817	0.294112	-0.417308	0.303642	-0.459993	0.251454	-0.176422	0.676009	0.920733	0.00117231	-0.0796165	0.851349	-0.434593	0.281927	0.520357	0.186146	534317	MRPL47
ENSBTAG00000002463	turquoise	-0.53899	0.168063	-0.745678	0.0336786	0.495113	0.21222	-0.545427	0.162047	-0.644682	0.084386	0.282874	0.497226	-0.421456	0.298361	-0.215925	0.607548	-0.702617	0.0519565	0.411184	0.311522	-0.138178	0.744196	-0.616134	0.103824	-0.165935	0.694535	338061	NDUFB5
ENSBTAG00000002468	turquoise	-0.391098	0.338036	-0.677783	0.0647254	0.0689171	0.871189	-0.400986	0.324857	-0.691984	0.0572196	-0.423666	0.295564	-0.784924	0.0210327	0.00601263	0.988727	-0.928194	0.000876467	-0.148563	0.725517	0.24048	0.566182	-0.183145	0.664204	-0.556493	0.151983	282877	RPS28
ENSBTAG00000002470	turquoise	0.192094	0.648586	0.466002	0.244501	-0.0970058	0.819252	0.2753	0.509301	0.402681	0.322623	0.259906	0.534177	0.503454	0.203406	0.157833	0.708941	0.820599	0.0125625	-0.392482	0.336177	0.321239	0.437832	0.614227	0.105205	0.249346	0.551494	511835	CCDC78
ENSBTAG00000002472	blue	0.305744	0.461454	0.416757	0.304347	-0.197961	0.638406	0.20687	0.623042	0.115475	0.785401	0.310649	0.453921	0.830646	0.0106529	0.237812	0.570629	0.629733	0.0942744	-0.395242	0.332483	-0.276222	0.507825	-0.0349396	0.934542	0.156829	0.710732	100140945	CASP9
ENSBTAG00000002473	black	0.340548	0.409122	0.753918	0.0307173	-0.252095	0.546966	-0.0730424	0.863532	0.739539	0.0359943	0.31446	0.448104	0.195756	0.642226	-0.0704553	0.868333	0.643035	0.0854441	0.565436	0.144108	-0.147182	0.727993	-0.139336	0.742107	0.912698	0.00155647	509963	ANGPTL4
ENSBTAG00000002474	turquoise	0.42803	0.29008	0.747095	0.0331576	-0.241987	0.563677	0.329828	0.42496	0.616812	0.103335	0.306381	0.460474	0.602285	0.114093	-0.0130398	0.975553	0.955274	0.000216235	-0.130059	0.758875	0.0397142	0.925614	0.412367	0.309992	0.539789	0.167309	517837	MAD1L1
ENSBTAG00000002475	turquoise	0.0611197	0.885686	0.473842	0.235576	-0.162029	0.701471	-0.35268	0.391513	0.259088	0.535511	0.466962	0.243398	0.0221997	0.958389	-0.0249784	0.953185	0.57962	0.13209	0.105066	0.804447	0.206988	0.62284	0.0651531	0.878183	0.748851	0.0325185	532723	RAB11B
ENSBTAG00000002476	turquoise	0.143554	0.734511	0.508909	0.197747	0.171716	0.684306	0.321112	0.438023	0.607107	0.110454	0.601237	0.114892	0.589985	0.123676	-0.113826	0.788412	0.93966	0.00052467	0.245908	0.557174	-0.146717	0.728827	0.374166	0.361168	0.637739	0.0888998	514510	DNAJC16
ENSBTAG00000002477	green	-0.656437	0.0770531	-0.55294	0.155176	0.733836	0.0382306	-0.456093	0.25602	-0.397979	0.328838	0.802674	0.0164778	-0.0631535	0.881902	-0.146875	0.728545	-0.0909307	0.830442	0.505632	0.201136	-0.224317	0.593302	-0.335811	0.41609	0.248461	0.552954	790010	MRM2
ENSBTAG00000002478	red	-0.169027	0.689059	-0.291721	0.483264	0.478527	0.230324	-0.338603	0.411977	0.0621064	0.88385	0.512305	0.194267	-0.00187159	0.996491	-0.415848	0.305513	-0.182892	0.664649	0.751691	0.031501	0.13444	0.750946	-0.565817	0.143777	0.167042	0.692574	514509	AGMAT
ENSBTAG00000002479	turquoise	0.572683	0.137896	0.937327	0.000586865	-0.483305	0.22503	0.32252	0.435902	0.769257	0.0256434	0.0585874	0.8904	0.488177	0.219697	0.0893228	0.833408	0.844558	0.00832895	0.0575914	0.892255	-0.21713	0.605496	0.198546	0.637394	0.670855	0.0685884	514589	PANK4
ENSBTAG00000002480	turquoise	0.00186382	0.996505	-0.0209161	0.960794	-0.462992	0.247972	-0.129353	0.760155	-0.341697	0.40744	-0.5915	0.122472	-0.376479	0.357967	0.418979	0.301509	-0.30214	0.467021	-0.697191	0.0546041	0.250803	0.549092	0.214782	0.609498	-0.351248	0.393574	525496	NUDT1
ENSBTAG00000002481	grey	-0.0181665	0.965945	-0.36901	0.36835	0.344015	0.404056	-0.230322	0.583176	-0.0301656	0.943474	0.255189	0.541887	0.131197	0.756815	-0.328403	0.427084	-0.308376	0.457405	0.324424	0.43304	0.49009	0.217621	-0.489834	0.217899	-0.287457	0.489973	511836	HAGHL
ENSBTAG00000002484	brown	-0.626293	0.0966404	-0.749187	0.0323969	0.554982	0.153337	-0.133381	0.752861	-0.7739	0.0242178	0.306076	0.460942	0.0113125	0.978791	0.147125	0.728096	-0.318576	0.441855	-0.253545	0.544585	-0.259921	0.534153	-0.0301933	0.943422	-0.422798	0.296661	511837	CIAO3
ENSBTAG00000002487	turquoise	0.675015	0.0662528	0.887416	0.00327307	-0.417239	0.303731	0.387232	0.343257	0.702853	0.0518433	0.186089	0.659054	0.694358	0.0560181	-0.120227	0.776737	0.878211	0.00411364	-0.0121722	0.977179	-0.150004	0.722934	0.130877	0.757394	0.550613	0.157287	533136	UBE3A
ENSBTAG00000002490	pink	-0.128754	0.761241	0.192778	0.647397	0.31164	0.452406	0.425542	0.2932	0.531809	0.174915	0.245923	0.557148	0.204498	0.627122	0.0681913	0.872537	0.67843	0.0643715	0.0298567	0.944052	0.263107	0.528968	0.870175	0.00495158	0.23547	0.574542	511291	CHPT1
ENSBTAG00000002492	turquoise	0.322186	0.436405	0.550984	0.15695	0.00560353	0.989494	0.733895	0.038207	0.670286	0.0689114	0.135062	0.749822	0.616901	0.103271	-0.0361745	0.932232	0.803354	0.0163171	0.0836979	0.843798	-0.394299	0.333744	0.535547	0.17133	0.330513	0.42394	615896	SYCP3
ENSBTAG00000002493	turquoise	-0.395248	0.332475	-0.128419	0.761849	0.6464	0.0832895	0.110529	0.79444	0.0741623	0.861455	0.826284	0.0114576	0.48074	0.227864	0.00967863	0.981854	0.643336	0.0852503	0.0817288	0.84744	-0.00995728	0.981331	0.405314	0.319165	0.271544	0.51533	521864	VPS35
ENSBTAG00000002495	turquoise	0.594199	0.120344	0.763996	0.02732	-0.275376	0.509178	0.615915	0.103982	0.642741	0.0856339	0.163422	0.698995	0.799781	0.0171733	-0.0852353	0.840956	0.911334	0.00162885	-0.152275	0.718868	-0.23079	0.58239	0.359599	0.381622	0.361819	0.378473	614048	BRD4
ENSBTAG00000002500	blue	0.432329	0.284727	0.275062	0.509682	0.135307	0.749379	0.608658	0.109299	0.396619	0.330648	0.336786	0.414651	0.924644	0.00101024	-0.313237	0.449968	0.640024	0.0873987	-0.14368	0.734284	0.0557638	0.895659	0.230106	0.583539	-0.093782	0.825187	519874	FBXL15
ENSBTAG00000002501	turquoise	-0.54275	0.164534	-0.840711	0.0089354	0.283084	0.496892	-0.452844	0.259856	-0.939542	0.000527715	-0.0817582	0.847385	-0.507748	0.198944	0.0304351	0.942969	-0.845309	0.00821368	-0.214783	0.609496	0.0102958	0.980697	-0.32769	0.428149	-0.570139	0.140059	516091	CUEDC2
ENSBTAG00000002503	turquoise	0.195832	0.642094	0.402656	0.322655	0.221879	0.597429	0.534431	0.172395	0.536031	0.170869	0.522629	0.183888	0.797221	0.0178037	-0.102432	0.809279	0.918077	0.00129145	0.0135181	0.974657	-0.103748	0.806864	0.474131	0.23525	0.323427	0.434537	513558	BSCL2
ENSBTAG00000002504	turquoise	0.471719	0.237976	0.76999	0.0254151	-0.198105	0.638157	0.446715	0.267168	0.864527	0.00560134	0.202465	0.630625	0.652687	0.0793504	0.0555098	0.896133	0.941776	0.000472159	0.0310144	0.941885	0.1293	0.760251	0.424211	0.294876	0.479487	0.229254	539404	IREB2
ENSBTAG00000002505	brown	-0.615041	0.104614	-0.514045	0.192496	0.319041	0.441151	0.0147094	0.972424	-0.266883	0.522848	-0.263215	0.528793	-0.295858	0.476788	0.661137	0.0742303	-0.388895	0.341007	-0.0615119	0.884956	-0.23298	0.578712	0.202607	0.63038	-0.357653	0.384394	540687	GPR3
ENSBTAG00000002507	turquoise	0.0381327	0.928571	0.40514	0.319393	0.153523	0.716636	-0.149553	0.723742	0.421331	0.298519	0.770532	0.0252469	0.440183	0.275072	-0.0921011	0.828285	0.804463	0.0160569	0.236753	0.572397	0.204003	0.627974	0.0939401	0.824896	0.699959	0.0532437	282578	ATP5F1A
ENSBTAG00000002508	red	-0.312119	0.451674	-0.426383	0.292144	0.469008	0.241059	-0.198235	0.637933	-0.443654	0.270858	0.610481	0.107949	0.430607	0.286865	-0.00223185	0.995815	-0.00473114	0.991129	-0.0288462	0.945943	-0.173355	0.681413	-0.365568	0.373179	-0.13958	0.741667	281204	GNG3
ENSBTAG00000002510	turquoise	-0.1914	0.649793	0.162101	0.701343	0.387289	0.343179	-0.0768821	0.856413	0.251057	0.548675	0.843028	0.00856695	0.458683	0.252984	-0.0147637	0.972322	0.775506	0.0237364	0.117624	0.78148	0.18969	0.652771	0.279697	0.502278	0.524816	0.181729	616476	HNRNPUL2
ENSBTAG00000002512	turquoise	-0.0892563	0.833531	0.0957386	0.821584	0.482209	0.226239	-0.0341422	0.936033	0.468716	0.241392	0.785833	0.0207826	0.497571	0.209602	-0.15999	0.705099	0.653061	0.0791191	0.333674	0.419248	0.509286	0.197359	0.168582	0.689846	0.364077	0.375281	528378	HAUS1
ENSBTAG00000002515	blue	-0.243172	0.561707	-0.0463094	0.913294	-0.111212	0.793191	-0.667536	0.0704857	-0.00490819	0.990797	-0.117609	0.781508	-0.835556	0.00979112	0.034955	0.934513	-0.430125	0.287466	0.53657	0.170356	0.174519	0.679361	-0.355955	0.386817	0.401972	0.323556	511094	TNNI3
ENSBTAG00000002515	blue	-0.243172	0.561707	-0.0463094	0.913294	-0.111212	0.793191	-0.667536	0.0704857	-0.00490819	0.990797	-0.117609	0.781508	-0.835556	0.00979112	0.034955	0.934513	-0.430125	0.287466	0.53657	0.170356	0.174519	0.679361	-0.355955	0.386817	0.401972	0.323556	104968460	DNAAF3
ENSBTAG00000002516	brown	0.620353	0.100804	0.691351	0.0575422	-0.530412	0.176265	0.390465	0.338889	0.540762	0.166395	-0.380301	0.352705	-0.0763663	0.857369	-0.370934	0.365662	0.228327	0.586534	0.281746	0.499016	-0.413936	0.307969	0.0643923	0.879598	0.424639	0.294337	614791	YJU2B
ENSBTAG00000002520	turquoise	0.329559	0.425361	0.590871	0.122971	-0.00352216	0.993396	0.388218	0.341921	0.672898	0.0674357	0.431195	0.286134	0.734301	0.038045	-0.0171665	0.967819	0.972048	5.34576e-05	-0.0630022	0.882183	0.202413	0.630714	0.459153	0.252434	0.409017	0.314333	540475	CELF1
ENSBTAG00000002522	brown	-0.798963	0.0173731	-0.777506	0.0231451	0.710786	0.0481186	-0.362467	0.377556	-0.236532	0.572767	0.144867	0.73215	-0.569745	0.140396	0.153803	0.716135	-0.547611	0.160033	0.49896	0.20813	0.23404	0.576936	-0.0305359	0.942781	-0.188881	0.654182	539616	SYT5
ENSBTAG00000002524	brown	-0.804688	0.0160043	-0.82728	0.0112705	0.866897	0.00532245	-0.292154	0.482584	-0.514589	0.191945	0.55887	0.149867	-0.187051	0.657374	-0.0527068	0.901358	-0.335488	0.416566	0.380844	0.351961	-0.16156	0.702306	-0.140755	0.73955	-0.126148	0.76597	534734	MRI1
ENSBTAG00000002525	greenyellow	-0.687551	0.0595035	-0.572707	0.137875	0.336052	0.415733	-0.777565	0.0231279	-0.546183	0.161348	0.225949	0.590544	-0.64744	0.0826306	0.19023	0.65183	-0.631254	0.0932393	0.48812	0.219759	-0.245026	0.558634	-0.60664	0.110804	0.167226	0.692247	614800	C7H19orf53
ENSBTAG00000002526	brown	0.625584	0.0971316	0.789566	0.0197743	-0.800663	0.0169594	0.127865	0.762854	0.260673	0.532927	-0.285828	0.492547	0.183259	0.664004	0.0812769	0.848276	0.460394	0.250988	-0.480106	0.228567	-0.0384539	0.92797	0.150666	0.721748	0.32041	0.439082	515321	BDH2
ENSBTAG00000002527	turquoise	0.257655	0.537851	0.633263	0.0918823	-0.0660466	0.876522	0.405071	0.319484	0.692779	0.0568155	0.324051	0.433599	0.759007	0.0289711	0.309901	0.455067	0.94092	0.000492962	-0.0165912	0.968897	-0.144894	0.732102	0.358718	0.382875	0.465518	0.245057	781514	ZSWIM4
ENSBTAG00000002528	turquoise	0.541513	0.165691	0.851358	0.00732225	-0.368931	0.368461	0.411155	0.31156	0.633895	0.0914577	0.181296	0.667444	0.578945	0.13265	-0.0581743	0.891169	0.877906	0.00414361	0.0134213	0.974838	-0.364234	0.375059	0.234612	0.575978	0.628618	0.0950378	506564	EIF3A
ENSBTAG00000002531	turquoise	0.354995	0.388192	0.679538	0.0637681	-0.427817	0.290346	0.426995	0.291376	0.415237	0.306296	-0.0824322	0.846138	0.542273	0.16498	0.436705	0.279328	0.748974	0.0324741	-0.456759	0.255237	-0.256737	0.539353	0.45492	0.257402	0.278827	0.503664	510704	ARHGAP10
ENSBTAG00000002534	yellow	-0.222206	0.596876	-0.176733	0.675461	0.136493	0.747237	-0.719689	0.0441359	-0.15973	0.705561	0.313045	0.45026	-0.586057	0.126828	-0.385	0.346286	-0.385246	0.345951	0.720034	0.0439857	0.0487235	0.908788	-0.645754	0.083701	0.453716	0.258824	617105	EEF1E1
ENSBTAG00000002539	turquoise	-0.582677	0.129576	-0.27978	0.502146	0.365216	0.373675	-0.519224	0.187278	-0.357872	0.38408	0.631019	0.0933987	0.154561	0.714781	0.507686	0.199008	0.116521	0.783492	0.0416705	0.921958	-0.217733	0.60447	-0.287793	0.489443	0.264019	0.527488	511680	TRIOBP
ENSBTAG00000002542	green	-0.815529	0.0136024	-0.617781	0.102639	0.915671	0.00140603	-0.165527	0.695259	-0.147737	0.726997	0.696149	0.0551218	0.0339247	0.93644	0.181488	0.667108	0.150869	0.721384	0.202478	0.630603	0.296959	0.47507	0.359732	0.381433	-0.0142574	0.973271	507166	KRCC1
ENSBTAG00000002549	brown	-0.528522	0.1781	-0.893438	0.00278852	0.707396	0.0496898	-0.111381	0.792882	-0.58956	0.124015	0.197473	0.639251	-0.31224	0.451489	-0.412428	0.309914	-0.618651	0.102016	0.197495	0.639213	0.0997843	0.814143	-0.0955401	0.82195	-0.521802	0.184708	786336	PTMA
ENSBTAG00000002554	turquoise	0.187014	0.65744	0.637332	0.0891684	-0.166353	0.693795	0.361302	0.379206	0.648782	0.0817839	0.142726	0.736001	0.483378	0.22495	0.397374	0.329643	0.881827	0.00376868	-0.152128	0.71913	-0.0119139	0.977664	0.582925	0.129374	0.457402	0.254484	533126	TCAF1
ENSBTAG00000002555	pink	0.158057	0.708541	0.186597	0.658168	0.0107047	0.97993	0.399712	0.326541	0.483083	0.225274	-0.196495	0.640945	-0.0416887	0.921924	-0.146494	0.729228	0.301564	0.467912	-0.109548	0.796235	0.614833	0.104765	0.742219	0.034972	-0.0865487	0.83853	613915	PDZK1IP1
ENSBTAG00000002557	red	-0.25886	0.535884	-0.501927	0.205004	0.730125	0.03973	0.174442	0.679496	-0.00314414	0.994105	0.382943	0.349089	-0.0447864	0.916138	-0.662463	0.0734448	-0.103156	0.80795	0.440095	0.27518	0.283432	0.496341	0.191506	0.649609	-0.201381	0.632496	510957	MRPL19
ENSBTAG00000002559	turquoise	0.269333	0.518891	0.399651	0.326622	-0.0300695	0.943654	0.805375	0.0158448	0.468315	0.24185	-0.132429	0.754584	0.326026	0.430638	-0.122322	0.772924	0.513656	0.192891	0.0378987	0.929008	-0.562645	0.146541	0.593271	0.121073	0.158552	0.707659	508591	MIOX
ENSBTAG00000002561	blue	0.212275	0.61378	0.508053	0.198629	-0.273345	0.512436	0.107325	0.800305	0.518757	0.187745	0.0382027	0.92844	0.608218	0.109626	0.696418	0.0549876	0.610723	0.10777	-0.287904	0.489268	0.199312	0.63607	0.148605	0.725441	0.177796	0.673592	508704	CCDC120
ENSBTAG00000002562	grey	-0.249556	0.551146	-0.554539	0.153735	0.579796	0.131945	0.352658	0.391544	-0.226264	0.590012	0.198707	0.637115	0.375278	0.359627	-0.0953951	0.822216	0.0112133	0.978977	-0.391061	0.338086	0.448692	0.264798	0.454011	0.258475	-0.699187	0.053621	508703	PRAF2
ENSBTAG00000002563	greenyellow	0.357372	0.384794	0.270625	0.516809	0.196089	0.64165	0.816167	0.0134688	0.541134	0.166046	0.172322	0.683235	0.824272	0.0118412	-0.214051	0.610744	0.648601	0.0818981	-0.0726138	0.864327	-0.0414791	0.922316	0.486901	0.221087	-0.118789	0.779358	539190	WDR45
ENSBTAG00000002564	blue	0.355594	0.387334	0.427872	0.290278	-0.536059	0.170841	0.12247	0.772655	0.268541	0.520168	-0.369973	0.367003	0.414793	0.306867	0.659351	0.0752959	0.267971	0.521089	-0.608766	0.109218	0.279048	0.503311	0.104249	0.805944	-0.173314	0.681485	100137840	DLG4
ENSBTAG00000002565	greenyellow	0.642072	0.0860667	0.53979	0.167309	-0.283449	0.496314	0.789523	0.0197857	0.654943	0.0779635	-0.389624	0.340022	0.249506	0.55123	-0.412964	0.309221	0.327393	0.428593	0.128514	0.761676	-0.217892	0.604199	0.373389	0.362245	0.0419405	0.921454	522428	LOC522428
ENSBTAG00000002566	turquoise	0.345983	0.401192	0.546768	0.160809	-0.0194278	0.963582	0.193574	0.646013	0.546599	0.160965	0.538034	0.168966	0.843038	0.00856533	0.0113363	0.978746	0.79421	0.0185634	0.166863	0.692891	-0.163635	0.698618	-0.109712	0.795934	0.483713	0.224581	615089	PGPEP1
ENSBTAG00000002568	turquoise	0.0871495	0.83742	0.506814	0.19991	0.195832	0.642095	0.2217	0.597733	0.699415	0.0535096	0.588645	0.124747	0.429151	0.288679	-0.111061	0.793467	0.892978	0.0028238	0.40651	0.317601	-0.0305884	0.942683	0.367171	0.370926	0.72666	0.0411616	536745	GPKOW
ENSBTAG00000002570	turquoise	0.24411	0.560151	0.452432	0.260344	0.106256	0.802265	0.622187	0.0995076	0.515998	0.190519	0.324669	0.432672	0.549581	0.158228	-0.233473	0.577885	0.875057	0.00443061	-0.0794663	0.851627	-0.0657003	0.877166	0.715193	0.0461211	0.314838	0.447528	513495	PPP1R21
ENSBTAG00000002571	brown	-0.854416	0.00689623	-0.678885	0.0641237	0.450205	0.262991	-0.649415	0.0813865	-0.43656	0.279506	0.112816	0.790259	-0.562877	0.146338	0.589322	0.124205	-0.548662	0.159069	0.231798	0.580696	0.10162	0.81077	-0.228154	0.586824	-0.0886715	0.83461	507032	PDCD2L
ENSBTAG00000002573	turquoise	-0.0105957	0.980135	0.437411	0.278461	0.246839	0.555633	0.042506	0.920397	0.583434	0.128958	0.734211	0.0380808	0.470407	0.239465	-0.0227034	0.957446	0.855151	0.00679628	0.451762	0.261139	-0.107525	0.79994	0.157439	0.709643	0.783561	0.0214116	507005	UBA2
ENSBTAG00000002575	brown	-0.544405	0.162994	-0.854593	0.00687209	0.725496	0.0416498	0.054903	0.897264	-0.644425	0.0845507	0.297022	0.474972	-0.0158171	0.970348	-0.236155	0.573397	-0.323656	0.434194	-0.224442	0.59309	0.185947	0.659302	0.234128	0.576789	-0.63071	0.0936087	614837	SSU72
ENSBTAG00000002578	turquoise	0.527283	0.179309	0.785075	0.0209911	-0.291281	0.483954	0.51753	0.188976	0.692061	0.05718	0.172145	0.683548	0.788269	0.020121	0.107415	0.800141	0.947543	0.000346816	-0.173608	0.680966	-0.122251	0.773053	0.370291	0.36656	0.404577	0.320131	506325	ZMYND11
ENSBTAG00000002579	blue	-0.687973	0.0592837	-0.712611	0.0472854	0.486854	0.221138	-0.64774	0.0824409	-0.535461	0.171412	0.187296	0.656947	-0.802518	0.0165149	-0.152694	0.718117	-0.718024	0.0448652	0.542714	0.164568	-0.00360973	0.993232	-0.388616	0.341383	0.0192202	0.963971	538548	FBL
ENSBTAG00000002580	blue	-0.0883335	0.835234	0.085762	0.839983	0.251167	0.548492	-0.377318	0.356808	0.0949621	0.823014	0.800922	0.0168968	0.539448	0.167631	0.0673472	0.874105	0.426154	0.292431	0.256503	0.539736	0.0559115	0.895384	-0.444443	0.269904	0.426834	0.291578	514212	MYH14
ENSBTAG00000002583	turquoise	-0.031644	0.940707	-0.144996	0.731919	-0.312466	0.451144	0.247644	0.554302	-0.52179	0.184721	-0.635777	0.0902001	-0.350175	0.395121	0.173617	0.680951	-0.370327	0.366509	-0.627233	0.0959903	-0.421137	0.298764	0.314074	0.448691	-0.431656	0.285562	529053	DNALI1
ENSBTAG00000002585	turquoise	0.508553	0.198113	0.559269	0.149514	-0.179545	0.670518	0.729783	0.0398698	0.628315	0.0952458	-0.108295	0.798529	0.611398	0.107273	-0.0619302	0.884177	0.530186	0.176483	0.133912	0.7519	-0.545158	0.162296	0.185858	0.659457	0.178236	0.672817	535872	SLC16A2
ENSBTAG00000002586	turquoise	0.42188	0.297822	0.815619	0.0135835	-0.238054	0.570226	0.407472	0.316345	0.812383	0.0142743	0.20762	0.621755	0.543396	0.163933	0.0710274	0.867271	0.938891	0.000544668	0.110379	0.794715	-0.132373	0.754684	0.390235	0.339198	0.641566	0.0863948	509039	TCF12
ENSBTAG00000002590	turquoise	0.131573	0.756134	0.653993	0.0785457	-0.0657973	0.876986	0.130749	0.757624	0.629142	0.0946787	0.432912	0.284004	0.338309	0.412409	0.101024	0.811865	0.886928	0.00331458	0.238079	0.570184	-0.166539	0.693465	0.334773	0.417622	0.814866	0.0137424	535340	EXOSC10
ENSBTAG00000002591	black	-0.162002	0.70152	0.182307	0.665673	-0.045085	0.91558	-0.680004	0.0635154	0.184956	0.661036	0.28817	0.488849	-0.483661	0.224638	-0.0307334	0.942411	-0.0640874	0.880165	0.783831	0.0213361	-0.0942179	0.824384	-0.543051	0.164254	0.791097	0.0193698	327678	GLTP
ENSBTAG00000002594	turquoise	0.133146	0.753287	0.4561	0.256012	0.213948	0.610921	0.34715	0.399499	0.785701	0.0208187	0.469925	0.240014	0.550014	0.157833	-0.0119219	0.977649	0.895737	0.00261658	0.222625	0.596166	0.287083	0.490564	0.52335	0.183175	0.460599	0.250749	525080	ZNF436
ENSBTAG00000002596	blue	0.20386	0.62822	-0.162765	0.700162	0.275786	0.508522	0.606079	0.111225	-0.0722234	0.865051	0.167483	0.691793	0.741011	0.0354304	-0.29031	0.48548	0.236276	0.573194	-0.408635	0.31483	0.0296298	0.944477	0.260864	0.532617	-0.549943	0.157898	618514	VSTM1
ENSBTAG00000002599	magenta	0.0995932	0.814494	0.241131	0.5651	0.177797	0.673589	0.22221	0.596868	0.634043	0.0913583	0.177098	0.674819	0.0620939	0.883873	-0.242471	0.562873	0.47986	0.22884	0.22205	0.59714	0.648802	0.0817714	0.564445	0.144969	0.224023	0.593799	513234	MGARP
ENSBTAG00000002600	turquoise	0.142894	0.735698	0.404514	0.320214	0.13998	0.740947	0.480664	0.227948	0.640214	0.0872752	0.324295	0.433234	0.695326	0.0555327	0.199022	0.636571	0.888682	0.00316702	-0.157549	0.709447	0.275387	0.509162	0.655817	0.0774307	0.19356	0.646037	505160	EFCAB7
ENSBTAG00000002603	magenta	0.61646	0.103588	0.7644	0.0271889	-0.311976	0.451892	0.630465	0.0937752	0.870304	0.00493735	-0.109235	0.796809	0.608093	0.109718	0.00544489	0.989791	0.668072	0.0701773	0.187403	0.65676	-0.28051	0.500983	0.193024	0.646968	0.341797	0.407294	505547	PRPF39
ENSBTAG00000002605	turquoise	0.472693	0.236873	0.640068	0.0873705	-0.239187	0.568336	0.467791	0.24245	0.745515	0.033739	0.0396302	0.925771	0.7383	0.0364732	0.245949	0.557105	0.808712	0.0150841	-0.265814	0.524579	0.337241	0.413981	0.439103	0.27639	0.138203	0.744151	100848152	TRIM16
ENSBTAG00000002606	turquoise	0.0718789	0.865691	0.410969	0.3118	0.202544	0.630488	0.0494294	0.907471	0.465862	0.244661	0.763116	0.027607	0.622211	0.099491	-0.0605416	0.886762	0.892043	0.00289632	0.170101	0.687159	0.0972275	0.818844	0.191158	0.650215	0.609857	0.10841	505423	LGR4
ENSBTAG00000002608	turquoise	0.0812918	0.848248	0.408799	0.314617	0.191582	0.649476	0.038261	0.928331	0.475133	0.234123	0.741871	0.0351037	0.586507	0.126465	-0.0827779	0.845499	0.885118	0.00347141	0.142675	0.736093	0.200715	0.633646	0.233075	0.578553	0.587685	0.125516	511612	SEPTIN2
ENSBTAG00000002610	yellow	-0.467331	0.242976	-0.506984	0.199734	0.567877	0.141998	-0.506356	0.200384	-0.0361001	0.932371	0.350649	0.394438	-0.457276	0.254632	-0.260065	0.533918	-0.426168	0.292413	0.789037	0.0199154	0.326439	0.43002	-0.390283	0.339134	0.110336	0.794793	515069	FKBP3
ENSBTAG00000002612	red	-0.534372	0.172453	-0.0388925	0.92715	0.521287	0.18522	-0.184244	0.662281	0.307028	0.459477	0.639945	0.0874503	0.2498	0.550745	0.532068	0.174665	0.455528	0.256685	0.47029	0.239599	-0.15884	0.707147	0.0523152	0.902088	0.509882	0.196746	513626	FANCM
ENSBTAG00000002613	turquoise	0.377833	0.356098	0.639855	0.0875096	-0.161479	0.70245	0.28205	0.498534	0.46183	0.249318	0.433981	0.282683	0.722555	0.0428979	-0.0198914	0.962713	0.93597	0.000625174	-0.201965	0.631487	-0.00272462	0.994891	0.30815	0.457752	0.465322	0.245282	507661	MIS18BP1
ENSBTAG00000002614	turquoise	0.345415	0.402019	0.557752	0.15086	0.0541394	0.898687	0.463449	0.247443	0.684311	0.0612068	0.452794	0.259915	0.845018	0.00825825	-0.0302517	0.943313	0.957625	0.00018423	-0.00578595	0.989152	0.0859605	0.839616	0.383403	0.348463	0.359368	0.381951	539779	RUFY2
ENSBTAG00000002615	greenyellow	0.485765	0.222329	0.554582	0.153697	-0.0260289	0.951218	0.81157	0.0144512	0.768476	0.025888	0.0653368	0.877842	0.757194	0.0295861	-0.118141	0.780537	0.797787	0.0176631	-0.0322186	0.939632	-0.0425958	0.920229	0.556592	0.151895	0.114409	0.787348	508189	LONRF3
ENSBTAG00000002620	turquoise	0.100219	0.813344	0.47086	0.238951	0.214121	0.610626	0.385083	0.346174	0.678349	0.0644157	0.537403	0.169565	0.620618	0.100616	0.0198376	0.962814	0.959886	0.00015656	0.165378	0.695525	0.0186594	0.965022	0.518676	0.187827	0.522398	0.184117	540969	DNA2
ENSBTAG00000002623	green	0.764295	0.0272231	0.765863	0.0267175	-0.733093	0.038528	0.609912	0.108369	0.646254	0.0833829	-0.686375	0.0601187	0.309333	0.455937	0.168889	0.689303	0.331903	0.421874	-0.300744	0.469183	-0.0792529	0.852022	0.276656	0.50713	-0.0205117	0.961551	534171	SAMSN1
ENSBTAG00000002624	turquoise	0.46939	0.240623	0.73439	0.0380095	-0.220637	0.599536	0.669103	0.0695859	0.798211	0.0175582	0.0217271	0.959274	0.697316	0.0545421	0.160775	0.703702	0.875023	0.00443414	-0.0594612	0.888773	-0.201609	0.632102	0.492321	0.215213	0.339009	0.411381	523223	PSTPIP2
ENSBTAG00000002625	turquoise	0.223283	0.595051	0.578938	0.132655	0.0694814	0.870141	0.445189	0.269005	0.741245	0.0353416	0.411889	0.31061	0.686335	0.0601394	0.0977313	0.817917	0.981829	1.47963e-05	0.0674032	0.874001	0.0221663	0.958452	0.513978	0.192564	0.481328	0.227212	529146	MAP3K7
ENSBTAG00000002626	brown	0.842382	0.00866864	0.644417	0.0845553	-0.407922	0.315758	0.734193	0.0380884	0.478383	0.230484	-0.146331	0.729522	0.646578	0.0831769	-0.506006	0.200748	0.578926	0.132665	-0.320749	0.438571	0.00503615	0.990557	0.333863	0.418969	-0.0311393	0.941651	100140016	ARHGAP6
ENSBTAG00000002627	turquoise	0.351287	0.393518	0.649133	0.0815637	-0.010667	0.980001	0.535333	0.171534	0.807605	0.0153339	0.308033	0.457932	0.732653	0.0387048	0.0496346	0.907088	0.917195	0.00133272	0.183086	0.664309	-0.190332	0.651653	0.358557	0.383105	0.482444	0.225979	508905	ZRANB2
ENSBTAG00000002628	red	-0.423072	0.296314	-0.105306	0.804006	0.655742	0.0774758	-0.158518	0.70772	0.103908	0.80657	0.964147	0.000112145	0.314989	0.447298	-0.118014	0.78077	0.569701	0.140433	0.393118	0.335325	0.00230706	0.995674	0.133593	0.752477	0.517501	0.189006	617624	SLC44A2
ENSBTAG00000002630	turquoise	-0.0494933	0.907352	0.312033	0.451805	0.302548	0.466389	0.23049	0.582893	0.424219	0.294866	0.690404	0.0580275	0.659848	0.0749986	0.0930149	0.8266	0.912092	0.00158836	0.036917	0.930843	-0.00122823	0.997697	0.425513	0.293237	0.465887	0.244632	509011	MRTFA
ENSBTAG00000002633	turquoise	-0.267063	0.522558	-0.0981363	0.817173	0.2654	0.525248	-0.115665	0.785055	-0.157269	0.709947	0.516204	0.190312	0.302371	0.466664	0.167513	0.69174	0.454475	0.257927	-0.434619	0.281895	0.428436	0.289572	0.403434	0.321632	0.0269727	0.949451	100140583	SEPTIN9
ENSBTAG00000002635	blue	-0.671297	0.0683376	-0.4272	0.291119	0.218111	0.603828	-0.481065	0.227504	-0.248259	0.553288	-0.101224	0.811497	-0.662742	0.0732805	0.549691	0.158127	-0.350915	0.394054	-0.0149633	0.971948	0.381317	0.351313	0.204698	0.626778	-0.0585093	0.890545	282305	PGLYRP1
ENSBTAG00000002639	turquoise	0.465505	0.245072	0.76123	0.0282282	-0.174923	0.678648	0.441576	0.273377	0.735979	0.0373805	0.323037	0.435124	0.703852	0.0513652	-0.0488294	0.90859	0.982325	1.36221e-05	0.0100032	0.981245	-0.0541413	0.898683	0.374982	0.360038	0.541839	0.165386	617052	ZDHHC7
ENSBTAG00000002640	turquoise	0.231364	0.581425	0.478305	0.230571	0.0497614	0.906851	0.332588	0.420858	0.542586	0.164687	0.454675	0.257691	0.705232	0.0507087	0.035071	0.934296	0.928527	0.000864558	-0.186253	0.658768	0.292854	0.481486	0.51079	0.195815	0.315965	0.445815	540675	KALRN
ENSBTAG00000002643	turquoise	0.360803	0.379912	0.669141	0.0695644	-0.203057	0.629605	0.634677	0.0909341	0.658008	0.0761029	0.00832834	0.984385	0.600632	0.115355	0.217844	0.604281	0.78398	0.0212947	-0.0174541	0.96728	-0.484971	0.223199	0.426351	0.292184	0.384072	0.34755	511364	VPS52
ENSBTAG00000002644	blue	0.0224412	0.957937	0.174162	0.67999	0.0401472	0.924805	0.0753041	0.859338	0.392698	0.335888	0.163807	0.698311	0.663681	0.0727282	0.659714	0.0750785	0.418034	0.302715	-0.165299	0.695664	0.262905	0.529296	0.0153103	0.971298	-0.0512194	0.904132	528741	KCNQ4
ENSBTAG00000002645	turquoise	0.488823	0.218995	0.553847	0.154358	-0.0891121	0.833797	0.45514	0.257142	0.471887	0.237785	0.3948	0.333073	0.865668	0.00546595	-0.200318	0.634331	0.876993	0.0042343	-0.238106	0.570139	0.0931429	0.826364	0.310303	0.454451	0.228634	0.586016	520254	SH3BP5L
ENSBTAG00000002646	red	-0.516403	0.190111	-0.120349	0.776515	0.181191	0.667628	-0.668899	0.0697026	-0.356028	0.386713	0.539272	0.167797	-0.398068	0.328721	0.100121	0.813525	0.0724452	0.86464	0.187588	0.656437	-0.11838	0.780103	-0.123984	0.769901	0.590142	0.123551	526329	DYNC1I2
ENSBTAG00000002647	pink	0.07399	0.861774	0.0351913	0.934071	0.167934	0.690993	0.746502	0.0333751	0.359274	0.382085	-0.266826	0.52294	0.0977691	0.817848	-0.118959	0.779047	0.28555	0.492986	-0.218974	0.602359	0.225193	0.591821	0.929978	0.000813858	-0.303894	0.464308	614550	RGS10
ENSBTAG00000002648	turquoise	-0.310073	0.454803	-0.56588	0.143723	0.0921725	0.828153	-0.0684013	0.872147	-0.462877	0.248104	-0.559138	0.14963	-0.749382	0.0323267	-0.051648	0.903332	-0.870645	0.00489971	0.0842422	0.842792	-0.149104	0.724547	-0.0792613	0.852006	-0.48503	0.223133	326602	RPS18
ENSBTAG00000002650	grey	0.245572	0.55773	0.610396	0.108011	-0.403978	0.320917	-0.221582	0.597933	0.687745	0.0594025	-0.140565	0.739892	-0.157155	0.710151	0.272568	0.513684	0.199852	0.635135	0.557484	0.151099	-0.0389484	0.927046	-0.27588	0.508372	0.670139	0.068995	504523	ZPR1
ENSBTAG00000002651	turquoise	-0.478944	0.229859	-0.0148676	0.972127	0.553025	0.155099	-0.127843	0.762893	0.217525	0.604824	0.811052	0.0145646	0.312302	0.451394	0.262937	0.529244	0.670385	0.0688549	0.205455	0.625475	0.115596	0.78518	0.35296	0.39111	0.497811	0.209347	537784	PKP2
ENSBTAG00000002654	black	-0.0175877	0.96703	0.369026	0.368328	0.220681	0.599461	-0.166948	0.69274	0.51245	0.194119	0.68463	0.0610378	0.174945	0.678609	-0.223157	0.595264	0.568531	0.141436	0.761438	0.0281591	-0.197278	0.639589	-0.159002	0.706859	0.880343	0.00390791	530254	DNAJC7
ENSBTAG00000002655	blue	0.121692	0.774069	0.0431266	0.919238	-0.3131	0.450176	-0.226876	0.588979	0.218047	0.603935	-0.581099	0.130871	-0.569204	0.140859	0.0871638	0.837394	-0.502979	0.203902	0.266648	0.523228	0.357171	0.385081	-0.232932	0.578793	-0.084825	0.841714	514564	ZWINT
ENSBTAG00000002657	black	0.523966	0.182566	0.728831	0.0402609	-0.441061	0.274004	-0.112184	0.791413	0.607653	0.110047	0.0927496	0.827089	0.154164	0.715489	-0.171136	0.68533	0.345328	0.402145	0.555864	0.152546	-0.262155	0.530517	-0.482373	0.226058	0.738788	0.0362841	509053	NKIRAS2
ENSBTAG00000002658	turquoise	0.0456777	0.914473	0.556733	0.151769	-0.0796481	0.85129	-0.186302	0.658683	0.56534	0.144191	0.465348	0.245253	0.227863	0.587316	0.225801	0.590794	0.767937	0.026058	0.174605	0.679209	0.267541	0.521784	0.210991	0.615976	0.75371	0.03079	512734	STAM
ENSBTAG00000002663	turquoise	0.213874	0.611047	0.626537	0.0964716	-0.0041652	0.99219	0.196253	0.641364	0.595052	0.119675	0.556046	0.152383	0.540637	0.166513	-0.0482462	0.909679	0.951724	0.000271193	0.170299	0.686809	-0.104583	0.805332	0.300462	0.469622	0.725008	0.0418553	521416	BCAS3
ENSBTAG00000002668	turquoise	0.459299	0.252265	0.880816	0.00386313	-0.452122	0.260713	0.211935	0.61436	0.699763	0.0533393	0.108404	0.79833	0.435838	0.280394	0.199991	0.634896	0.860315	0.00611986	-0.0434209	0.918688	-0.0701055	0.868982	0.273025	0.512949	0.665829	0.0714736	526026	ZNF711
ENSBTAG00000002669	blue	-0.158622	0.707535	-0.0416821	0.921936	0.641425	0.0864861	0.42268	0.29681	0.42101	0.298926	0.596582	0.118482	0.560764	0.148193	-0.159942	0.705184	0.549485	0.158316	0.417146	0.303849	-0.136465	0.747287	0.308785	0.456779	0.180117	0.669513	510549	RASSF4
ENSBTAG00000002670	turquoise	0.229163	0.585126	0.398555	0.328075	0.0540384	0.898875	0.372844	0.363003	0.370169	0.36673	0.276018	0.508152	0.0957707	0.821525	-0.580176	0.131632	0.510114	0.196508	0.386122	0.344761	-0.419219	0.301204	0.298681	0.472389	0.556515	0.151964	613715	DEPP1
ENSBTAG00000002673	turquoise	0.140196	0.740557	0.390581	0.338733	0.264734	0.526328	0.534336	0.172486	0.742582	0.0348346	0.336193	0.415526	0.363191	0.376532	-0.267037	0.522598	0.755752	0.0300808	0.370738	0.365936	0.014105	0.973557	0.60382	0.112927	0.432843	0.28409	518615	FIGNL2
ENSBTAG00000002676	greenyellow	-0.551461	0.156516	-0.28586	0.492496	0.361834	0.378451	-0.78846	0.0200698	-0.407607	0.31617	0.766694	0.026452	-0.128612	0.761499	0.110069	0.795281	0.0225525	0.957728	0.251744	0.547544	0.0190258	0.964335	-0.425346	0.293446	0.452698	0.260029	505512	SAE1
ENSBTAG00000002678	green	0.529529	0.177121	0.476834	0.232215	-0.726337	0.0412967	-0.338564	0.412035	-0.152862	0.717817	-0.168574	0.689861	-0.150239	0.722512	-0.284997	0.493861	-0.0705016	0.868247	-0.147162	0.728029	-0.146695	0.728868	-0.52003	0.186472	0.321466	0.43749	540695	MED18
ENSBTAG00000002680	greenyellow	0.036262	0.932068	0.213783	0.611203	-0.304233	0.463785	-0.725559	0.041623	-0.218722	0.602788	0.308864	0.456657	-0.249304	0.551562	-0.0923533	0.82782	0.0221879	0.958411	0.0561204	0.894995	0.130145	0.75872	-0.486687	0.221321	0.530529	0.176151	506723	TMEM132E
ENSBTAG00000002682	turquoise	0.542562	0.16471	0.718538	0.0446394	-0.277447	0.505866	0.437499	0.278354	0.556266	0.152186	0.262074	0.530647	0.86399	0.00566588	0.0385419	0.927805	0.912105	0.00158764	-0.26043	0.533324	-0.061597	0.884798	0.255449	0.541461	0.333502	0.419503	525675	MARK4
ENSBTAG00000002683	purple	-0.346972	0.399756	-0.320691	0.438659	0.161708	0.702041	-0.519298	0.187204	-0.435912	0.280303	0.231937	0.580462	-0.555347	0.15301	-0.261221	0.532036	-0.208664	0.619963	-0.0739104	0.861922	0.494161	0.213238	0.0912658	0.829824	0.0678828	0.87311	507119	PFKP
ENSBTAG00000002685	blue	0.140753	0.739554	0.491151	0.216474	-0.223494	0.594694	-0.163487	0.69888	0.143438	0.73472	0.465974	0.244532	0.535774	0.171113	0.313299	0.449873	0.679158	0.0639748	-0.213727	0.611298	-0.143346	0.734886	-0.079147	0.852218	0.528453	0.178167	513230	PITRM1
ENSBTAG00000002688	turquoise	0.092282	0.827951	0.343393	0.404964	0.0570529	0.893258	-0.24789	0.553896	0.308033	0.457932	0.669629	0.0692855	0.418273	0.302409	-0.0681688	0.872579	0.674597	0.0664854	0.0379095	0.928988	0.460939	0.250353	0.0306921	0.942488	0.507707	0.198986	519758	ATP1B1
ENSBTAG00000002689	red	-0.421033	0.298896	-0.0357419	0.933041	0.281279	0.49976	-0.693299	0.0565518	-0.0957059	0.821644	0.742036	0.0350411	-0.245505	0.557841	-0.0622366	0.883607	0.229851	0.583968	0.409271	0.314003	0.147131	0.728084	-0.187412	0.656744	0.70596	0.0503644	534611	NME7
ENSBTAG00000002690	pink	-0.397549	0.32941	0.111374	0.792895	0.363501	0.376094	-0.0184486	0.965417	0.4354	0.280932	0.423677	0.29555	0.0253691	0.952453	0.345969	0.401212	0.595487	0.119335	0.192849	0.647274	0.300881	0.468972	0.612102	0.106756	0.461901	0.249235	504820	BLZF1
ENSBTAG00000002693	brown	0.355971	0.386795	0.787795	0.0202487	-0.311359	0.452835	-0.0737557	0.862209	0.823907	0.0119116	0.230927	0.582158	0.243451	0.561245	0.114634	0.786936	0.694397	0.0559983	0.400357	0.325688	0.122769	0.772111	-0.0190813	0.964231	0.813626	0.0140065	540194	KANSL2
ENSBTAG00000002697	turquoise	0.503279	0.203588	0.884971	0.00348439	-0.449428	0.263919	0.319738	0.440097	0.726539	0.0412123	0.0703877	0.868458	0.526231	0.180338	0.207594	0.621799	0.88657	0.00334522	-0.104521	0.805446	-0.0746967	0.860464	0.325696	0.431132	0.582319	0.129869	540881	KCTD10
ENSBTAG00000002698	turquoise	0.463968	0.246843	0.716325	0.0456164	-0.144078	0.73357	0.597165	0.118029	0.79016	0.0196168	0.192594	0.647717	0.724642	0.0420096	0.0112614	0.978887	0.958426	0.000174088	-0.0608438	0.886199	0.00232241	0.995646	0.526737	0.179843	0.381953	0.350442	512750	UBE3B
ENSBTAG00000002699	brown	0.716848	0.0453842	0.928877	0.000852126	-0.642314	0.0859102	0.414145	0.307701	0.782767	0.021634	-0.26323	0.528769	0.363551	0.376023	0.0444035	0.916853	0.683118	0.0618412	-0.141936	0.737422	0.0776931	0.854911	0.326214	0.430356	0.401079	0.324733	280832	KIT
ENSBTAG00000002702	turquoise	0.493505	0.21394	0.629367	0.094525	-0.133397	0.752831	0.643857	0.0849151	0.77773	0.0230796	0.097125	0.819033	0.786788	0.0205215	0.0527803	0.901221	0.874366	0.00450212	-0.184978	0.660997	0.201082	0.633011	0.545117	0.162334	0.151328	0.720562	530507	TSPAN32
ENSBTAG00000002703	turquoise	0.215456	0.608348	0.546995	0.1606	0.11057	0.794365	0.331004	0.42321	0.645798	0.0836726	0.571388	0.138995	0.717226	0.045217	-0.0218758	0.958996	0.981591	1.53813e-05	0.113067	0.789799	0.00334316	0.993732	0.371345	0.36509	0.546206	0.161327	282147	ATP6V1A
ENSBTAG00000002704	turquoise	0.38195	0.350447	0.752138	0.0313428	-0.201318	0.632604	0.357059	0.38524	0.660493	0.0746132	0.317775	0.443069	0.685076	0.0608019	0.130014	0.758956	0.910553	0.00167122	0.0931847	0.826288	-0.363257	0.376439	0.18712	0.657254	0.629087	0.0947161	537054	POMT2
ENSBTAG00000002705	yellow	-0.191848	0.649014	0.0468091	0.912361	0.436038	0.280147	-0.183998	0.662712	0.616922	0.103256	0.470572	0.239277	0.0368745	0.930923	-0.0402982	0.924523	0.242397	0.562995	0.863992	0.00566562	0.276202	0.507857	-0.133418	0.752793	0.482127	0.226329	516291	REC8
ENSBTAG00000002706	turquoise	0.482856	0.225524	0.590072	0.123606	-0.177569	0.67399	0.382628	0.34952	0.527899	0.178707	0.284016	0.495415	0.75904	0.02896	-0.0735412	0.862607	0.861758	0.00593896	-0.324603	0.432771	0.325922	0.430794	0.398856	0.327675	0.206416	0.623822	514822	GSTZ1
ENSBTAG00000002707	black	-0.00966031	0.981888	0.464868	0.245805	-0.229778	0.584091	-0.415009	0.306589	0.188875	0.654192	0.308808	0.456742	-0.22154	0.598005	0.0399779	0.925121	0.304661	0.463124	0.470202	0.239698	-0.445453	0.268686	-0.282815	0.49732	0.927364	0.000906632	510372	IPO4
ENSBTAG00000002708	green	-0.709118	0.0488877	-0.628608	0.0950446	0.664963	0.0719775	-0.179	0.671474	-0.161856	0.701779	0.167779	0.691268	-0.584369	0.128197	-0.0396699	0.925697	-0.265467	0.525141	0.265686	0.524785	0.449823	0.263447	0.445974	0.26806	-0.129491	0.759905	614148	MRPL42
ENSBTAG00000002709	blue	0.424266	0.294808	0.302889	0.465862	0.0754015	0.859157	0.610501	0.107934	0.365599	0.373136	0.266083	0.524142	0.903156	0.00210898	-0.215915	0.607565	0.561927	0.147171	-0.0451811	0.915401	-0.27938	0.502782	0.0703117	0.868599	-0.0279423	0.947636	539478	TM9SF1
ENSBTAG00000002710	turquoise	-0.33783	0.413113	-0.456318	0.255756	0.622293	0.0994332	0.450375	0.26279	-0.282123	0.498418	0.357473	0.38465	0.384504	0.346961	-0.123786	0.770261	0.22749	0.587944	-0.353873	0.389799	-0.00404122	0.992423	0.605892	0.111365	-0.421164	0.29873	539477	TSSK4
ENSBTAG00000002712	turquoise	-0.43954	0.275857	-0.761598	0.0281064	0.409303	0.313961	0.00300633	0.994363	-0.379866	0.353302	-0.341045	0.408395	-0.420128	0.300047	0.0722082	0.86508	-0.765309	0.0268954	0.0544911	0.898031	0.150356	0.722303	-0.0107282	0.979886	-0.706902	0.0499212	613626	MDP1
ENSBTAG00000002714	turquoise	0.499632	0.20742	0.687681	0.0594358	-0.456549	0.255485	0.161394	0.7026	0.204127	0.627761	0.221795	0.597571	0.620258	0.100872	0.0209114	0.960802	0.671482	0.0682331	-0.266916	0.522795	-0.423003	0.296402	-0.0789353	0.85261	0.457192	0.25473	281790	GNAI1
ENSBTAG00000002715	yellow	-0.0714193	0.866543	0.432072	0.285045	0.207797	0.621452	0.0108966	0.97957	0.686196	0.0602122	0.542047	0.165191	0.309009	0.456434	0.172724	0.682527	0.686829	0.0598807	0.655793	0.0774452	-0.252052	0.547038	0.0412205	0.922799	0.811188	0.0145349	515837	GMPR2
ENSBTAG00000002716	turquoise	0.487966	0.219926	0.782834	0.0216153	-0.387464	0.342943	0.166735	0.693117	0.446251	0.267727	0.314445	0.448127	0.575906	0.135181	-0.0352361	0.933987	0.854387	0.00690027	-0.146093	0.729949	-0.151105	0.720961	0.129353	0.760155	0.61083	0.107691	516314	NOL10
ENSBTAG00000002718	turquoise	0.338702	0.411831	0.701912	0.0522963	-0.0554105	0.896318	0.266731	0.523094	0.735949	0.0373923	0.490509	0.217168	0.620866	0.10044	-0.0725446	0.864455	0.95965	0.000159303	0.230072	0.583597	-0.0595291	0.888646	0.244805	0.559	0.696608	0.0548934	540420	TINF2
ENSBTAG00000002719	turquoise	-0.133562	0.752533	0.153354	0.716937	0.0586905	0.890208	0.149569	0.723713	0.097354	0.818611	0.226332	0.589897	0.306136	0.46085	0.368693	0.368793	0.59609	0.118865	-0.515081	0.191447	0.292513	0.482021	0.669059	0.069611	0.0725448	0.864455	513523	ORC1
ENSBTAG00000002720	turquoise	0.582213	0.129957	0.935815	0.000629643	-0.471164	0.238605	0.293086	0.481122	0.806959	0.0154808	0.0842694	0.842741	0.526842	0.17974	0.106096	0.802558	0.858711	0.00632519	0.0575111	0.892404	-0.104567	0.805361	0.179746	0.670166	0.652501	0.0794651	507240	PRPF38A
ENSBTAG00000002721	turquoise	0.525453	0.181102	0.751754	0.0314788	-0.202302	0.630906	0.552362	0.155699	0.665881	0.0714432	0.25252	0.546267	0.724397	0.0421135	-0.1378	0.744878	0.90458	0.00201952	0.0393622	0.926272	-0.331138	0.423011	0.293657	0.480228	0.500738	0.206253	528986	TUT4
ENSBTAG00000002724	yellow	-0.223051	0.595444	0.177177	0.67468	0.262528	0.52991	-0.298375	0.472864	0.555891	0.152522	0.492642	0.214867	0.270565	0.516905	0.460435	0.250939	0.378132	0.355687	0.623792	0.0983815	0.0771351	0.855944	-0.269665	0.518355	0.552684	0.155408	529615	HORMAD1
ENSBTAG00000002725	turquoise	0.359565	0.381671	0.699061	0.0536831	-0.0553137	0.896498	0.383483	0.348353	0.810982	0.0145801	0.391758	0.337149	0.681438	0.0627408	0.017489	0.967215	0.978851	2.32751e-05	0.141028	0.739058	0.0365108	0.931603	0.368652	0.36885	0.571236	0.139124	511408	RNGTT
ENSBTAG00000002726	turquoise	0.723074	0.0426762	0.829449	0.01087	-0.448657	0.26484	0.712062	0.0475351	0.741494	0.0352466	-0.166109	0.694227	0.683157	0.0618204	-0.0287766	0.946074	0.720944	0.0435913	-0.0756626	0.858673	-0.356355	0.386246	0.267011	0.522641	0.27517	0.509508	540660	CDC27
ENSBTAG00000002727	turquoise	0.0934994	0.825708	0.519757	0.186744	0.0935625	0.825591	0.381394	0.351208	0.66067	0.0745081	0.403606	0.321405	0.588871	0.124565	0.223857	0.594079	0.956557	0.000198353	0.0126872	0.976214	0.00865148	0.983779	0.583423	0.128967	0.490444	0.217238	514644	PHACTR4
ENSBTAG00000002728	turquoise	0.542942	0.164356	0.804105	0.0161407	-0.274866	0.509996	0.466412	0.244029	0.735927	0.037401	0.229483	0.584588	0.76023	0.028561	0.0224652	0.957892	0.962668	0.00012646	-0.0891251	0.833773	-0.0489548	0.908356	0.33816	0.412629	0.470063	0.239856	505229	ARID1B
ENSBTAG00000002730	turquoise	-0.0503213	0.905807	0.374096	0.361265	0.146203	0.729752	-0.290058	0.485875	0.434728	0.281761	0.754135	0.0306416	0.4181	0.30263	0.139724	0.741407	0.746262	0.0334632	0.261632	0.531367	0.263169	0.528868	-0.0134747	0.974738	0.703383	0.0515891	784720	ELP3
ENSBTAG00000002734	magenta	-0.540713	0.166441	-0.663031	0.0731098	0.113033	0.789862	-0.655108	0.0778631	-0.84329	0.00852583	-0.101007	0.811895	-0.711371	0.0478503	0.122552	0.772505	-0.750752	0.0318355	-0.225815	0.590771	0.214508	0.609965	-0.249304	0.551563	-0.330678	0.423695	615695	EIF3G
ENSBTAG00000002735	brown	-0.740309	0.0356989	-0.881244	0.00382293	0.575322	0.135671	-0.619434	0.101458	-0.84363	0.00847282	0.346763	0.40006	-0.531071	0.175627	-0.123162	0.771396	-0.642163	0.0860074	0.0924728	0.827599	0.130526	0.758029	-0.285554	0.49298	-0.255426	0.5415	514636	METTL26
ENSBTAG00000002736	turquoise	-0.084982	0.841424	0.35321	0.390752	0.208553	0.620154	0.134345	0.751117	0.398365	0.328326	0.62299	0.0989429	0.518373	0.18813	0.1877	0.656242	0.897231	0.00250861	-0.0251335	0.952895	0.0506017	0.905284	0.475217	0.234028	0.527003	0.179583	281119	DNMT1
ENSBTAG00000002737	turquoise	0.069361	0.870365	0.380384	0.352592	0.206858	0.623064	0.22835	0.586495	0.37605	0.358559	0.691757	0.0573352	0.726794	0.0411056	0.00309614	0.994195	0.88174	0.00377672	0.0751198	0.859679	-0.212133	0.614022	0.22573	0.590914	0.512237	0.194336	540233	WFIKKN1
ENSBTAG00000002738	greenyellow	0.243054	0.561903	0.0754755	0.85902	-0.032782	0.938578	0.856956	0.00655466	0.166885	0.692853	-0.428099	0.289994	0.377123	0.357078	0.0462087	0.913482	0.104445	0.805585	-0.263999	0.52752	-0.501893	0.20504	0.437269	0.278635	-0.422222	0.29739	540305	S1PR2
ENSBTAG00000002742	turquoise	-0.258435	0.536577	0.148376	0.725852	0.378959	0.354549	0.0799892	0.850659	0.265104	0.525728	0.69453	0.0559317	0.493059	0.214419	0.232727	0.579138	0.804173	0.0161246	-0.0411826	0.92287	0.10377	0.806824	0.482848	0.225533	0.409242	0.314041	533115	MSH2
ENSBTAG00000002743	magenta	0.388542	0.341484	0.556398	0.152068	-0.0829051	0.845264	0.187675	0.656286	0.623979	0.0982503	0.296654	0.475546	0.423486	0.295791	-0.240279	0.566516	0.488523	0.21932	0.609935	0.108352	-0.441015	0.274059	-0.283243	0.49664	0.620115	0.100973	507512	OSGEP
ENSBTAG00000002745	yellow	-0.276221	0.507827	-0.152075	0.719225	0.321998	0.436688	-0.524551	0.181989	-0.08232	0.846346	0.524325	0.182212	-0.37814	0.355676	-0.438166	0.277536	-0.158097	0.708471	0.830738	0.0106363	-0.232117	0.58016	-0.528773	0.177855	0.577628	0.133743	281630	APEX1
ENSBTAG00000002746	turquoise	0.210215	0.617305	0.466687	0.243714	0.0707144	0.867852	-0.0539665	0.899009	0.426974	0.291402	0.661172	0.0742094	0.366512	0.371852	-0.382419	0.349805	0.623375	0.0986733	0.550641	0.157262	-0.26452	0.526675	-0.210875	0.616175	0.789021	0.0199195	281961	OSTF1
ENSBTAG00000002747	turquoise	0.56929	0.140786	0.686243	0.0601876	-0.175087	0.67836	0.764825	0.0270515	0.717307	0.0451812	0.0777518	0.854802	0.744741	0.0340262	-0.156115	0.712005	0.877758	0.0041582	-0.129814	0.759319	-0.11361	0.788807	0.550246	0.157621	0.23537	0.574709	510497	ABCA5
ENSBTAG00000002748	blue	0.598009	0.117375	0.465812	0.244719	-0.104657	0.805197	0.574458	0.136397	0.533859	0.172943	0.13607	0.748001	0.871174	0.00484191	-0.223402	0.594849	0.537646	0.169334	0.0416679	0.921963	-0.197146	0.639817	-0.053765	0.899385	0.0356387	0.933234	615077	PIP4P1
ENSBTAG00000002750	turquoise	0.420594	0.299454	0.625333	0.0973064	-0.0616753	0.884652	0.628128	0.0953738	0.708271	0.0492811	0.224956	0.592221	0.798951	0.0173761	0.0175773	0.967049	0.846954	0.00796476	0.0879194	0.835999	-0.342094	0.40686	0.303363	0.465129	0.361604	0.378777	407996	KRIT1
ENSBTAG00000002751	grey	-0.466056	0.244438	-0.0579663	0.891556	0.154188	0.715447	-0.239077	0.568519	0.128635	0.761457	0.117804	0.781153	0.103747	0.806866	0.956327	0.000201482	0.150545	0.721964	0.0145357	0.972749	-0.0340739	0.936161	0.0262079	0.950883	0.144702	0.732448	100141246	VSTM5
ENSBTAG00000002755	purple	0.685385	0.0606389	0.81627	0.0134471	-0.541662	0.165551	0.602563	0.113881	0.533351	0.173431	-0.168112	0.690679	0.653196	0.0790362	0.0603774	0.887067	0.661347	0.0741058	-0.198534	0.637414	-0.548969	0.158787	0.14951	0.723818	0.29903	0.471846	534739	ANKRD12
ENSBTAG00000002756	turquoise	-0.4798	0.228907	-0.225337	0.591578	0.466743	0.243649	-0.329483	0.425474	-0.162869	0.699979	0.747506	0.0330071	0.355457	0.38753	0.340375	0.409376	0.402651	0.322662	-0.141909	0.737472	0.288187	0.488822	0.102224	0.809661	0.157386	0.709738	515287	CDCA2
ENSBTAG00000002763	turquoise	0.356985	0.385346	0.656748	0.0768645	-0.143176	0.73519	0.46416	0.246622	0.528722	0.177905	0.32871	0.426626	0.756225	0.0299181	0.0873875	0.836981	0.950964	0.000284042	-0.166535	0.693473	-0.245862	0.557249	0.397098	0.33001	0.444704	0.26959	785776	KMT2B
ENSBTAG00000002764	turquoise	0.551818	0.156192	0.724311	0.04215	-0.475104	0.234155	0.623864	0.0983309	0.467874	0.242355	-0.169015	0.68908	0.632812	0.0921856	0.20217	0.631133	0.763768	0.0273944	-0.533034	0.173735	-0.175883	0.676957	0.535079	0.171777	0.139468	0.741869	617594	IGFLR1
ENSBTAG00000002765	blue	-0.39316	0.335268	-0.0974751	0.818389	-0.183498	0.663587	-0.594038	0.12047	-0.161109	0.703107	-0.216859	0.605958	-0.499067	0.208016	0.759287	0.028877	-0.272986	0.513011	-0.127578	0.763374	0.262321	0.530246	-0.0982729	0.816921	0.084004	0.843232	540080	CYP24A1
ENSBTAG00000002767	turquoise	0.272977	0.513026	0.473379	0.236098	0.0382631	0.928327	0.356883	0.385492	0.405415	0.319033	0.510543	0.196068	0.700401	0.0530282	-0.156128	0.711983	0.915304	0.00142403	-0.195476	0.642712	0.0984483	0.816599	0.458919	0.252708	0.353212	0.390749	525962	GNB4
ENSBTAG00000002768	turquoise	0.261947	0.530854	0.682079	0.0623968	-0.053921	0.899094	0.235467	0.574547	0.838192	0.00934737	0.3943	0.333742	0.633408	0.0917846	0.226135	0.59023	0.924777	0.00100501	0.232672	0.579229	0.0317934	0.940428	0.241036	0.565257	0.633757	0.09155	338042	SLC35A2
ENSBTAG00000002769	turquoise	0.439087	0.27641	0.771321	0.0250033	-0.197852	0.638596	0.391552	0.337427	0.757797	0.0293807	0.291896	0.482988	0.622614	0.0992072	-0.00655743	0.987705	0.975062	3.80525e-05	0.00300751	0.994361	0.0383885	0.928092	0.42002	0.300184	0.564293	0.145102	507677	AP1G1
ENSBTAG00000002770	green	0.911589	0.00161511	0.726009	0.0414342	-0.804674	0.0160078	0.510048	0.196576	0.21794	0.604118	-0.439422	0.276001	0.502583	0.204317	-0.197019	0.640037	0.338491	0.412142	-0.571808	0.138637	-0.231412	0.581344	0.0313079	0.941336	-0.0642365	0.879887	281518	TCN2
ENSBTAG00000002772	green	0.752393	0.0312527	0.626433	0.0965429	-0.757401	0.0295153	0.338073	0.412756	0.0243456	0.95437	-0.316851	0.444469	0.52515	0.1814	-0.0197431	0.962991	0.302604	0.466303	-0.631309	0.0932022	-0.354206	0.389321	-0.104813	0.80491	-0.0372352	0.930249	523401	GAL3ST3
ENSBTAG00000002773	yellow	-0.296059	0.476474	-0.141186	0.738773	0.576466	0.134713	0.0962213	0.820696	0.479104	0.229681	0.329513	0.425429	0.0250212	0.953105	-0.0476485	0.910794	0.110939	0.79369	0.822308	0.0122234	-0.0648459	0.878754	0.0159103	0.970173	0.260646	0.532972	101905619	CD300LF
ENSBTAG00000002774	turquoise	0.274649	0.510344	0.647342	0.0826922	-0.164872	0.696421	0.417236	0.303735	0.566871	0.142866	0.222745	0.595962	0.682009	0.0624346	0.313383	0.449745	0.834597	0.00995586	-0.0119769	0.977545	-0.473653	0.23579	0.24786	0.553946	0.494359	0.213025	528487	PTPN23
ENSBTAG00000002778	turquoise	0.0498998	0.906593	0.479315	0.229446	0.0635763	0.881115	-0.150197	0.722587	0.420655	0.299377	0.721323	0.0434277	0.455045	0.257254	0.0353832	0.933712	0.833538	0.0101398	0.19308	0.646871	0.0696735	0.869784	0.0744746	0.860876	0.753909	0.0307203	531931	SF3B2
ENSBTAG00000002782	turquoise	0.0468602	0.912266	0.442747	0.271957	0.171772	0.684207	0.241045	0.565242	0.563503	0.145791	0.579868	0.131886	0.650842	0.0804948	0.171846	0.684077	0.955837	0.000208259	0.0125922	0.976392	0.105035	0.804502	0.459611	0.2519	0.495909	0.211369	534109	ZC3H7B
ENSBTAG00000002783	turquoise	0.215149	0.608871	0.442437	0.272332	0.0686892	0.871612	0.533134	0.17364	0.469058	0.241002	0.365626	0.373098	0.752277	0.0312936	0.0623894	0.883323	0.925084	0.000992974	-0.282335	0.498081	0.0354061	0.933669	0.632397	0.0924657	0.219404	0.601629	100125835	PCYOX1
ENSBTAG00000002784	brown	-0.585644	0.127162	-0.821658	0.0123517	0.748659	0.0325879	-0.383138	0.348824	-0.502691	0.204203	0.509322	0.197322	-0.0580719	0.89136	-0.1647	0.696727	-0.436054	0.280128	0.267051	0.522576	0.229173	0.585109	-0.355693	0.387193	-0.333343	0.419739	507179	COPS5
ENSBTAG00000002786	turquoise	0.223632	0.594461	0.559886	0.148968	-0.208269	0.620641	-0.166952	0.692734	0.533205	0.173571	0.375042	0.359954	0.566408	0.143266	0.407863	0.315835	0.697512	0.0544454	-0.0383559	0.928153	0.332055	0.421648	-0.0635342	0.881193	0.47683	0.23222	781494	LOC781494
ENSBTAG00000002788	turquoise	0.243045	0.561919	0.47978	0.22893	0.00400046	0.992499	0.387934	0.342305	0.505645	0.201123	0.351914	0.392614	0.58781	0.125416	-0.0249225	0.95329	0.894388	0.00271662	-0.253774	0.544208	0.296307	0.476087	0.637453	0.0890885	0.28403	0.495393	282858	RAB27B
ENSBTAG00000002791	turquoise	0.103343	0.807607	0.488215	0.219656	0.196905	0.640236	0.341443	0.407813	0.622606	0.0992129	0.584463	0.128121	0.624132	0.0981432	-0.0092173	0.982719	0.93106	0.000777365	0.259439	0.53494	-0.207294	0.622314	0.361527	0.378886	0.61626	0.103732	509488	SEC24C
ENSBTAG00000002792	turquoise	0.0473911	0.911275	0.414019	0.307862	0.157007	0.710414	0.0600257	0.887722	0.494419	0.212961	0.668693	0.069821	0.658758	0.0756518	0.158118	0.708433	0.903539	0.00208467	0.0260814	0.951119	0.211032	0.615906	0.271811	0.5149	0.514044	0.192498	539329	FUT11
ENSBTAG00000002795	purple	0.471715	0.237981	0.665896	0.0714347	-0.264224	0.527156	0.626824	0.0962726	0.519751	0.186751	0.0316337	0.940726	0.659498	0.0752079	0.0407015	0.923769	0.712836	0.047183	-0.0410852	0.923052	-0.633741	0.0915611	0.239739	0.567417	0.35306	0.390968	100335533	NKTR
ENSBTAG00000002796	turquoise	0.395001	0.332805	0.582181	0.129982	-0.137359	0.745674	0.448006	0.26562	0.437239	0.278673	0.336527	0.415033	0.797673	0.0176914	0.00277591	0.994795	0.920567	0.00117954	-0.343439	0.404897	0.00468291	0.99122	0.438785	0.276779	0.277491	0.505797	533364	KLHL3
ENSBTAG00000002798	brown	-0.880968	0.00384882	-0.836301	0.00966438	0.675875	0.0657764	-0.341427	0.407836	-0.751783	0.0314686	0.332215	0.421411	-0.445186	0.269008	0.110054	0.795308	-0.422593	0.29692	0.0366112	0.931415	-0.183678	0.663272	0.0747406	0.860382	-0.191264	0.650029	533842	NABP2
ENSBTAG00000002799	turquoise	-0.00405444	0.992398	0.230199	0.583382	0.158764	0.707282	0.503679	0.20317	0.143243	0.73507	0.314993	0.447292	0.418545	0.302063	-0.048421	0.909352	0.720277	0.0438801	-0.303232	0.465331	-0.226446	0.589704	0.739319	0.0360791	0.197658	0.638931	511782	SLC39A5
ENSBTAG00000002808	yellow	0.079016	0.852461	-0.0385337	0.927821	0.246212	0.55667	-0.0646586	0.879103	0.303781	0.464483	0.192715	0.647505	-0.0915378	0.829323	-0.509938	0.196689	-0.157295	0.709901	0.823179	0.012053	-0.0555518	0.896054	-0.430348	0.287187	0.228646	0.585996	505176	PSMA3
ENSBTAG00000002809	turquoise	0.179698	0.670249	0.405566	0.318835	0.0765673	0.856996	0.3307	0.423662	0.517291	0.189217	0.42127	0.298596	0.838826	0.00924259	0.268371	0.520443	0.868401	0.00515011	-0.233227	0.578299	0.234301	0.5765	0.39566	0.331926	0.188368	0.655075	789674	CAPN10
ENSBTAG00000002810	turquoise	0.443257	0.271338	0.823889	0.0119151	-0.370283	0.366571	0.378765	0.354815	0.613267	0.105904	0.138381	0.743829	0.508696	0.197966	0.102864	0.808485	0.901595	0.0022099	-0.119176	0.778652	-0.231104	0.581862	0.398395	0.328287	0.59511	0.11963	517496	ZNF777
ENSBTAG00000002813	turquoise	0.637339	0.0891637	0.674936	0.066297	-0.312931	0.450433	0.725499	0.0416485	0.551117	0.156828	-0.0244736	0.95413	0.836308	0.00966329	-0.0354306	0.933623	0.716821	0.0453963	-0.195546	0.642591	-0.423122	0.296251	0.235291	0.574842	0.147415	0.727575	540085	GAB1
ENSBTAG00000002816	purple	0.017664	0.966887	0.366433	0.371964	-0.073664	0.862379	-0.0871666	0.837389	0.482516	0.225899	0.235414	0.574636	0.373484	0.362114	0.528023	0.178586	0.614621	0.104919	-0.184897	0.661139	0.558391	0.150292	0.298588	0.472533	0.269618	0.518431	536256	SARM1
ENSBTAG00000002817	purple	0.223337	0.594959	0.509841	0.196788	-0.330117	0.424529	-0.0303695	0.943092	0.584811	0.127838	-0.0755668	0.858851	0.259095	0.535501	0.52138	0.185128	0.490168	0.217537	-0.197096	0.639903	0.562233	0.146902	0.241144	0.565077	0.219621	0.60126	511097	SLC46A1
ENSBTAG00000002820	turquoise	-0.183634	0.663349	0.213594	0.611525	0.497316	0.209872	0.160925	0.703435	0.56081	0.148153	0.755174	0.0302805	0.480034	0.228647	0.00154891	0.997096	0.809962	0.0148053	0.437939	0.277814	0.0129367	0.975746	0.353691	0.39006	0.580724	0.131179	537402	RBBP7
ENSBTAG00000002822	magenta	0.317267	0.443838	0.344366	0.403545	0.0699368	0.869295	0.336593	0.414936	0.809343	0.014943	0.00320776	0.993985	0.115898	0.784629	-0.342395	0.40642	0.330793	0.423524	0.516497	0.190016	0.372783	0.363088	0.244073	0.560214	0.22782	0.587389	517009	CNBD2
ENSBTAG00000002823	brown	0.784704	0.0210936	0.942637	0.000451811	-0.637735	0.0889024	0.53307	0.173701	0.720005	0.0439984	-0.254572	0.542899	0.376299	0.358216	-0.161546	0.70233	0.656449	0.0770461	-0.0465928	0.912765	-0.247772	0.554091	0.257412	0.538249	0.445693	0.268398	539387	MPZL1
ENSBTAG00000002824	yellow	-0.470784	0.239037	-0.067987	0.872917	0.512078	0.194498	-0.233024	0.578639	0.261257	0.531977	0.539088	0.167971	-0.3185	0.44197	-0.129321	0.760213	0.193665	0.645855	0.856142	0.00666302	-0.213641	0.611445	0.0475586	0.910962	0.692394	0.0570108	618258	DPEP3
ENSBTAG00000002826	turquoise	0.686105	0.06026	0.752022	0.0313839	-0.399159	0.327273	0.747157	0.0331349	0.577993	0.13344	-0.105552	0.803555	0.614664	0.104887	-0.214142	0.610589	0.786459	0.0206114	-0.330117	0.424529	-0.136149	0.747858	0.559348	0.149444	0.185142	0.66071	508363	CLSPN
ENSBTAG00000002827	turquoise	-0.519623	0.186878	-0.190502	0.651356	0.723323	0.04257	0.0532626	0.900321	0.121435	0.774538	0.815619	0.0135835	0.378441	0.355261	0.120486	0.776265	0.597343	0.11789	0.182727	0.664937	0.040686	0.923798	0.432661	0.284315	0.293659	0.480226	512044	ACAT2
ENSBTAG00000002828	brown	0.656316	0.0771266	0.963298	0.000120218	-0.637279	0.0892039	0.22112	0.598716	0.690213	0.0581257	-0.0303114	0.943201	0.494658	0.212705	0.155298	0.713465	0.76994	0.0254304	-0.104836	0.804869	-0.0961887	0.820756	0.0882364	0.835414	0.58386	0.128611	524459	RNF185
ENSBTAG00000002829	black	0.148412	0.725787	0.521532	0.184977	0.0357901	0.932951	-0.0735028	0.862678	0.548622	0.159105	0.55563	0.152755	0.227968	0.587139	-0.223598	0.594519	0.601231	0.114897	0.680989	0.0629831	-0.334862	0.417491	-0.180881	0.668173	0.895242	0.00265299	512043	TCP1
ENSBTAG00000002830	turquoise	0.0429138	0.919635	0.38102	0.35172	0.319021	0.441182	0.216119	0.607219	0.625572	0.0971403	0.714358	0.0464957	0.669469	0.0693768	-0.0236534	0.955666	0.897896	0.0024615	0.319108	0.441051	0.0314372	0.941094	0.265168	0.525625	0.563984	0.145371	507895	U2AF2
ENSBTAG00000002833	turquoise	0.249658	0.550979	0.577917	0.133503	-0.0301585	0.943487	0.0958753	0.821332	0.789855	0.0196975	0.411068	0.311672	0.65002	0.081008	0.253515	0.544633	0.823964	0.0119006	0.168042	0.690803	0.336836	0.414578	0.136231	0.74771	0.488231	0.219638	536605	FBXO22
ENSBTAG00000002834	turquoise	-0.612327	0.106591	-0.304829	0.462865	0.596375	0.118643	-0.387904	0.342346	-0.00916846	0.98281	0.715229	0.0461052	0.14193	0.737434	0.356176	0.386502	0.334234	0.418419	0.0663824	0.875898	0.529735	0.176921	0.211349	0.615363	0.184742	0.661409	529878	CCDC69
ENSBTAG00000002835	purple	0.313921	0.448925	-0.00385745	0.992767	-0.199525	0.635701	0.0766606	0.856823	0.0604485	0.886935	-0.301432	0.468117	0.0204922	0.961588	-0.184309	0.662167	-0.109397	0.796511	-0.426556	0.291927	0.858802	0.00631338	0.192206	0.648391	-0.480633	0.227983	540488	SMAD1
ENSBTAG00000002836	black	-0.529359	0.177286	-0.0622127	0.883652	0.268378	0.520432	-0.646028	0.0835261	-0.153248	0.717127	0.613824	0.105498	-0.357269	0.38494	0.107961	0.79914	0.108676	0.797831	0.534958	0.171892	-0.314749	0.447664	-0.265915	0.524415	0.767588	0.0261681	506674	TAF3
ENSBTAG00000002837	brown	0.853198	0.00706405	0.91095	0.00164959	-0.637106	0.089318	0.295114	0.477949	0.612178	0.106701	-0.0111529	0.97909	0.620119	0.10097	-0.192318	0.648197	0.673028	0.0673623	-0.11907	0.778844	-0.0367745	0.93111	-0.0758962	0.85824	0.410866	0.311934	533928	TOR1B
ENSBTAG00000002842	black	0.326069	0.430573	0.558942	0.149804	-0.254545	0.542943	-0.248329	0.553172	0.659781	0.0750385	0.12177	0.773928	-0.127968	0.762666	-0.224167	0.593555	0.254563	0.542913	0.681441	0.0627396	0.161417	0.702559	-0.303235	0.465327	0.717157	0.0452475	101902938	HEATR4
ENSBTAG00000002843	magenta	0.268593	0.520086	0.449707	0.263586	0.071176	0.866995	0.442588	0.272149	0.600904	0.115147	0.246962	0.555429	0.433736	0.282985	-0.211447	0.615196	0.53484	0.172005	0.526272	0.180298	-0.56752	0.142306	0.0349111	0.934595	0.496218	0.21104	511431	ACOT4
[truncated: 11,924 more rows]
