# Supplementary material for: Blood transcriptome reveals immune and metabolic-related genes involved in growth of pasteurized colostrum-fed calves
Source: Front Genet. 2023 Feb 6;14:1075950. doi: 10.3389/fgene.2023.1075950 (PMC9939824; doi:10.3389/fgene.2023.1075950)
Supplement: Supplementary file 2 [file DataSheet2.ZIP › Supplementary Table S5.xlsx]

## Sheet: SE
Supplementary Table 4 Genes with differential alternative splicing events
ID	GeneID	geneSymbol	chr	strand	exonStart_0base	exonEnd	upstreamES	upstreamEE	downstreamES	downstreamEE	IJC_case1	SJC_case1	IJC_control	SJC_control	PValue	FDR	IncLevel_case1	IncLevel_control	IncLevelDifference
SE_312	ENSBTAG00000006453	CD3G	15	+	29466120	29466144	29462575	29462694	29468839	29468883	20,17,2,10,17,12	0,0,3,6,6,2	23,20,21,23	0,0,0,0	1.17919e-06	0.000925987	1.0,1.0,0.366,0.591,0.711,0.839	1.0,1.0,1.0,1.0	-0.249
SE_314	ENSBTAG00000006453	CD3G	15	+	29466845	29467061	29462575	29462694	29468839	29468883	19,14,6,23,15,17	0,0,3,6,6,2	18,18,23,12	0,0,0,0	1.34528e-07	0.000177696	1.0,1.0,0.5,0.657,0.556,0.81	1.0,1.0,1.0,1.0	-0.246
SE_396	ENSBTAG00000014558	DDX21	28	+	25388886	25389048	25388284	25388434	25390255	25390375	260,453,284,388,382,318	35,22,31,62,46,28	471,257,370,365	95,35,73,61	4.05219e-05	0.00997626	0.788,0.911,0.821,0.758,0.806,0.85	0.713,0.786,0.717,0.749	0.081
SE_927	ENSBTAG00000019520	ZC3H18	18	+	13900376	13900469	13899915	13900064	13901115	13901273	63,63,65,81,71,83	0,0,4,0,0,0	76,63,75,57	5,0,7,3	2.10133e-05	0.00621346	1.0,1.0,0.91,1.0,1.0,1.0	0.904,1.0,0.869,0.922	0.061
SE_1221	ENSBTAG00000012148	EHMT1	11	-	105466715	105466847	105463887	105464033	105469129	105469250	75,78,80,86,82,119	0,11,12,12,8,20	111,75,83,80	11,0,0,0	7.15479e-06	0.00287987	1.0,0.791,0.781,0.793,0.845,0.761	0.843,1.0,1.0,1.0	-0.132
SE_1426	ENSBTAG00000007364	PMS2	25	-	38566374	38566474	38564837	38564922	38567765	38567863	23,12,8,13,11,26	0,4,7,2,3,2	32,23,12,29	0,0,0,3	1.7373e-05	0.00543814	1.0,0.644,0.408,0.797,0.688,0.887	1.0,1.0,1.0,0.853	-0.226
SE_2558	ENSBTAG00000008083	SEL1L	10	-	93912234	93912407	93908076	93908205	93913348	93913423	33,31,43,52,47,59	0,0,0,3,0,0	54,30,28,41	11,0,0,3	3.67971e-06	0.0018217	1.0,1.0,1.0,0.897,1.0,1.0	0.711,1.0,1.0,0.872	0.087
SE_2799	ENSBTAG00000019972	TEPSIN	19	+	52098870	52099005	52098599	52098678	52099959	52101811	82,75,52,56,63,77	0,12,1,6,7,2	83,79,65,65	1,0,0,0	8.77e-08	0.000133146	1.0,0.767,0.965,0.831,0.826,0.953	0.978,1.0,1.0,1.0	-0.104
SE_2874	ENSBTAG00000022003	NSUN6	13	-	33314228	33314373	33299913	33300062	33318272	33318392	16,16,11,17,16,24	0,4,1,4,2,4	28,16,12,9	0,0,2,0	1.98662e-05	0.00599221	1.0,0.671,0.849,0.684,0.803,0.754	1.0,1.0,0.754,1.0	-0.145
SE_2989	ENSBTAG00000009518	ALKBH3	15	+	74861636	74861725	74859948	74860052	74870655	74870865	101,81,83,75,73,74	7,0,0,1,2,1	79,101,77,62	7,6,7,8	3.39298e-06	0.00171708	0.901,1.0,1.0,0.979,0.958,0.979	0.877,0.914,0.874,0.83	0.096
SE_3003	ENSBTAG00000007632	FAM151B	7	+	82950734	82950870	82948080	82948298	82955947	82957971	72,70,105,78,72,91	2,0,1,0,2,0	56,69,83,74	0,2,3,10	2.84926e-05	0.00769428	0.95,1.0,0.982,1.0,0.95,1.0	1.0,0.948,0.936,0.796	0.06
SE_3194	ENSBTAG00000009439	EDRF1	26	+	45618308	45618424	45616666	45616820	45620482	45620634	14,35,25,31,20,30	6,1,1,2,1,2	14,14,10,10	6,5,10,3	7.85548e-06	0.00304852	0.569,0.952,0.934,0.898,0.919,0.895	0.569,0.613,0.361,0.654	0.312
SE_3620	ENSBTAG00000011854	SLC38A5	X	-	91669208	91669327	91668326	91668419	91669680	91669750	9,11,22,19,19,20	1,2,0,2,0,0	15,9,19,26	3,1,3,7	1.21491e-05	0.00422399	0.834,0.755,1.0,0.842,1.0,1.0	0.737,0.834,0.78,0.675	0.149
SE_3917	ENSBTAG00000004772	THEM4	3	+	18894451	18894638	18881346	18881458	18905525	18905627	13,22,36,20,29,46	0,0,0,0,0,1	17,11,19,34	5,0,8,1	4.48501e-08	8.17097e-05	1.0,1.0,1.0,1.0,1.0,0.958	0.63,1.0,0.543,0.944	0.214
SE_3968	ENSBTAG00000011694	TIMM23	28	+	44412752	44412863	44411002	44411061	44418068	44418582	204,226,208,138,180,226	5,0,7,2,0,8	185,201,191,244	12,5,15,22	6.06433e-08	0.000102299	0.959,1.0,0.945,0.975,1.0,0.942	0.899,0.959,0.88,0.865	0.069
SE_4504	ENSBTAG00000006378	RIPK1	23	-	50443379	50443608	50441288	50441438	50445025	50445163	160,164,172,192,159,141	1,7,6,5,5,9	218,158,124,170	4,1,0,0	1.97786e-05	0.00599221	0.988,0.921,0.935,0.95,0.941,0.887	0.965,0.987,1.0,1.0	-0.051
SE_4531	ENSBTAG00000000666	GHDC	19	-	42947327	42947461	42946952	42947038	42947537	42947609	293,249,259,215,305,283	5,19,23,9,9,13	305,292,290,318	0,0,4,10	9.12177e-09	2.59662e-05	0.969,0.874,0.857,0.927,0.947,0.92	1.0,1.0,0.975,0.944	-0.064
SE_4607	ENSBTAG00000004476	ADHFE1	14	+	32713559	32713665	32712214	32712292	32717545	32717698	7,14,13,5,7,25	0,1,0,1,0,0	20,7,10,6	3,0,2,5	4.86005e-06	0.00223592	1.0,0.892,1.0,0.746,1.0,1.0	0.797,1.0,0.746,0.414	0.2
SE_4840	ENSBTAG00000009216	HVCN1	17	-	56752899	56753012	56752247	56752548	56755013	56755245	244,245,233,283,323,250	48,3,15,32,20,34	408,243,237,406	77,47,60,82	5.74388e-08	0.000100619	0.744,0.979,0.899,0.835,0.902,0.808	0.752,0.747,0.693,0.739	0.128
SE_4903	ENSBTAG00000016999	NA	1	+	136256547	136256680	136249026	136249102	136257560	136257670	28,20,41,51,31,14	1,6,4,3,2,1	17,28,22,18	0,1,0,0	1.59728e-05	0.0052338	0.937,0.639,0.845,0.9,0.892,0.882	1.0,0.937,1.0,1.0	-0.135
SE_5042	ENSBTAG00000016344	PIK3R6	19	-	28941115	28941207	28940345	28940414	28941517	28941601	10,7,2,10,9,9	0,6,0,1,5,2	14,12,10,10	0,0,0,1	2.79317e-06	0.0015145	1.0,0.421,1.0,0.862,0.528,0.737	1.0,1.0,1.0,0.862	-0.208
SE_5333	ENSBTAG00000011041	ZFYVE1	10	-	84872953	84873134	84872358	84872472	84873862	84874033	125,160,205,139,156,182	0,0,3,0,0,0	134,124,164,123	11,0,0,11	7.20994e-08	0.000113236	1.0,1.0,0.972,1.0,1.0,1.0	0.859,1.0,1.0,0.848	0.069
SE_5373	ENSBTAG00000005356	ST5	15	+	44457890	44458130	44456437	44456549	44458952	44459039	9,9,1,2,3,8	0,6,2,1,1,1	10,9,7,14	0,0,0,0	1.05986e-05	0.00380099	1.0,0.429,0.2,0.5,0.6,0.8	1.0,1.0,1.0,1.0	-0.412
SE_5965	ENSBTAG00000010765	C1orf131	28	+	3449117	3449170	3448447	3448534	3450367	3450506	58,71,83,37,60,62	0,35,27,14,10,10	44,58,52,75	0,0,0,0	1.11022e-16	1.68554e-12	1.0,0.601,0.695,0.662,0.817,0.822	1.0,1.0,1.0,1.0	-0.234
SE_6242	ENSBTAG00000000212	NADK	16	+	52210139	52210242	52209175	52209261	52210899	52210999	605,571,678,540,600,625	55,37,38,40,26,34	708,596,514,522	62,55,71,82	1.36551e-07	0.000177696	0.868,0.902,0.914,0.889,0.932,0.916	0.872,0.866,0.812,0.791	0.068
SE_6712	ENSBTAG00000023788	EXD3	11	+	105744719	105744859	105743364	105743418	105750731	105750829	12,6,5,15,5,21	4,0,1,0,0,0	12,12,1,2	3,4,3,2	1.95496e-06	0.00123668	0.609,1.0,0.722,1.0,1.0,1.0	0.675,0.609,0.147,0.342	0.445
SE_6924	ENSBTAG00000037800	APOBEC3Z1	5	+	111046533	111046822	111045316	111045454	111047805	111047921	38,5,41,30,84,11	2,0,0,0,1,0	11,38,15,136	0,2,5,10	2.62156e-06	0.00145612	0.905,1.0,1.0,1.0,0.977,1.0	1.0,0.905,0.6,0.872	0.136
SE_7297	ENSBTAG00000020681	FNDC3A	12	+	18909468	18909607	18908199	18908259	18911733	18911787	68,34,48,74,61,49	2,5,8,9,13,5	60,68,43,47	2,2,2,0	5.8195e-06	0.00252433	0.947,0.78,0.758,0.811,0.71,0.836	0.94,0.947,0.918,1.0	-0.144
SE_7477	ENSBTAG00000020613	STK16	2	+	107918050	107918270	107917310	107917500	107918520	107918654	166,206,160,168,148,204	15,2,0,1,7,7	154,164,179,180	8,15,12,21	7.37093e-06	0.0028941	0.847,0.981,1.0,0.988,0.914,0.936	0.906,0.845,0.882,0.811	0.083
SE_7528	ENSBTAG00000004173	UBXN8	27	+	26013315	26013438	26008822	26008935	26014233	26014304	73,46,47,64,69,69	2,8,6,5,2,4	69,73,42,69	0,2,0,2	1.92636e-05	0.00588845	0.953,0.76,0.812,0.876,0.95,0.905	1.0,0.953,1.0,0.95	-0.1
SE_8693	ENSBTAG00000013858	C16orf72	25	+	7932521	7932602	7931599	7931825	7942607	7942883	246,176,222,247,245,177	8,16,6,9,31,16	334,244,131,126	0,8,11,0	1.45597e-05	0.00491211	0.953,0.878,0.96,0.947,0.838,0.878	1.0,0.952,0.886,1.0	-0.051
SE_8868	ENSBTAG00000008685	TRAPPC12	8	-	112971384	112971497	112968442	112968515	112978931	112979070	51,31,53,28,48,51	1,6,1,6,3,3	69,50,47,37	1,1,0,0	9.34768e-06	0.00343346	0.967,0.747,0.968,0.728,0.902,0.907	0.975,0.966,1.0,1.0	-0.115
SE_9816	ENSBTAG00000000297	ZNF330	17	-	16848133	16848213	16845031	16845158	16850245	16850316	50,11,32,52,57,80	0,7,10,7,0,0	79,50,67,51	0,0,0,0	8.32146e-07	0.000773488	1.0,0.507,0.677,0.83,1.0,1.0	1.0,1.0,1.0,1.0	-0.164
SE_12246	ENSBTAG00000020106	AP2M1	1	-	83586543	83586549	83586216	83586352	83586963	83587046	1,121,5,1,103,105	595,581,487,446,464,640	0,1,0,0	660,586,615,508	0	0	0.002,0.168,0.01,0.002,0.177,0.137	0.0,0.002,0.0,0.0	0.082
SE_12424	ENSBTAG00000046328	XG	X	-	140174841	140174886	140174429	140174453	140182435	140182539	20,20,15,34,15,30	0,4,2,3,10,0	37,20,6,13	0,0,0,0	2.38713e-06	0.00137625	1.0,0.794,0.853,0.898,0.537,1.0	1.0,1.0,1.0,1.0	-0.153
SE_12670	ENSBTAG00000001470	DTX2	25	+	34995408	34996045	34992781	34993136	35001952	35002053	77,101,108,108,99,131	0,6,1,7,8,6	163,76,79,100	0,0,3,0	6.00647e-06	0.00253306	1.0,0.894,0.982,0.885,0.861,0.916	1.0,1.0,0.929,1.0	-0.059
SE_13042	ENSBTAG00000030670	PCNT	1	+	147820889	147821040	147820377	147820600	147821474	147821888	21,23,17,26,14,57	2,0,5,8,5,0	40,20,24,17	0,2,0,0	9.76476e-06	0.00355797	0.84,1.0,0.63,0.619,0.583,1.0	1.0,0.833,1.0,1.0	-0.18
SE_13110	ENSBTAG00000014253	TBC1D22B	23	+	11162750	11162821	11162021	11162201	11164185	11164314	57,34,46,37,51,53	0,0,0,1,0,0	64,56,32,61	13,0,2,1	1.54949e-06	0.00105333	1.0,1.0,1.0,0.962,1.0,1.0	0.77,1.0,0.916,0.977	0.078
SE_14044	ENSBTAG00000039980	CLECL1	5	+	100766537	100766624	100762264	100762592	100768516	100768615	155,93,149,57,113,137	10,6,28,3,10,26	79,153,146,148	1,10,7,0	1.74666e-06	0.00115295	0.908,0.908,0.772,0.924,0.878,0.77	0.98,0.907,0.93,1.0	-0.094
SE_14150	ENSBTAG00000024042	MORN2	11	+	21230972	21231023	21226394	21226509	21231455	21231562	19,2,8,4,13,10	3,0,0,0,0,0	3,19,16,9	3,3,1,4	7.00886e-07	0.000665053	0.826,1.0,1.0,1.0,1.0,1.0	0.429,0.826,0.923,0.628	0.27
SE_14449	ENSBTAG00000006506	GIT2	17	+	65586038	65586287	65580035	65580178	65592812	65593001	29,25,26,42,23,28	0,2,0,4,0,8	37,29,39,22	0,0,0,0	3.19323e-05	0.00840686	1.0,0.862,1.0,0.84,1.0,0.636	1.0,1.0,1.0,1.0	-0.11
SE_14647	ENSBTAG00000038794	TMEM245	8	-	100336228	100336398	100327575	100327680	100337558	100337783	27,18,8,36,27,31	0,4,2,4,0,3	49,27,16,14	0,0,1,0	2.85499e-05	0.00769428	1.0,0.692,0.667,0.818,1.0,0.838	1.0,1.0,0.889,1.0	-0.136
SE_14884	ENSBTAG00000012787	SDE2	16	-	29761532	29762037	29758141	29758473	29764926	29765041	323,325,237,271,295,288	21,0,1,0,3,6	306,321,346,401	11,21,15,13	1.6669e-05	0.00534653	0.885,1.0,0.992,1.0,0.98,0.96	0.933,0.884,0.92,0.939	0.05
SE_15520	ENSBTAG00000020012	CDC5L	23	+	17747724	17747873	17744368	17744557	17749765	17749928	109,115,117,122,99,177	17,0,9,11,25,0	148,107,70,102	29,17,39,35	2.25024e-06	0.00132336	0.763,1.0,0.867,0.848,0.666,1.0	0.72,0.76,0.475,0.595	0.22
SE_15644	ENSBTAG00000007584	INPP1	2	-	5881313	5881514	5869909	5870084	5884392	5884453	94,84,107,101,73,116	7,0,0,0,0,0	129,92,85,129	7,7,7,4	4.8433e-07	0.000513612	0.87,1.0,1.0,1.0,1.0,1.0	0.902,0.868,0.859,0.942	0.086
SE_15829	ENSBTAG00000040392	MGC139164	18	-	61208511	61208734	61208203	61208343	61209401	61209579	256,195,239,281,288,256	0,30,0,35,0,33	249,255,261,163	0,0,0,12	2.85852e-06	0.0015317	1.0,0.765,1.0,0.801,1.0,0.795	1.0,1.0,1.0,0.872	-0.074
SE_15830	ENSBTAG00000040392	MGC139164	18	-	61208887	61209000	61208203	61208343	61209401	61209579	157,152,179,206,197,167	0,30,0,35,0,33	217,156,197,153	0,0,0,12	3.88373e-06	0.00190203	1.0,0.744,1.0,0.771,1.0,0.743	1.0,1.0,1.0,0.88	-0.094
SE_16000	ENSBTAG00000004188	SNAP47	7	-	3340464	3340955	3333792	3333917	3372185	3372730	13,33,27,42,36,27	0,4,1,6,3,1	60,13,29,25	0,0,2,0	2.8131e-05	0.00769428	1.0,0.805,0.931,0.778,0.857,0.931	1.0,1.0,0.879,1.0	-0.086
SE_16879	ENSBTAG00000017871	GNA12	25	+	41141663	41141879	41099258	41099641	41169012	41169063	23,14,25,27,27,14	0,4,3,1,8,4	20,23,16,18	0,0,0,0	3.19384e-08	6.61213e-05	1.0,0.636,0.806,0.931,0.628,0.636	1.0,1.0,1.0,1.0	-0.227
SE_16965	ENSBTAG00000009109	CASD1	4	+	11774787	11774867	11771716	11771836	11777357	11777459	1,3,2,4,3,6	0,0,0,0,0,0	3,1,5,3	3,0,4,1	4.10792e-06	0.00199042	1.0,1.0,1.0,1.0,1.0,1.0	0.396,1.0,0.45,0.663	0.373
SE_17443	ENSBTAG00000020758	MAP3K12	5	+	26699528	26700153	26699215	26699353	26700316	26700387	49,46,51,30,44,59	5,10,13,1,11,6	46,49,67,33	0,5,0,2	1.53986e-05	0.00515696	0.831,0.697,0.662,0.938,0.667,0.831	1.0,0.831,1.0,0.892	-0.16
SE_17512	ENSBTAG00000024431	PEX1	4	-	9691988	9692071	9690691	9690824	9692965	9693069	9,7,12,18,4,12	0,1,0,0,2,0	14,9,13,6	7,0,0,7	2.85109e-05	0.00769428	1.0,0.819,1.0,1.0,0.564,1.0	0.564,1.0,1.0,0.357	0.167
SE_18203	ENSBTAG00000003332	RPP40	23	+	49412871	49413016	49410713	49410856	49414237	49414306	13,11,8,19,11,34	0,0,1,0,3,0	15,13,7,16	5,0,0,14	2.45537e-05	0.00703348	1.0,1.0,0.803,1.0,0.652,1.0	0.605,1.0,1.0,0.368	0.166
SE_18656	ENSBTAG00000006786	MED6	10	-	82573528	82573688	82572361	82572453	82580192	82580232	168,154,142,137,179,106	3,0,0,0,0,5	102,168,115,142	5,3,16,6	7.14663e-09	2.3129e-05	0.966,1.0,1.0,1.0,1.0,0.914	0.911,0.966,0.782,0.922	0.085
SE_19678	ENSBTAG00000004256	ODC1	11	+	87179720	87179802	87179463	87179598	87179982	87180066	1054,1961,1211,1624,1765,1635	174,194,147,156,233,130	1647,1046,1490,2126	214,173,329,502	1.67465e-08	4.01441e-05	0.797,0.868,0.843,0.871,0.831,0.891	0.833,0.797,0.746,0.733	0.073
SE_20608	ENSBTAG00000030563	PRRG2	18	+	56457532	56457629	56456529	56456668	56458261	56458437	11,10,11,15,10,8	1,0,0,0,2,0	9,10,3,9	2,1,1,4	3.71645e-05	0.0092497	0.87,1.0,1.0,1.0,0.753,1.0	0.733,0.859,0.647,0.578	0.233
SE_20688	ENSBTAG00000009838	RRP15	16	+	22440973	22441071	22438245	22438520	22478260	22478777	31,31,37,37,15,39	0,0,4,3,0,0	37,29,34,45	7,0,6,10	8.21054e-06	0.0031425	1.0,1.0,0.849,0.882,1.0,1.0	0.762,1.0,0.775,0.732	0.138
SE_20689	ENSBTAG00000009838	RRP15	16	+	22443408	22443610	22438245	22438520	22478260	22478777	62,43,33,51,41,67	0,0,4,3,0,0	41,61,47,86	7,0,6,10	7.21995e-06	0.00287987	1.0,1.0,0.805,0.895,1.0,1.0	0.745,1.0,0.797,0.811	0.112
SE_20823	ENSBTAG00000019908	CUL9	23	+	16778560	16778743	16778373	16778483	16778868	16779029	60,69,72,74,83,118	0,5,2,10,2,4	81,60,72,77	2,0,0,0	1.74322e-05	0.00543814	1.0,0.873,0.947,0.787,0.954,0.937	0.953,1.0,1.0,1.0	-0.072
SE_21999	ENSBTAG00000002296	TMEM173	7	-	52364769	52365008	52363784	52363971	52366246	52366355	152,128,160,160,159,168	7,7,7,4,4,8	188,151,156,164	0,7,0,0	3.6615e-05	0.00924827	0.916,0.901,0.92,0.952,0.952,0.913	1.0,0.915,1.0,1.0	-0.053
SE_22454	ENSBTAG00000007201	TMEM242	9	-	95393698	95393799	95386019	95386157	95394290	95394421	139,156,127,62,120,142	8,0,4,0,0,0	133,137,121,149	9,7,9,5	9.27592e-06	0.00343346	0.912,1.0,0.95,1.0,1.0,1.0	0.899,0.922,0.89,0.947	0.062
SE_22506	ENSBTAG00000009417	ZFAND5	8	-	48898643	48898801	48898115	48898227	48902953	48902995	266,338,289,343,221,252	6,2,2,0,6,7	210,262,222,294	9,6,10,18	1.60305e-06	0.00107371	0.957,0.988,0.986,1.0,0.948,0.947	0.921,0.956,0.917,0.891	0.05
SE_22805	ENSBTAG00000008801	ATPAF2	19	+	35136205	35136321	35135713	35135826	35137041	35137513	164,179,171,71,130,168	4,3,0,0,0,3	110,164,136,138	3,4,9,10	2.44387e-06	0.00138455	0.959,0.971,1.0,1.0,1.0,0.969	0.954,0.959,0.895,0.887	0.059
SE_22866	ENSBTAG00000030403	FIZ1	18	+	62393677	62393782	62393200	62393545	62394080	62394438	1,3,1,5,14,3	3,0,1,0,0,0	0,1,0,0	1,3,1,2	5.25802e-13	4.78963e-09	0.164,1.0,0.371,1.0,1.0,1.0	0.0,0.164,0.0,0.0	0.715
SE_23347	ENSBTAG00000009383	KIF11	26	+	14085008	14085125	14083988	14084137	14087017	14087768	38,36,44,31,30,50	0,7,4,1,1,5	35,37,35,17	1,0,0,0	1.55973e-05	0.00518537	1.0,0.744,0.861,0.946,0.944,0.849	0.952,1.0,1.0,1.0	-0.097
SE_23585	ENSBTAG00000014834	ZP3	25	+	34962842	34962961	34960634	34960976	34963800	34963904	170,92,109,49,79,128	0,3,0,8,7,12	134,167,142,137	1,0,4,1	2.47944e-05	0.00705805	1.0,0.945,1.0,0.774,0.863,0.857	0.987,1.0,0.952,0.987	-0.075
SE_23618	ENSBTAG00000016388	SLCO4A1	13	-	55152697	55152870	55152371	55152436	55152972	55153138	5,20,23,32,10,13	0,9,4,4,12,0	6,5,12,15	0,0,0,2	2.44401e-05	0.00703348	1.0,0.526,0.742,0.8,0.294,1.0	1.0,1.0,1.0,0.789	-0.22
SE_24500	ENSBTAG00000003719	TDRD7	8	+	63097847	63098060	63071038	63071136	63100814	63100956	44,16,28,47,47,19	2,9,9,9,10,0	48,44,23,59	0,2,0,0	1.38229e-09	7.6152e-06	0.917,0.471,0.609,0.723,0.701,1.0	1.0,0.917,1.0,1.0	-0.242
SE_24664	ENSBTAG00000002210	LAS1L	X	+	100354241	100354327	100351483	100351530	100355043	100355250	87,67,87,92,95,128	3,0,0,0,1,0	108,87,88,109	4,3,9,4	1.02091e-06	0.000875916	0.949,1.0,1.0,1.0,0.984,1.0	0.945,0.949,0.862,0.946	0.063
SE_25026	ENSBTAG00000035782	METTL22	25	+	7578576	7578630	7577099	7577171	7579507	7579588	293,197,232,108,206,248	12,48,41,20,16,0	207,291,285,282	0,12,0,18	1.40247e-08	3.54872e-05	0.947,0.752,0.807,0.8,0.905,1.0	1.0,0.947,1.0,0.92	-0.098
SE_25371	ENSBTAG00000008395	APBA3	7	+	21446182	21446362	21445664	21445826	21446486	21446699	172,185,208,100,144,154	3,9,11,17,9,8	159,170,185,156	6,3,2,1	1.63573e-05	0.0053215	0.966,0.911,0.904,0.746,0.889,0.906	0.93,0.966,0.979,0.987	-0.079
SE_25650	ENSBTAG00000007732	ARPP21	22	+	9700292	9700401	9686145	9686286	9708489	9708527	2,2,0,2,1,1	2,0,2,0,1,10	6,2,1,1	0,2,0,0	4.80103e-06	0.0022313	0.368,1.0,0.0,1.0,0.368,0.055	1.0,0.368,1.0,1.0	-0.377
SE_26188	ENSBTAG00000003880	EMILIN2	24	+	37554030	37554063	37552346	37552709	37554323	37554452	237,294,346,263,302,388	28,0,0,0,24,0	226,235,323,242	26,28,40,0	7.61724e-09	2.3129e-05	0.875,1.0,1.0,1.0,0.912,1.0	0.878,0.874,0.869,1.0	0.059
SE_26449	ENSBTAG00000019386	BOLA-NC1	23	-	28356015	28356303	28355809	28355909	28357205	28357481	1208,17,566,1400,252,683	7,12,14,5,22,4	1508,1687,893,1721	0,6,7,5	1.50506e-06	0.00103863	0.989,0.415,0.953,0.993,0.851,0.988	1.0,0.993,0.985,0.994	-0.128
SE_26697	ENSBTAG00000006715	FBXO8	8	-	6411958	6412155	6410066	6410697	6431399	6431526	16,48,37,38,39,27	0,5,6,2,1,1	23,16,19,30	0,0,0,0	1.68025e-05	0.00535164	1.0,0.828,0.755,0.905,0.951,0.931	1.0,1.0,1.0,1.0	-0.105
SE_26698	ENSBTAG00000006715	FBXO8	8	-	6414184	6414303	6410066	6410697	6431399	6431526	10,32,23,29,22,21	0,5,6,2,1,1	15,10,25,27	0,0,0,0	4.19827e-06	0.00201057	1.0,0.782,0.682,0.89,0.925,0.922	1.0,1.0,1.0,1.0	-0.133
SE_27453	ENSBTAG00000037581	MZF1	18	-	65978547	65978731	65978022	65978093	65979076	65979535	166,210,192,179,196,202	29,15,18,11,13,19	239,164,234,144	36,29,53,35	1.15591e-06	0.000925987	0.741,0.875,0.842,0.891,0.883,0.842	0.768,0.739,0.688,0.673	0.129
SE_28775	ENSBTAG00000011263	EIF6	13	-	65209801	65209977	65209089	65209266	65211511	65211597	1325,1086,1171,727,923,1100	44,89,62,52,59,47	1076,1311,1149,1494	0,44,41,45	3.20443e-11	2.43248e-07	0.938,0.859,0.904,0.875,0.887,0.921	1.0,0.937,0.933,0.943	-0.056
SE_28839	ENSBTAG00000038251	NAA16	12	+	11532204	11532300	11529606	11529726	11539466	11539573	2,9,10,8,5,15	0,2,3,2,4,0	8,2,4,4	0,0,1,0	2.99153e-05	0.00801484	1.0,0.734,0.671,0.71,0.434,1.0	1.0,1.0,0.71,1.0	-0.169
SE_28913	ENSBTAG00000022564	AKR1C4	13	+	43950465	43950582	43949050	43949218	43951824	43951902	16,25,22,9,16,28	0,1,2,0,0,0	57,13,41,23	8,0,10,7	1.32785e-08	3.54872e-05	1.0,0.934,0.861,1.0,1.0,1.0	0.801,1.0,0.698,0.649	0.179
SE_29813	ENSBTAG00000013495	WDFY3	6	-	101317505	101317659	101311618	101311831	101319680	101319787	2,2,6,10,1,3	0,1,1,3,4,1	7,2,5,5	0,0,2,0	1.76378e-05	0.00546484	1.0,0.5,0.75,0.625,0.111,0.6	1.0,1.0,0.556,1.0	-0.291
SE_30439	ENSBTAG00000022360	SOX5	5	+	87026084	87026258	87023445	87023554	87033231	87033448	7,16,30,16,18,11	2,5,0,0,2,0	19,7,5,17	10,2,6,7	2.72327e-05	0.00760825	0.636,0.615,1.0,1.0,0.818,1.0	0.487,0.636,0.294,0.548	0.354
SE_30610	ENSBTAG00000004601	ABHD10	1	+	57158957	57159141	57156325	57156481	57162876	57162988	47,62,76,34,41,48	0,9,3,4,7,0	70,47,58,59	2,0,0,0	2.75572e-06	0.00151219	1.0,0.775,0.927,0.81,0.745,1.0	0.946,1.0,1.0,1.0	-0.11
SE_30891	ENSBTAG00000012126	PNPLA7	11	+	105667677	105667834	105661638	105661757	105669663	105669780	98,34,46,96,71,108	0,7,7,0,12,1	99,96,125,38	0,0,2,0	8.90247e-07	0.000810944	1.0,0.708,0.767,1.0,0.747,0.982	1.0,1.0,0.969,1.0	-0.125
SE_31014	ENSBTAG00000011416	ARHGEF39	8	-	60248036	60248125	60247500	60247853	60248376	60248606	61,87,98,86,58,71	0,0,0,4,0,5	77,59,103,90	5,0,12,8	1.10717e-05	0.00387903	1.0,1.0,1.0,0.931,1.0,0.899	0.907,1.0,0.844,0.876	0.065
SE_31106	ENSBTAG00000021103	SLC35F5	2	-	65700734	65700816	65699888	65699976	65706405	65706596	21,38,47,46,35,44	0,5,0,1,7,5	41,20,32,30	0,0,1,0	3.50471e-05	0.00896772	1.0,0.832,1.0,0.968,0.765,0.851	1.0,1.0,0.954,1.0	-0.086
SE_31463	ENSBTAG00000001888	MED13L	17	+	61123063	61123287	61122280	61122460	61125091	61125284	43,71,69,94,96,65	0,5,3,11,12,7	73,42,28,37	0,0,0,0	3.01061e-09	1.05478e-05	1.0,0.877,0.92,0.81,0.8,0.823	1.0,1.0,1.0,1.0	-0.128
SE_31965	ENSBTAG00000011540	SPG21	10	-	11858035	11858144	11857244	11857352	11859992	11860138	201,194,210,119,168,239	4,15,13,15,21,17	248,198,200,214	7,4,8,3	2.14058e-06	0.00130345	0.967,0.883,0.904,0.822,0.823,0.891	0.954,0.966,0.936,0.976	-0.076
SE_32061	ENSBTAG00000001068	ZCWPW1	25	+	36668265	36668386	36667441	36667558	36669220	36669296	4,8,9,17,17,19	1,0,0,0,0,2	11,4,7,11	4,1,6,1	1.9983e-08	4.55073e-05	0.69,1.0,1.0,1.0,1.0,0.841	0.604,0.69,0.393,0.859	0.285
SE_32449	ENSBTAG00000020062	TMC4	18	+	63420428	63420559	63419861	63420045	63421053	63421132	41,64,54,53,55,74	0,8,5,1,8,0	46,41,84,50	0,0,0,2	1.41696e-05	0.00481619	1.0,0.811,0.853,0.966,0.786,1.0	1.0,1.0,1.0,0.931	-0.08
SE_32451	ENSBTAG00000020062	TMC4	18	+	63420659	63420815	63419861	63420045	63421053	63421132	53,66,46,44,43,50	0,8,5,1,8,0	40,53,70,69	0,0,0,2	5.36035e-06	0.00238404	1.0,0.805,0.821,0.957,0.729,1.0	1.0,1.0,1.0,0.945	-0.101
SE_32518	ENSBTAG00000011343	XAF1	19	-	25768920	25769116	25766656	25766742	25770280	25770416	349,344,325,337,520,277	0,16,7,0,0,14	413,347,251,1401	2,0,34,113	3.4004e-05	0.00884999	1.0,0.915,0.959,1.0,1.0,0.908	0.99,1.0,0.787,0.861	0.054
SE_32712	ENSBTAG00000015780	RCN2	21	+	32589604	32589718	32578597	32578703	32594500	32594643	10,11,9,8,13,4	0,3,7,2,0,2	7,10,19,10	0,0,0,2	3.49282e-05	0.00896772	1.0,0.677,0.423,0.695,1.0,0.533	1.0,1.0,1.0,0.74	-0.214
SE_33336	ENSBTAG00000021799	RCN3	18	+	56422817	56423065	56422332	56422386	56424852	56425055	188,97,96,81,92,109	1,3,7,0,1,12	123,187,161,101	0,1,0,2	2.11454e-05	0.00621346	0.989,0.942,0.873,1.0,0.979,0.82	1.0,0.989,1.0,0.962	-0.054
SE_33377	ENSBTAG00000013837	TUBE1	9	+	38836333	38836455	38835126	38835242	38839627	38839815	12,5,10,7,15,4	0,7,2,6,1,0	22,12,15,18	0,0,0,0	9.64095e-07	0.000860993	1.0,0.283,0.735,0.392,0.893,1.0	1.0,1.0,1.0,1.0	-0.283
SE_33518	ENSBTAG00000020802	NA	22	+	44355558	44355709	44353618	44353763	44356148	44356402	2,12,11,13,3,17	2,0,0,0,0,0	8,2,2,3	1,2,3,6	6.82991e-10	4.44393e-06	0.333,1.0,1.0,1.0,1.0,1.0	0.8,0.333,0.25,0.2	0.493
SE_33553	ENSBTAG00000032055	VPS39	10	-	37685177	37685298	37680595	37680725	37685410	37685531	54,29,36,45,30,61	1,6,0,8,2,0	56,51,38,54	0,1,0,0	2.77037e-05	0.00764722	0.968,0.729,1.0,0.758,0.893,1.0	1.0,0.966,1.0,1.0	-0.1
SE_33834	ENSBTAG00000000696	ILK	15	-	47081438	47081551	47077258	47077424	47082011	47082065	504,261,305,296,370,416	0,23,0,0,28,20	457,496,274,312	0,0,0,0	4.96492e-13	4.78963e-09	1.0,0.867,1.0,1.0,0.883,0.923	1.0,1.0,1.0,1.0	-0.054
SE_33911	ENSBTAG00000007559	URI1	18	+	40705113	40705148	40683381	40683787	40720484	40720563	52,27,34,53,45,37	3,2,0,0,0,0	16,52,12,35	7,3,4,1	2.26632e-06	0.00132336	0.934,0.917,1.0,1.0,1.0,1.0	0.651,0.934,0.71,0.966	0.16
SE_34019	ENSBTAG00000003354	SMCHD1	24	+	37423339	37423507	37421183	37421302	37425952	37426078	72,35,67,130,68,94	0,8,10,18,14,4	135,71,57,63	7,0,1,2	3.69557e-05	0.00924827	1.0,0.686,0.77,0.783,0.708,0.922	0.906,1.0,0.966,0.94	-0.141
SE_34752	ENSBTAG00000011413	CCDC107	8	+	60244916	60245071	60244673	60244827	60246418	60246482	86,57,108,233,111,59	3,2,0,1,2,0	95,84,75,75	3,3,6,10	3.84566e-07	0.000427206	0.935,0.934,1.0,0.991,0.965,1.0	0.941,0.933,0.862,0.789	0.09
SE_34774	ENSBTAG00000019123	MEFV	25	-	2695076	2695307	2694654	2694677	2698153	2698249	307,26,43,93,50,177	5,0,0,0,0,0	92,298,110,62	2,5,13,2	1.33659e-06	0.000966289	0.968,1.0,1.0,1.0,1.0,1.0	0.958,0.968,0.809,0.939	0.076
SE_35024	ENSBTAG00000015014	CENPO	11	-	74470129	74470247	74469196	74469456	74477872	74478030	53,44,24,39,38,38	2,0,0,0,0,0	38,53,33,50	1,2,1,8	2.59711e-05	0.00730173	0.937,1.0,1.0,1.0,1.0,1.0	0.955,0.937,0.949,0.778	0.085
SE_35100	ENSBTAG00000017129	CLCC1	3	+	34527761	34527863	34511152	34511292	34530433	34530541	9,12,9,16,12,14	4,0,0,0,0,0	8,9,1,10	4,4,0,2	1.17439e-06	0.000925987	0.573,1.0,1.0,1.0,1.0,1.0	0.544,0.573,1.0,0.749	0.212
SE_35294	ENSBTAG00000017087	TOP3A	19	+	34978489	34978612	34977780	34977921	34979141	34979830	78,88,94,91,114,141	0,0,0,0,4,4	128,77,76,50	9,0,8,1	3.94792e-05	0.00977238	1.0,1.0,1.0,1.0,0.94,0.951	0.887,1.0,0.84,0.965	0.059
SE_35579	ENSBTAG00000003232	RAB29	16	-	3347190	3347372	3346778	3346900	3350612	3350862	20,16,24,11,26,9	0,0,0,0,3,0	32,20,18,23	6,0,5,0	1.0756e-05	0.00382729	1.0,1.0,1.0,1.0,0.813,1.0	0.727,1.0,0.643,1.0	0.126
SE_35581	ENSBTAG00000003232	RAB29	16	-	3348545	3348617	3346778	3346900	3350612	3350862	16,15,20,7,16,12	0,0,0,0,3,0	10,16,9,13	6,0,5,0	1.57314e-05	0.00519204	1.0,1.0,1.0,1.0,0.784,1.0	0.531,1.0,0.55,1.0	0.194
SE_35794	ENSBTAG00000016381	REM2	10	-	21781522	21781864	21781232	21781306	21783078	21783181	38,58,61,85,52,50	0,3,7,3,6,3	69,38,54,74	0,0,1,0	1.21306e-06	0.000936443	1.0,0.906,0.813,0.934,0.813,0.893	1.0,1.0,0.964,1.0	-0.098
SE_35995	ENSBTAG00000003822	CROCC	2	-	136233477	136233561	136233342	136233404	136238408	136238557	1,1,9,5,5,10	1,0,2,1,1,0	4,1,2,0	6,1,3,2	1.12565e-07	0.000160215	0.392,1.0,0.743,0.763,0.763,1.0	0.3,0.392,0.3,0.0	0.529
SE_36679	ENSBTAG00000024318	NA	5	+	102961621	102961741	102960645	102960960	102962147	102962243	45,15,19,20,8,50	0,0,0,0,0,3	20,45,12,41	6,0,0,6	1.82656e-05	0.0056211	1.0,1.0,1.0,1.0,1.0,0.903	0.65,1.0,1.0,0.792	0.123
SE_36992	ENSBTAG00000008442	NSF	19	-	46194272	46194380	46193870	46193946	46197527	46197694	47,52,52,53,62,54	4,0,1,1,1,1	78,45,31,34	3,4,6,8	5.39138e-06	0.00238404	0.873,1.0,0.968,0.969,0.973,0.969	0.938,0.868,0.751,0.713	0.141
SE_37228	ENSBTAG00000002413	MCAT	5	-	114580578	114580796	114576426	114577690	114586143	114586231	97,97,65,73,97,89	0,11,10,0,1,0	173,95,75,103	0,0,0,0	4.2378e-06	0.00201057	1.0,0.815,0.765,1.0,0.98,1.0	1.0,1.0,1.0,1.0	-0.073
SE_37339	ENSBTAG00000013114	ZMYND8	13	-	76541987	76542128	76531831	76531984	76559886	76560368	27,20,21,56,43,76	0,1,4,3,6,7	73,27,27,38	0,0,0,1	1.0385e-06	0.000875916	1.0,0.912,0.731,0.906,0.788,0.849	1.0,1.0,1.0,0.952	-0.124
SE_37867	ENSBTAG00000003372	SLC35B4	4	-	98857216	98857330	98851633	98851683	98876095	98876172	4,1,0,1,1,0	0,2,3,0,1,1	3,4,2,1	0,0,0,0	6.34764e-06	0.00265238	1.0,0.222,0.0,1.0,0.363,0.0	1.0,1.0,1.0,1.0	-0.569
SE_38652	ENSBTAG00000002606	LGR4	15	-	58886647	58886719	58886258	58886327	58886871	58886943	1,6,2,6,9,2	0,0,0,0,2,1	3,1,1,1	7,0,4,2	2.53521e-09	9.62239e-06	1.0,1.0,1.0,1.0,0.753,0.576	0.225,1.0,0.145,0.253	0.482
SE_38719	ENSBTAG00000015016	CALCOCO1	5	+	26498774	26499029	26498416	26498572	26499487	26499613	569,477,536,474,443,632	0,47,49,66,64,28	703,564,552,541	8,0,36,23	4.33185e-08	8.17097e-05	1.0,0.835,0.845,0.782,0.776,0.919	0.978,1.0,0.885,0.922	-0.087
SE_39088	ENSBTAG00000004092	AK8	11	-	102946044	102946129	102939500	102939550	102949149	102949233	7,22,19,6,22,19	3,1,2,0,0,0	11,7,1,4	6,3,0,2	3.44081e-05	0.00890427	0.599,0.934,0.859,1.0,1.0,1.0	0.54,0.599,1.0,0.562	0.223
SE_39169	ENSBTAG00000019251	EPB41L3	24	-	39329183	39329375	39318252	39318375	39332362	39332416	36,45,49,18,43,61	0,4,7,0,7,0	41,36,24,10	0,0,0,0	7.27144e-06	0.00287987	1.0,0.849,0.778,1.0,0.754,1.0	1.0,1.0,1.0,1.0	-0.103
SE_39564	ENSBTAG00000012519	XDH	11	-	14196553	14196687	14191412	14191604	14198662	14198759	4,1,1,7,2,3	0,0,0,0,1,0	6,4,0,0	2,0,1,4	1.23383e-05	0.00425729	1.0,1.0,1.0,1.0,0.515,1.0	0.614,1.0,0.0,0.0	0.516
SE_40236	ENSBTAG00000005961	CDC42SE2	7	-	24404935	24405094	24369334	24369671	24436545	24436629	304,284,324,363,372,417	0,10,11,10,29,25	471,304,301,293	0,0,12,0	2.03402e-09	9.26416e-06	1.0,0.934,0.936,0.948,0.865,0.893	1.0,1.0,0.926,1.0	-0.052
SE_40296	ENSBTAG00000026340	NA	14	+	2929004	2929154	2927757	2927852	2929688	2929843	3,3,5,13,9,11	1,0,0,5,0,0	4,3,3,0	1,1,4,1	3.0658e-05	0.00816578	0.601,1.0,1.0,0.566,1.0,1.0	0.667,0.601,0.273,0.0	0.476
SE_40463	ENSBTAG00000008432	NUP98	15	+	52178409	52178631	52175108	52175251	52180667	52180909	91,66,89,128,62,134	2,0,2,0,0,1	111,91,87,110	6,2,6,5	2.00254e-06	0.00124942	0.958,1.0,0.957,1.0,1.0,0.985	0.902,0.958,0.879,0.917	0.069
SE_40600	ENSBTAG00000003526	SYNE3	21	-	61883995	61884130	61881682	61881844	61884987	61885131	35,72,78,86,90,82	3,2,0,1,0,1	75,35,46,38	14,3,4,0	2.72361e-07	0.000318076	0.86,0.95,1.0,0.978,1.0,0.977	0.739,0.86,0.859,1.0	0.096
SE_40711	ENSBTAG00000039916	SMAD2	24	-	47974814	47974959	47971046	47971751	47979181	47979235	142,129,127,107,124,150	3,4,0,0,0,0	96,141,148,147	6,3,3,11	1.29742e-06	0.000953104	0.96,0.943,1.0,1.0,1.0,1.0	0.891,0.96,0.962,0.872	0.063
SE_40784	ENSBTAG00000003906	SUPT7L	11	+	72022321	72022422	72021272	72021511	72023681	72024300	2,4,13,11,19,7	0,0,2,6,2,2	7,2,5,3	0,0,0,0	8.84361e-06	0.00330156	1.0,1.0,0.796,0.524,0.851,0.677	1.0,1.0,1.0,1.0	-0.192
SE_40912	ENSBTAG00000004745	NAA15	17	-	18630338	18630532	18623204	18623303	18636656	18636785	1,1,3,3,1,2	0,0,0,0,1,1	1,1,0,1	0,0,3,4	3.31303e-06	0.00169545	1.0,1.0,1.0,1.0,0.333,0.5	1.0,1.0,0.0,0.111	0.278
SE_41152	ENSBTAG00000019721	REXO4	11	-	104362912	104363106	104362083	104362172	104363287	104363425	108,76,72,47,84,114	0,13,16,12,9,4	130,107,123,160	1,0,5,6	1.26566e-06	0.000946956	1.0,0.745,0.692,0.662,0.824,0.934	0.985,1.0,0.925,0.93	-0.151
SE_41172	ENSBTAG00000021170	OSBPL9	3	-	95148083	95148188	95145185	95145345	95150725	95150816	219,226,274,261,284,265	19,9,4,16,4,19	251,218,242,250	19,18,32,35	6.66275e-07	0.000659699	0.872,0.937,0.976,0.906,0.977,0.892	0.886,0.877,0.817,0.808	0.08
SE_42195	ENSBTAG00000008267	CNOT11	11	+	6203765	6203968	6200440	6200593	6207920	6208017	124,173,185,148,148,162	2,0,5,0,2,2	143,123,108,159	4,2,9,11	3.21279e-06	0.0016776	0.969,1.0,0.949,1.0,0.974,0.976	0.947,0.969,0.857,0.878	0.065
SE_42684	ENSBTAG00000004999	KIAA1551	5	-	78317544	78317682	78314232	78314295	78325112	78325203	53,38,33,97,63,67	30,0,0,0,43,0	103,53,40,31	59,29,21,35	2.34973e-08	5.09622e-05	0.48,1.0,1.0,1.0,0.434,1.0	0.477,0.489,0.499,0.316	0.374
SE_44833	ENSBTAG00000018783	NELFCD	13	-	57906641	57906760	57906308	57906418	57909882	57909996	124,75,79,55,102,85	0,5,1,4,10,0	169,124,91,133	0,0,0,0	1.73224e-05	0.00543814	1.0,0.894,0.978,0.885,0.851,1.0	1.0,1.0,1.0,1.0	-0.065
SE_44849	ENSBTAG00000008753	BRD8	7	-	51200842	51201295	51200434	51200531	51201623	51201904	138,162,161,198,167,173	0,6,11,14,11,3	185,136,130,144	0,0,2,5	1.66462e-05	0.00534653	1.0,0.931,0.88,0.876,0.884,0.966	1.0,1.0,0.97,0.935	-0.053
SE_44938	ENSBTAG00000002747	ABCA5	19	+	61894168	61894288	61893249	61893425	61895316	61895455	22,21,21,27,35,32	0,3,4,4,4,1	47,22,19,12	0,0,0,0	1.92478e-06	0.00123473	1.0,0.796,0.745,0.79,0.83,0.947	1.0,1.0,1.0,1.0	-0.149
SE_44985	ENSBTAG00000015776	MFSD14A	3	-	43354584	43354712	43352623	43352738	43355437	43355500	154,196,248,310,337,238	5,10,1,7,10,6	309,152,179,201	14,5,19,19	1.09056e-05	0.00385044	0.943,0.914,0.993,0.96,0.948,0.956	0.923,0.943,0.836,0.851	0.064
SE_45749	ENSBTAG00000016224	RPS7	8	-	112901353	112901437	112900903	112901047	112901599	112901718	256,215,211,179,219,205	43,47,0,18,30,22	208,256,287,249	0,43,0,0	1.02496e-07	0.000150589	0.793,0.747,1.0,0.865,0.825,0.857	1.0,0.793,1.0,1.0	-0.1
SE_46180	ENSBTAG00000032674	SENP5	1	+	72007137	72007221	72004114	72004252	72008612	72008663	17,13,11,11,22,22	3,0,2,2,0,0	19,17,5,3	9,3,5,2	5.15307e-06	0.00232378	0.785,1.0,0.78,0.78,1.0,1.0	0.576,0.785,0.392,0.491	0.33

## Sheet: MXE
ID	GeneID	geneSymbol	chr	strand	1stExonStart_0base	1stExonEnd	2ndExonStart_0base	2ndExonEnd	upstreamES	upstreamEE	downstreamES	downstreamEE	IJC_case1	SJC_case1	IJC_control	SJC_control	PValue	FDR	IncLevel_case1	IncLevel_control	IncLevelDifference
MXE_1769	ENSBTAG00000020681	FNDC3A	12	+	18911733	18911787	18914063	18914188	18908199	18908259	18914560	18914735	1,7,7,6,7,5	34,22,16,62,39,32	1,1,2,0	41,33,27,15	1.11001e-05	0.00906879	0.038,0.3,0.371,0.116,0.195,0.174	0.032,0.039,0.091,0.0	0.158
MXE_1795	ENSBTAG00000015355	PHKA2	X	+	131810580	131810751	131811949	131812003	131807962	131807992	131812860	131813061	2,1,4,2,1,0	1,0,0,0,0,6	0,2,0,2	3,1,3,3	7.68773e-06	0.00676402	0.575,1.0,1.0,1.0,1.0,0.0	0.0,0.575,0.0,0.311	0.541
MXE_3622	ENSBTAG00000001444	TNXB	23	-	27094397	27094721	27096449	27096779	27093665	27094013	27098656	27099058	4,0,1,3,4,3	1,3,5,0,1,10	3,4,3,6	1,1,0,0	6.34285e-06	0.00624861	0.8,0.0,0.167,1.0,0.8,0.231	0.75,0.8,1.0,1.0	-0.388
MXE_3949	ENSBTAG00000000392	ASCC1	28	-	28372107	28372232	28390157	28390277	28367451	28367537	28402104	28402241	0,1,0,0,0,0	103,122,131,78,107,104	0,0,0,69	126,102,117,174	7.60924e-07	0.00108793	0.0,0.008,0.0,0.0,0.0,0.0	0.0,0.0,0.0,0.288	-0.071
MXE_5294	ENSBTAG00000009990	EPS15L1	7	+	6562204	6562265	6563258	6563341	6554978	6555115	6589467	6590069	28,19,26,21,15,31	0,3,8,4,9,4	23,27,33,30	2,0,2,0	6.55563e-06	0.00624861	1.0,0.875,0.782,0.853,0.648,0.895	0.927,1.0,0.948,1.0	-0.127
MXE_5485	ENSBTAG00000001941	SEMA4D	8	+	90216563	90216623	90224673	90225004	90136711	90136824	90226379	90226525	3,0,7,44,19,3	85,78,87,204,174,133	0,3,1,1	147,85,104,94	2.3083e-09	5.28047e-06	0.048,0.0,0.104,0.236,0.136,0.031	0.0,0.048,0.014,0.015	0.073
MXE_9062	ENSBTAG00000011860	SUPT20H	12	+	24695461	24695616	24698528	24698584	24692827	24692986	24700499	24700640	2,4,2,1,1,1	0,0,0,0,0,0	1,2,1,0	0,0,44,22	3.95296e-09	7.53566e-06	1.0,1.0,1.0,1.0,1.0,1.0	1.0,1.0,0.015,0.0	0.496
MXE_9063	ENSBTAG00000011860	SUPT20H	12	+	24695461	24695616	24698528	24698584	24694928	24694998	24700499	24700640	110,102,85,82,106,107	0,1,0,0,2,1	102,108,121,121	0,0,42,24	1.12222e-10	3.20898e-07	1.0,0.986,1.0,1.0,0.973,0.987	1.0,1.0,0.663,0.775	0.131
MXE_9194	ENSBTAG00000013114	ZMYND8	13	-	76559886	76560368	76565826	76565904	76531831	76531984	76567169	76567225	6,12,14,13,11,18	0,1,5,3,6,7	15,6,9,7	0,0,0,1	1.50327e-06	0.00191048	1.0,0.941,0.787,0.851,0.708,0.773	1.0,1.0,1.0,0.902	-0.132
MXE_10537	ENSBTAG00000004999	KIAA1551	5	-	78314232	78314295	78317544	78317682	78302405	78302489	78325112	78325203	25,22,5,50,37,36	7,1,0,0,7,0	53,25,14,2	25,7,9,23	6.80126e-07	0.00108793	0.725,0.942,1.0,1.0,0.796,1.0	0.61,0.725,0.535,0.06	0.428

## Sheet: A3SS
ID	GeneID	geneSymbol	chr	strand	longExonStart_0base	longExonEnd	shortES	shortEE	flankingES	flankingEE	IJC_case1	SJC_case1	IJC_control	SJC_control	PValue	FDR	IncLevel_case1	IncLevel_control	IncLevelDifference
A3SS_185	ENSBTAG00000004999	KIAA1551	5	-	78302405	78308723	78302405	78302489	78314232	78314295	92,55,78,77,116,74	0,2,0,1,0,1	134,91,82,85	11,0,11,17	7.37199e-12	6.78223e-10	1.0,0.932,1.0,0.975,1.0,0.974	0.859,1.0,0.788,0.714	0.14
